# Supplementary material for: TCAF1 promotes TRPV2-mediated Ca2+ release in response to cytosolic DNA to protect stressed replication forks
Source: Nat Commun. 2024 May 30;15:4609. doi: 10.1038/s41467-024-48988-6 (PMC11139906; doi:10.1038/s41467-024-48988-6)
Supplement: Supplementary file 4 — Supplementary Data 1 [file 41467_2024_48988_MOESM4_ESM.xlsx]

## Sheet: Raw data
Supplementary data 1. Original genome-wide CRISPR/Cas9 screen result
		WT_H2O treated		WT_HU treated		EXO1-KO_H2O treated		EXO1-KO_HU treated		gene_id
sgRNA ID in Library	sgRNA sequence	reads	read percentage	reads	read percentage	reads	read percent	reads	read percentage
HGLibA_00001	GTCGCTGAGCTCCGATTCGA	1177	1.66e-05	94	1.66e-06	897	2.14e-05	67	1.49e-06	A1BG
HGLibA_00002	ACCTGTAGTTGCCGGCGTGC	310	4.38e-06	334	5.91e-06	125	2.98e-06	3	6.66e-08	A1BG
HGLibA_00003	CGTCAGCGTCACATTGGCCA	3138	4.43e-05	2250	3.98e-05	1132	2.7e-05	36	7.99e-07	A1BG
HGLibB_00002	TGTCTCCGCAGGTGTCACCT	462	1.69319e-05	63	2.71732e-06	872	4.36947e-05	53	1.97778e-06	A1BG
HGLibA_00004	CGCGCACTGGTCCAGCGCAC	89	1.26e-06	61	1.08e-06	540	1.29e-05	115	2.55e-06	A1CF
HGLibA_00005	CCAAGCTATATCCTGTGCGC	787	1.11e-05	1101	1.95e-05	190	4.54e-06	13	2.88e-07	A1CF
HGLibA_00006	AAGTTGCTTGATTGCATTCT	1158	1.64e-05	1098	1.94e-05	799	1.91e-05	3793	8.41e-05	A1CF
HGLibB_00004	GGTGCAGCATCCCAACCAGG	61	2.2356e-06	386	1.6649e-05	346	1.73376e-05	29	1.08218e-06	A1CF
HGLibB_00006	AACTTAATAATTATGAAATT	23	8.42929e-07	341	1.4708e-05	16	8.01737e-07	19	7.09014e-07	A1CF
HGLibA_00007	CGCTTCTTAAATTCTTGGGT	616	8.7e-06	14	2.48e-07	160	3.82e-06	199	4.41e-06	A2M
HGLibA_00008	TCACAGCGAAGGCGACACAG	3001	4.24e-05	1501	2.66e-05	603	1.44e-05	68	1.51e-06	A2M
HGLibA_00009	CAAACTCCTTCATCCAAGTC	778	1.1e-05	5	8.85e-08	609	1.45e-05	215	4.77e-06	A2M
HGLibB_00007	CCCAAAGTCTTCATCCAATG	255	9.34552e-06	528	2.27737e-05	128	6.4139e-06	522	1.94792e-05	A2M
HGLibB_00008	CCCACAGACGCCTCAGTCTC	1	3.66491e-08	15	6.4698e-07	0	0	2	7.4633e-08	A2M
HGLibB_00009	TCCCAGGCAGTATATGGTTC	771	2.82565e-05	32	1.38022e-06	21	1.05228e-06	20	7.4633e-07	A2M
HGLibA_00010	AAATTTCCCCTCCGTTCAGA	644	9.1e-06	58	1.03e-06	152	3.63e-06	73	1.62e-06	A2ML1
HGLibA_00011	GCTTACCTGTAGTTCCACCA	1783	2.52e-05	119	2.11e-06	523	1.25e-05	666	1.48e-05	A2ML1
HGLibA_00012	TATTTCCAACTCCCGACACC	1401	1.98e-05	63	1.11e-06	149	3.56e-06	40	8.87e-07	A2ML1
HGLibB_00010	GACAAACCTCTCTACACCCC	106	3.8848e-06	73	3.14864e-06	78	3.90847e-06	186	6.94087e-06	A2ML1
HGLibB_00011	GCCGGGCTGGTAATGTCACC	82	3.00523e-06	448	1.93231e-05	89	4.45966e-06	97	3.6197e-06	A2ML1
HGLibB_00012	GTATTTCCGCATTGTCACCA	309	1.13246e-05	162	6.98739e-06	1258	6.30366e-05	2497	9.31793e-05	A2ML1
HGLibA_00013	CGAATGCGCGTCGCGTTCGA	188	2.66e-06	107	1.89e-06	259	6.18e-06	77	1.71e-06	A3GALT2
HGLibA_00014	CTTCGAACGCGACGCGCATT	512	7.23e-06	127	2.25e-06	790	1.89e-05	121	2.68e-06	A3GALT2
HGLibA_00015	CGGCAGATCCTACTTACACT	956	1.35e-05	495	8.76e-06	667	1.59e-05	38	8.43e-07	A3GALT2
HGLibB_00013	AAGTTCTGACCTGTACCCCC	3	1.09947e-07	1	4.3132e-08	0	0	1	3.73165e-08	A3GALT2
HGLibB_00015	AGCAAAGATAGTCAGCCCAA	89	3.26177e-06	189	8.15195e-06	63	3.15684e-06	1060	3.95555e-05	A3GALT2
HGLibA_00016	CAGTCCCGCTACGTCCTCAA	1806	2.55e-05	1400	2.48e-05	431	1.03e-05	2626	5.83e-05	A4GALT
HGLibA_00017	CTACTGCCCCACGACGCACG	984	1.39e-05	74	1.31e-06	773	1.85e-05	74	1.64e-06	A4GALT
HGLibA_00018	CTTTGAGGACATCAACCCCG	1635	2.31e-05	1618	2.86e-05	1045	2.5e-05	2464	5.47e-05	A4GALT
HGLibB_00016	CGTGCGTCGTGGGGCAGTAG	45	1.64921e-06	19	8.19508e-07	32	1.60347e-06	28	1.04486e-06	A4GALT
HGLibB_00017	CTTCCACATGAGTGCGATCC	62	2.27224e-06	46	1.98407e-06	339	1.69868e-05	552	2.05987e-05	A4GALT
HGLibA_00019	CAGCTCGGATGCATCCCGCC	815	1.15e-05	1072	1.9e-05	356	8.5e-06	1085	2.41e-05	A4GNT
HGLibA_00021	GAAACACAATGCCACGTCTG	2205	3.12e-05	2671	4.73e-05	300	7.16e-06	100	2.22e-06	A4GNT
HGLibA_00022	TCCCTTATCAGGCGTGATGT	489	6.91e-06	928	1.64e-05	7	1.67e-07	18	3.99e-07	AAAS
HGLibA_00023	CCCAGACGGCAGCAAAATCC	204	2.88e-06	1039	1.84e-05	271	6.47e-06	13	2.88e-07	AAAS
HGLibA_00024	GTGGGGTGACCAACCTGCTC	1687	2.38e-05	43	7.61e-07	174	4.15e-06	28	6.21e-07	AAAS
HGLibB_00022	GCACTCACCAATTTGTGACT	69	2.52879e-06	920	3.96815e-05	43	2.15467e-06	44	1.64193e-06	AAAS
HGLibB_00023	AATTTGCCCAAGTCACAAAT	926	3.39371e-05	280	1.2077e-05	1682	8.42826e-05	830	3.09727e-05	AAAS
HGLibB_00024	TTTCATTTAGCACCCCAAAA	2	7.32982e-08	0	0	0	0	0	0	AAAS
HGLibA_00025	CCCCGGTCGGGAGGAGATCC	75	1.06e-06	25	4.42e-07	51	1.22e-06	23	5.1e-07	AACS
HGLibA_00026	CTTCTCACGTGTGTATGATG	1288	1.82e-05	1397	2.47e-05	96	2.29e-06	58	1.29e-06	AACS
HGLibA_00027	GTTATGATGACTTGTACCAT	1302	1.84e-05	677	1.2e-05	103	2.46e-06	11	2.44e-07	AACS
HGLibB_00026	CTTTGTTTGCAGCAGCAATG	75	2.74868e-06	894	3.856e-05	94	4.71021e-06	120	4.47798e-06	AACS
HGLibA_00028	GTCACCCGACTTCGCAACAC	203	2.87e-06	163	2.88e-06	441	1.05e-05	1374	3.05e-05	AADAC
HGLibA_00030	AAAGCTCCCGACAACCTTAA	348	4.92e-06	78	1.38e-06	165	3.94e-06	65	1.44e-06	AADAC
HGLibB_00028	CCTGAGAGAATCGGTATTTC	17	6.23035e-07	8	3.45056e-07	28	1.40304e-06	5	1.86583e-07	AADAC
HGLibB_00029	CCAGAAATACCGATTCTCTC	114	4.178e-06	1189	5.1284e-05	66	3.30717e-06	304	1.13442e-05	AADAC
HGLibA_00031	AATATATCACAGCTCGCCTT	706	9.98e-06	691	1.22e-05	72	1.72e-06	12	2.66e-07	AADACL2
HGLibA_00032	TGTTTGCCGTCCATCTATTC	918	1.3e-05	73	1.29e-06	640	1.53e-05	611	1.36e-05	AADACL2
HGLibA_00033	TTTGGCAAGTACAATCGTAC	1383	1.95e-05	324	5.73e-06	76	1.81e-06	255	5.66e-06	AADACL2
HGLibB_00031	TCCCACCCGAATCTGCATTG	537	1.96806e-05	665	2.86828e-05	56	2.80608e-06	38	1.41803e-06	AADACL2
HGLibB_00032	ATGCAAGTCTTACTTTACCC	1199	4.39423e-05	37	1.59588e-06	44	2.20478e-06	32	1.19413e-06	AADACL2
HGLibB_00033	ACGCTTGATGCTGTTGTTGT	120	4.39789e-06	68	2.93298e-06	886	4.43962e-05	858	3.20176e-05	AADACL2
HGLibA_00034	ATCGTGTACTACCACGGTGG	1220	1.72e-05	1026	1.82e-05	384	9.17e-06	49	1.09e-06	AADACL3
HGLibA_00035	AAATCCGTGACCACAACATC	204	2.88e-06	1352	2.39e-05	42	1e-06	23	5.1e-07	AADACL3
HGLibA_00036	GATCCACTCCATATGCATCC	32	4.52e-07	2449	4.33e-05	28	6.69e-07	52	1.15e-06	AADACL3
HGLibB_00035	GACTCCGTGGTTCTGGCAGT	1014	3.71622e-05	21	9.05772e-07	27	1.35293e-06	64	2.38826e-06	AADACL3
HGLibB_00036	CATATGCTCTCGTTTGTGCA	4	1.46596e-07	2	8.6264e-08	40	2.00434e-06	2	7.4633e-08	AADACL3
HGLibA_00037	CGGGTATCGTCCCAAAACGC	815	1.15e-05	75	1.33e-06	442	1.06e-05	57	1.26e-06	AADACL4
HGLibA_00038	TCGTACTTCCTCCAGACGTC	187	2.64e-06	48	8.49e-07	7	1.67e-07	0	0	AADACL4
HGLibA_00039	ACCATGTCACGCGGACCCCC	735	1.04e-05	4	7.08e-08	116	2.77e-06	0	0	AADACL4
HGLibB_00037	TGCCAAGAGTAGCACTAGCC	47	1.72251e-06	660	2.84671e-05	24	1.20261e-06	26	9.70229e-07	AADACL4
HGLibB_00038	GTGGTGACCGACCTGCGTTT	1911	7.00364e-05	48	2.07034e-06	69	3.45749e-06	61	2.27631e-06	AADACL4
HGLibB_00039	TGTCTTGCAGATTGTTACCA	174	6.37694e-06	1253	5.40444e-05	376	1.88408e-05	108	4.03018e-06	AADACL4
HGLibA_00040	ACCAAAATCGATGATCTCCT	2286	3.23e-05	1576	2.79e-05	900	2.15e-05	2634	5.84e-05	AADAT
HGLibA_00041	CTTCAGTATTCTCCGAGTGC	701	9.91e-06	1342	2.37e-05	22	5.25e-07	105	2.33e-06	AADAT
HGLibB_00040	CAGCCAACAAGGTCTTTGTA	1	3.66491e-08	0	0	0	0	0	0	AADAT
HGLibB_00041	CCAGTAGGGTTGTTGCCATT	537	1.96806e-05	66	2.84671e-06	250	1.25271e-05	97	3.6197e-06	AADAT
HGLibB_00042	TAGATCCATTTGTCCTTGAC	78	2.85863e-06	34	1.46649e-06	48	2.40521e-06	863	3.22042e-05	AADAT
HGLibA_00043	ATGACTGTCCAATCACTATA	391	5.53e-06	123	2.18e-06	80	1.91e-06	4	8.87e-08	AAED1
HGLibA_00044	AATGTCACCCTTATAGTGAT	585	8.27e-06	223	3.95e-06	593	1.42e-05	1150	2.55e-05	AAED1
HGLibB_00043	ACTCACTTGTAAGAAACTCC	97	3.55496e-06	373	1.60882e-05	508	2.54552e-05	49	1.82851e-06	AAED1
HGLibB_00044	AGGATCTGGCCAAAATCCCC	60	2.19895e-06	29	1.25083e-06	975	4.88559e-05	35	1.30608e-06	AAED1
HGLibB_00045	TATCCAGTCAGCTTGCAAAA	358	1.31204e-05	191	8.23821e-06	1406	7.04526e-05	2416	9.01567e-05	AAED1
HGLibA_00046	ACCATTCTTCATCACTACAT	914	1.29e-05	56	9.91e-07	2675	6.39e-05	39	8.65e-07	AAGAB
HGLibA_00047	GCCTTGATAGTGTCTCCTCA	1047	1.48e-05	1792	3.17e-05	1120	2.67e-05	3213	7.13e-05	AAGAB
HGLibA_00048	AGCAGACATCAATCTATGTG	46	6.5e-07	28	4.95e-07	19	4.54e-07	25	5.55e-07	AAGAB
HGLibB_00046	CAGACCAAGATCATCACCTC	8	2.93193e-07	1	4.3132e-08	4	2.00434e-07	4	1.49266e-07	AAGAB
HGLibB_00048	CGCTTTACTCCTGTAGATTC	283	1.03717e-05	581	2.50597e-05	27	1.35293e-06	32	1.19413e-06	AAGAB
HGLibA_00050	GTCCTATCGAGCACCAGAAA	854	1.21e-05	873	1.54e-05	62	1.48e-06	14	3.11e-07	AAK1
HGLibA_00051	GTTGACAAACATGCGTTTCA	766	1.08e-05	966	1.71e-05	683	1.63e-05	309	6.85e-06	AAK1
HGLibA_00053	TCCCAAGTCCGACTACCCCC	1517	2.14e-05	1207	2.14e-05	119	2.84e-06	57	1.26e-06	AAMDC
HGLibA_00054	GGTGTACAGACTCTTGTGAT	1364	1.93e-05	1303	2.31e-05	51	1.22e-06	18	3.99e-07	AAMDC
HGLibB_00052	TATAATGCCTTGGTTGCCCA	267	9.78531e-06	633	2.73026e-05	831	4.16402e-05	492	1.83597e-05	AAMDC
HGLibB_00053	CCAGGTGCCTTCATCAACTG	2033	7.45076e-05	1729	7.45752e-05	1317	6.5993e-05	1572	5.86616e-05	AAMDC
HGLibA_00057	CTCCAGGTCTCCCGCTTCAA	1451	2.05e-05	1973	3.49e-05	318	7.59e-06	147	3.26e-06	AAMP
HGLibB_00055	CGTCAGCTGTGCCCGCCAAC	443	1.62356e-05	1156	4.98606e-05	1413	7.08034e-05	4512	0.000168372	AAMP
HGLibB_00056	AAGATGACAAAGCCTTCGTA	1	3.66491e-08	9	3.88188e-07	0	0	0	0	AAMP
HGLibB_00057	TCCTCGGGCACCTGTCCTGT	1573	5.7649e-05	621	2.6785e-05	69	3.45749e-06	65	2.42557e-06	AAMP
HGLibA_00058	CGCGTCCTCGCACATGAGCG	1062	1.5e-05	1466	2.59e-05	230	5.49e-06	18	3.99e-07	AANAT
HGLibA_00059	ACCTTCACGCTCGATCTCAA	152	2.15e-06	16	2.83e-07	456	1.09e-05	12	2.66e-07	AANAT
HGLibB_00058	GCCTTTGAGATCGAGCGTGA	148	5.42407e-06	86	3.70935e-06	209	1.04727e-05	98	3.65702e-06	AANAT
HGLibB_00059	GACGCCCAAGACGGAGATGA	55	2.0157e-06	74	3.19177e-06	39	1.95423e-06	67	2.50021e-06	AANAT
HGLibB_00060	CCGGGCCGCGCTCATGTGCG	57	2.089e-06	462	1.9927e-05	48	2.40521e-06	45	1.67924e-06	AANAT
HGLibA_00061	GAGGTCGGGCCCAAGTTCCG	645	9.11e-06	67	1.19e-06	149	3.56e-06	4	8.87e-08	AAR2
HGLibA_00062	GGCACAGATCTGTCGATTCT	1493	2.11e-05	1763	3.12e-05	1260	3.01e-05	1811	4.02e-05	AAR2
HGLibA_00063	AAAGTCCCACCGGAACTTCT	292	4.13e-06	32	5.66e-07	26	6.21e-07	15	3.33e-07	AAR2
HGLibB_00061	GGACTTTGCTGCGGAACCTG	774	2.83664e-05	852	3.67485e-05	71	3.55771e-06	53	1.97778e-06	AAR2
HGLibB_00062	TCTCACCAAGCTGGTGGTAC	36	1.31937e-06	23	9.92036e-07	584	2.92634e-05	23	8.5828e-07	AAR2
HGLibB_00063	TGTACGAGGCATTTGAGCAT	719	2.63507e-05	114	4.91705e-06	328	1.64356e-05	669	2.49647e-05	AAR2
HGLibA_00065	GTCCCCGAAGAAGTCGCACG	1824	2.58e-05	212	3.75e-06	400	9.55e-06	2397	5.32e-05	AARD
HGLibA_00066	AAAAGATGATGCTGCGAATC	520	7.35e-06	23	4.07e-07	96	2.29e-06	17	3.77e-07	AARD
HGLibB_00064	CCAGTAAAGTTCTAGCCAGC	18	6.59684e-07	12	5.17584e-07	9	4.50977e-07	237	8.84401e-06	AARD
HGLibB_00066	AACCAAAGCTCCGCTCTACC	340	1.24607e-05	6	2.58792e-07	10	5.01086e-07	7	2.61216e-07	AARD
HGLibA_00069	TCACACCTTCTTCGAGATGC	717	1.01e-05	445	7.87e-06	928	2.22e-05	3234	7.17e-05	AARS
HGLibB_00067	GGTGGCCGGCCTGACAACAC	23	8.42929e-07	422	1.82017e-05	17	8.51846e-07	20	7.4633e-07	AARS
HGLibB_00068	GAACTCCTCACCCAAGAGTT	14	5.13087e-07	31	1.33709e-06	0	0	1	3.73165e-08	AARS
HGLibB_00069	AGCTGGCTTAGAAGCAGATC	121	4.43454e-06	77	3.32116e-06	385	1.92918e-05	82	3.05995e-06	AARS
HGLibA_00070	CCATTCGAAGGTCGCCCGCA	795	1.12e-05	43	7.61e-07	204	4.87e-06	40	8.87e-07	AARS2
HGLibA_00072	AAGCCTGCCATCTCGCTTCG	1092	1.54e-05	1099	1.94e-05	1096	2.62e-05	60	1.33e-06	AARS2
HGLibB_00070	CGTGGATCCACGAAGCGAGA	1582	5.79789e-05	110	4.74452e-06	1100	5.51194e-05	626	2.33601e-05	AARS2
HGLibB_00071	GAACTGCTGACTCAGGTCTA	544	1.99371e-05	42	1.81154e-06	62	3.10673e-06	40	1.49266e-06	AARS2
HGLibB_00072	CTCTGGATCTCCTACTTTGA	58	2.12565e-06	173	7.46184e-06	35	1.7538e-06	484	1.80612e-05	AARS2
HGLibA_00073	GTGCTGAGAGTGACTCGCCG	846	1.2e-05	101	1.79e-06	353	8.43e-06	1737	3.85e-05	AARSD1
HGLibA_00074	TTCATTGACGCTCTGCTCAA	1961	2.77e-05	4414	7.81e-05	120	2.87e-06	164	3.64e-06	AARSD1
HGLibA_00075	AGATGTCATTGATTGTACCA	1052	1.49e-05	2994	5.3e-05	106	2.53e-06	111	2.46e-06	AARSD1
HGLibB_00073	TACTTGCTCTGCAGTCATAG	72	2.63874e-06	48	2.07034e-06	284	1.42308e-05	845	3.15325e-05	AARSD1
HGLibB_00074	TGTTCAGTTCACCACCACCG	3	1.09947e-07	2	8.6264e-08	7	3.5076e-07	0	0	AARSD1
HGLibA_00076	GACCTTCGATCCTTCTGTTG	607	8.58e-06	278	4.92e-06	1460	3.49e-05	4763	0.000105663	AASDH
HGLibA_00077	TAAGGCTGCCTCCTGTTATA	2439	3.45e-05	3112	5.51e-05	657	1.57e-05	87	1.93e-06	AASDH
HGLibA_00078	TCGATAGGTACATAAGCAGC	225	3.18e-06	51	9.02e-07	795	1.9e-05	93	2.06e-06	AASDH
HGLibB_00076	TTACTACACCTACAAGACTG	161	5.90051e-06	84	3.62309e-06	1275	6.38884e-05	998	3.72419e-05	AASDH
HGLibB_00078	CTTTAGAATTCTCCAAGTCC	149	5.46072e-06	71	3.06237e-06	118	5.91281e-06	110	4.10482e-06	AASDH
HGLibA_00079	ACCCGATGGATCTAGACATC	199	2.81e-06	121	2.14e-06	394	9.41e-06	118	2.62e-06	AASDHPPT
HGLibA_00080	AGGCTGGTCGTCTGATGATA	521	7.36e-06	1105	1.95e-05	138	3.3e-06	280	6.21e-06	AASDHPPT
HGLibA_00081	ATCCTGATGTCTAGATCCAT	584	8.25e-06	137	2.42e-06	610	1.46e-05	34	7.54e-07	AASDHPPT
HGLibB_00079	GATGAGTCCTTTGCAAGAAC	1	3.66491e-08	9	3.88188e-07	0	0	0	0	AASDHPPT
HGLibB_00081	TAAAGAAACACGTTTATTCC	445	1.63088e-05	436	1.88056e-05	955	4.78537e-05	661	2.46662e-05	AASDHPPT
HGLibA_00083	GTTAACTTTGTTTGTGATGC	82	1.16e-06	602	1.07e-05	215	5.13e-06	54	1.2e-06	AASS
HGLibB_00083	GCTAACATGTGATCCAGACC	681	2.4958e-05	55	2.37226e-06	47	2.3551e-06	34	1.26876e-06	AASS
HGLibB_00084	ACAATACTTACCTGCTCTCC	1	3.66491e-08	0	0	1	5.01086e-08	2	7.4633e-08	AASS
HGLibA_00085	GTTGAACCCGCGACCAAGCG	430	6.08e-06	717	1.27e-05	134	3.2e-06	10	2.22e-07	AATF
HGLibA_00086	CGCTCTGTCTATCGAGTTCT	787	1.11e-05	858	1.52e-05	460	1.1e-05	20	4.44e-07	AATF
HGLibB_00085	AGTCAAGATTGAGCGTTCAA	34	1.24607e-06	11	4.74452e-07	26	1.30282e-06	52	1.94046e-06	AATF
HGLibB_00086	CTCCTTGGATCCCAACGATC	25	9.16227e-07	13	5.60716e-07	15	7.51629e-07	304	1.13442e-05	AATF
HGLibB_00087	GGACCCTGAAGCGGACCCCG	34	1.24607e-06	20	8.6264e-07	29	1.45315e-06	455	1.6979e-05	AATF
HGLibA_00088	GCGCTGGATCGCGCCAGAGC	485	6.85e-06	796	1.41e-05	7	1.67e-07	20	4.44e-07	AATK
HGLibA_00089	CCGTGAGCAGGCAGTTCCGC	797	1.13e-05	1994	3.53e-05	11	2.63e-07	24	5.32e-07	AATK
HGLibA_00090	TCGTGACTGCCGACCAGCTG	1408	1.99e-05	13	2.3e-07	1995	4.76e-05	10	2.22e-07	AATK
HGLibB_00088	AGTCACCAATCTTCACCGTC	362	1.3267e-05	28	1.2077e-06	28	1.40304e-06	440	1.64193e-05	AATK
HGLibB_00089	GCAGGCTAGTGCCAGCGTGC	5	1.83245e-07	3	1.29396e-07	6	3.00651e-07	67	2.50021e-06	AATK
HGLibB_00090	TGTAGGGCTGCACCTCCTCC	174	6.37694e-06	115	4.96018e-06	817	4.09387e-05	1847	6.89236e-05	AATK
HGLibA_00091	TGCAATTACGAAGAGAGCCG	432	6.1e-06	284	5.02e-06	297	7.09e-06	141	3.13e-06	ABAT
HGLibA_00092	CATGTTGCTCGCCCAGCGCC	247	3.49e-06	192	3.4e-06	659	1.57e-05	130	2.88e-06	ABAT
HGLibA_00093	CCAGCACAGCTACCGCCTGC	653	9.23e-06	106	1.88e-06	76	1.81e-06	2568	5.7e-05	ABAT
HGLibB_00091	CATCAACCAGGTAATTGCCT	6	2.19895e-07	4	1.72528e-07	92	4.60999e-06	2	7.4633e-08	ABAT
HGLibA_00094	GCCTCCGAGCATCTGAGAAC	665	9.4e-06	1696	3e-05	1310	3.13e-05	516	1.14e-05	ABCA1
HGLibA_00095	TGTTTCCGTTACCCGACTCC	2204	3.11e-05	3403	6.02e-05	121	2.89e-06	98	2.17e-06	ABCA1
HGLibB_00094	AGCTCAGCCGAACAGAGATC	56	2.05235e-06	32	1.38022e-06	43	2.15467e-06	721	2.69052e-05	ABCA1
HGLibB_00095	TTTGCGCATGTCCTTCATGC	316	1.15811e-05	690	2.97611e-05	1623	8.13262e-05	690	2.57484e-05	ABCA1
HGLibB_00096	TCCTGATCCTGATCTCTGTT	1648	6.03977e-05	1698	7.32382e-05	653	3.27209e-05	683	2.54872e-05	ABCA1
HGLibA_00097	TCAGAGTGCTCCTTTATAAC	313	4.42e-06	229	4.05e-06	212	5.06e-06	167	3.7e-06	ABCA10
HGLibA_00098	CATATCGCCTGAAGTTTAAT	2558	3.61e-05	1471	2.6e-05	2067	4.94e-05	2613	5.8e-05	ABCA10
HGLibA_00099	CTTCCTTAAAGAACACTGTT	1366	1.93e-05	211	3.73e-06	822	1.96e-05	1241	2.75e-05	ABCA10
HGLibB_00097	TTGCATCATTAAATGTTGCA	445	1.63088e-05	22	9.48904e-07	13	6.51411e-07	14	5.22431e-07	ABCA10
HGLibB_00098	GATACCACCTTTCATTTCTA	110	4.0314e-06	55	2.37226e-06	988	4.95073e-05	66	2.46289e-06	ABCA10
HGLibB_00099	ACAAAAAATTTCACCATGCA	133	4.87433e-06	337	1.45355e-05	83	4.15901e-06	1502	5.60494e-05	ABCA10
HGLibA_00100	CAAGTGCTCGCACGAATTCT	1123	1.59e-05	8	1.42e-07	575	1.37e-05	10	2.22e-07	ABCA12
HGLibA_00101	CCTCGAAACCTTCCTAGTAC	545	7.7e-06	717	1.27e-05	241	5.75e-06	21	4.66e-07	ABCA12
HGLibA_00102	CCCGGAACATATACTTTCAA	72	1.02e-06	32	5.66e-07	18	4.3e-07	31	6.88e-07	ABCA12
HGLibB_00100	ATAAACTGCTGTCCTTATCC	31	1.13612e-06	13	5.60716e-07	19	9.52063e-07	444	1.65685e-05	ABCA12
HGLibB_00102	GGACACTTGTCTTGATCTTA	115	4.21465e-06	592	2.55342e-05	345	1.72875e-05	887	3.30998e-05	ABCA12
HGLibA_00103	AGACCAAATCACCGCCCTGC	895	1.26e-05	56	9.91e-07	523	1.25e-05	949	2.11e-05	ABCA13
HGLibA_00104	ACCCACACTCTTCCAATATG	263	3.72e-06	347	6.14e-06	1747	4.17e-05	96	2.13e-06	ABCA13
HGLibA_00105	TACTTGAGCAACTTGATTCC	49	6.92e-07	1181	2.09e-05	9	2.15e-07	26	5.77e-07	ABCA13
HGLibB_00103	TTTGGTCTCTGTAGAAGGTC	433	1.58691e-05	345	1.48805e-05	2182	0.000109337	114	4.25408e-06	ABCA13
HGLibB_00104	TCCCCTTTACTGCCTCATAT	943	3.45601e-05	21	9.05772e-07	28	1.40304e-06	23	8.5828e-07	ABCA13
HGLibA_00106	GAGTGCTTGGGCCGTGCTAT	1252	1.77e-05	137	2.42e-06	248	5.92e-06	98	2.17e-06	ABCA2
HGLibA_00107	CTCGGTGGCCAGAAACCCGC	212	3e-06	20	3.54e-07	170	4.06e-06	17	3.77e-07	ABCA2
HGLibA_00108	GAAGCCCACCATCTCCGTGA	28	3.96e-07	32	5.66e-07	7	1.67e-07	28	6.21e-07	ABCA2
HGLibA_00109	TCCGTGTGTAACTGAACCGT	390	5.51e-06	88	1.56e-06	273	6.52e-06	331	7.34e-06	ABCA3
HGLibA_00110	GCGCGGCTTTCCCTCCGAGA	36	5.09e-07	22	3.89e-07	75	1.79e-06	25	5.55e-07	ABCA3
HGLibA_00111	TCATGAAGGAGGCGGCGATG	193	2.73e-06	12	2.12e-07	433	1.03e-05	354	7.85e-06	ABCA3
HGLibB_00109	CAACTGCTCGTCCAGCGTGC	88	3.22512e-06	40	1.72528e-06	59	2.95641e-06	45	1.67924e-06	ABCA3
HGLibB_00110	TCACCAGGTTCTCCGCCATC	521	1.90942e-05	67	2.88984e-06	92	4.60999e-06	1021	3.81002e-05	ABCA3
HGLibA_00112	CACCTCGAAGCCGGGCATAA	802	1.13e-05	49	8.67e-07	219	5.23e-06	37	8.21e-07	ABCA4
HGLibA_00113	ATGCCACCGTAGCAGGCAAG	415	5.86e-06	50	8.85e-07	78	1.86e-06	1200	2.66e-05	ABCA4
HGLibA_00114	GCAATTGATGAGCTGCTCAC	1900	2.68e-05	1872	3.31e-05	538	1.28e-05	1804	4e-05	ABCA4
HGLibB_00112	TGCCGGCACCATTCACTCCC	534	1.95706e-05	15	6.4698e-07	37	1.85402e-06	23	8.5828e-07	ABCA4
HGLibB_00114	GCATCGCCTTGTTGGGGAAA	519	1.90209e-05	19	8.19508e-07	281	1.40805e-05	23	8.5828e-07	ABCA4
HGLibA_00115	TCTAAGCCGAGCAACTTTGT	3276	4.63e-05	4596	8.13e-05	400	9.55e-06	133	2.95e-06	ABCA5
HGLibA_00116	GAAATAGATACCTTTCCCCG	38	5.37e-07	57	1.01e-06	277	6.61e-06	41	9.1e-07	ABCA5
HGLibB_00115	CTGCTTGTAATATTAGTCAC	1657	6.07276e-05	111	4.78765e-06	467	2.34007e-05	1994	7.44091e-05	ABCA5
HGLibB_00116	GTCAACTAAAGCTGTTATTA	2	7.32982e-08	1	4.3132e-08	4	2.00434e-07	12	4.47798e-07	ABCA5
HGLibB_00117	ACCACACCTACAAAGTTGCT	113	4.14135e-06	89	3.83875e-06	267	1.3379e-05	452	1.68671e-05	ABCA5
HGLibA_00118	TGGGGCCTCTCAATACTTCT	1634	2.31e-05	2020	3.57e-05	1272	3.04e-05	97	2.15e-06	ABCA6
HGLibA_00119	GTACACCTACCTTTCAAAAG	794	1.12e-05	81	1.43e-06	421	1.01e-05	86	1.91e-06	ABCA6
HGLibA_00120	AAGATGATTCCCATAGCATA	1745	2.47e-05	4725	8.36e-05	1255	3e-05	3986	8.84e-05	ABCA6
HGLibB_00118	TTCACAGGAACAAGTGTCAT	90	3.29842e-06	52	2.24286e-06	911	4.56489e-05	53	1.97778e-06	ABCA6
HGLibB_00119	GATGAAAAGAGAGAGCTTAT	5	1.83245e-07	6	2.58792e-07	3	1.50326e-07	6	2.23899e-07	ABCA6
HGLibB_00120	ATTCTTGCACAGAAGTGCTT	1653	6.0581e-05	667	2.87691e-05	195	9.77117e-06	965	3.60104e-05	ABCA6
HGLibA_00121	GCTCTCCAAAGACGCGCGCC	20	2.83e-07	31	5.48e-07	15	3.58e-07	25	5.55e-07	ABCA7
HGLibA_00123	GAGGCCACAGCAATTCGACC	682	9.64e-06	50	8.85e-07	284	6.78e-06	42	9.32e-07	ABCA7
HGLibB_00121	GGGAGTCGTTGAAGTTGCTC	1706	6.25234e-05	77	3.32116e-06	616	3.08669e-05	713	2.66067e-05	ABCA7
HGLibB_00122	GGAAGCTGATCGCCACGCTG	169	6.1937e-06	3	1.29396e-07	9	4.50977e-07	3	1.1195e-07	ABCA7
HGLibB_00123	AGCCGATGCCCGCACTGTGC	1876	6.87537e-05	47	2.0272e-06	62	3.10673e-06	44	1.64193e-06	ABCA7
HGLibA_00124	TAAATGTATCTACCCGTCCC	787	1.11e-05	84	1.49e-06	585	1.4e-05	2087	4.63e-05	ABCA8
HGLibA_00125	TCATTTACTTGATGACTATG	329	4.65e-06	79	1.4e-06	87	2.08e-06	59	1.31e-06	ABCA8
HGLibA_00126	TCTTTAATACTTTCCTCATC	1665	2.35e-05	980	1.73e-05	401	9.58e-06	22	4.88e-07	ABCA8
HGLibB_00124	ATATGAGTATGTATTAGTAA	1	3.66491e-08	6	2.58792e-07	0	0	2	7.4633e-08	ABCA8
HGLibB_00125	ACTGTGAAGTTTCAGTATTT	166	6.08375e-06	77	3.32116e-06	122	6.11325e-06	2036	7.59764e-05	ABCA8
HGLibB_00126	TTCTATAATAGCAGCATTAA	372	1.36335e-05	49	2.11347e-06	63	3.15684e-06	49	1.82851e-06	ABCA8
HGLibA_00127	AATCAGTTGCAACTCCTCCT	5754	8.13e-05	1392	2.46e-05	1255	3e-05	80	1.77e-06	ABCA9
HGLibA_00128	TACGTCATTGATGACAATGA	18	2.54e-07	25	4.42e-07	10	2.39e-07	28	6.21e-07	ABCA9
HGLibB_00128	TTCTATGATAGCAGCATTAA	1583	5.80155e-05	42	1.81154e-06	56	2.80608e-06	52	1.94046e-06	ABCA9
HGLibB_00129	AATGAAAAAATGAAGTGTGA	18	6.59684e-07	15	6.4698e-07	327	1.63855e-05	37	1.38071e-06	ABCA9
HGLibA_00130	TTGGACTGTCAGCTGCTGTC	41	5.79e-07	82	1.45e-06	0	0	57	1.26e-06	ABCB1
HGLibA_00131	GAAGCTAACCCTTGTGATTT	1760	2.49e-05	3351	5.93e-05	427	1.02e-05	74	1.64e-06	ABCB1
HGLibA_00132	CCAAACACCAGCATCATGAG	1168	1.65e-05	3171	5.61e-05	260	6.21e-06	67	1.49e-06	ABCB1
HGLibB_00131	TGGACTTCCTCTCATGATGC	49	1.79581e-06	489	2.10916e-05	147	7.36596e-06	19	7.09014e-07	ABCB1
HGLibA_00133	CAGCTAGCTGAGGAACGTAT	1579	2.23e-05	1118	1.98e-05	794	1.9e-05	1828	4.06e-05	ABCB10
HGLibA_00134	TACCATCATACTGATGCCTA	1717	2.43e-05	3061	5.42e-05	152	3.63e-06	78	1.73e-06	ABCB10
HGLibA_00135	TTCTTTGACAAGACTCGCAC	2271	3.21e-05	1459	2.58e-05	947	2.26e-05	1234	2.74e-05	ABCB10
HGLibB_00133	CAAGGAACTATTAGTCTTGA	610	2.2356e-05	898	3.87325e-05	102	5.11107e-06	88	3.28385e-06	ABCB10
HGLibB_00134	TCCTTGCTAACTGCATTACA	402	1.47329e-05	24	1.03517e-06	26	1.30282e-06	18	6.71697e-07	ABCB10
HGLibB_00135	GTCTACCTCATGCAAACTTC	312	1.14345e-05	10	4.3132e-07	8	4.00869e-07	13	4.85115e-07	ABCB10
HGLibA_00136	GGAACTGTTAGTCCATACAA	468	6.61e-06	41	7.25e-07	102	2.44e-06	43	9.54e-07	ABCB11
HGLibA_00137	CCAAAAATGAGTAGCACGCC	735	1.04e-05	1876	3.32e-05	694	1.66e-05	475	1.05e-05	ABCB11
HGLibB_00136	CTTCGAAGTATAAAGAAATT	224	8.2094e-06	325	1.40179e-05	49	2.45532e-06	43	1.60461e-06	ABCB11
HGLibB_00137	ATAATAATGATAAGAAATCA	53	1.9424e-06	23	9.92036e-07	40	2.00434e-06	31	1.15681e-06	ABCB11
HGLibB_00138	GTGTGAATAACACCATTGTA	457	1.67486e-05	9	3.88188e-07	7	3.5076e-07	5	1.86583e-07	ABCB11
HGLibA_00139	AAAGTCGCCCTCCGCGCTCG	85	1.2e-06	1169	2.07e-05	243	5.8e-06	53	1.18e-06	ABCB4
HGLibA_00140	GAGACCTGATCCGTGAGCTA	798	1.13e-05	702	1.24e-05	65	1.55e-06	68	1.51e-06	ABCB4
HGLibA_00141	TTTAGTTTCGATACTCCGAT	3303	4.67e-05	2800	4.95e-05	995	2.38e-05	133	2.95e-06	ABCB4
HGLibA_00142	CTGCAGCACGACAGACCAAG	533	7.53e-06	193	3.41e-06	2081	4.97e-05	4869	0.000108014	ABCB5
HGLibA_00143	GGACATCACACTCATGATCC	1206	1.7e-05	431	7.62e-06	586	1.4e-05	1599	3.55e-05	ABCB5
HGLibA_00144	AGGTTGACCCTGTATTATGT	1496	2.11e-05	1683	2.98e-05	701	1.67e-05	148	3.28e-06	ABCB5
HGLibB_00142	ATACTGGCATCACTGGTCAA	1283	4.70208e-05	749	3.23059e-05	681	3.41239e-05	1015	3.78763e-05	ABCB5
HGLibB_00143	ACTGCTTCCTTTCTCAGTTT	39	1.42931e-06	17	7.33244e-07	96	4.81042e-06	29	1.08218e-06	ABCB5
HGLibB_00144	AGAACAGCCAAAACTGAGAA	29	1.06282e-06	341	1.4708e-05	10	5.01086e-07	17	6.34381e-07	ABCB5
HGLibA_00145	CTTCCTGCCAAAATCTCGCC	1900	2.68e-05	54	9.55e-07	371	8.86e-06	66	1.46e-06	ABCB6
HGLibA_00146	GGAACGGGCACTCAATGTGT	858	1.21e-05	49	8.67e-07	203	4.85e-06	36	7.99e-07	ABCB6
HGLibA_00147	TCCCCAGTCCTATACATTGC	304	4.3e-06	199	3.52e-06	474	1.13e-05	135	2.99e-06	ABCB6
HGLibB_00145	TGCACGAGCTCTCACTGCGC	1600	5.86386e-05	121	5.21897e-06	197	9.87139e-06	133	4.9631e-06	ABCB6
HGLibB_00146	GGGTGCAGCAGTTCACGTCT	148	5.42407e-06	96	4.14067e-06	433	2.1697e-05	1850	6.90356e-05	ABCB6
HGLibB_00147	GTGCTGCGGTATGTGGTCTC	9	3.29842e-07	5	2.1566e-07	136	6.81477e-06	5	1.86583e-07	ABCB6
HGLibA_00148	TCAGCATGTTTCCCGACATC	103	1.46e-06	86	1.52e-06	73	1.74e-06	33	7.32e-07	ABCB7
HGLibA_00149	TTACTAGATCTCCAACAGTA	68	9.61e-07	32	5.66e-07	43	1.03e-06	28	6.21e-07	ABCB7
HGLibB_00149	AACAAAGCAGATAATGATGC	98	3.59161e-06	51	2.19973e-06	1378	6.90496e-05	51	1.90314e-06	ABCB7
HGLibB_00150	GCTGAATTATGAAACTGTGA	58	2.12565e-06	755	3.25647e-05	61	3.05662e-06	37	1.38071e-06	ABCB7
HGLibA_00151	CCGCTTGACAACTGACGTGC	79	1.12e-06	247	4.37e-06	260	6.21e-06	8	1.77e-07	ABCB8
HGLibA_00152	CAGTCATGAAACTCCCTACG	2591	3.66e-05	1436	2.54e-05	1310	3.13e-05	1000	2.22e-05	ABCB8
HGLibB_00151	CCTGCACGTCAGTTGTCAAG	145	5.31412e-06	110	4.74452e-06	909	4.55487e-05	1165	4.34737e-05	ABCB8
HGLibB_00153	TGGCCACGACCTCTACCAGC	161	5.90051e-06	99	4.27007e-06	184	9.21998e-06	1362	5.08251e-05	ABCB8
HGLibA_00154	TGACGATGCCATCAATGGCG	392	5.54e-06	655	1.16e-05	75	1.79e-06	28	6.21e-07	ABCB9
HGLibA_00155	GCAATTAGCTCATTTGCCGC	697	9.85e-06	143	2.53e-06	1094	2.61e-05	120	2.66e-06	ABCB9
HGLibA_00156	AGCGGAAGAGACAGTTTCGA	374	5.28e-06	22	3.89e-07	181	4.32e-06	10	2.22e-07	ABCB9
HGLibB_00154	TGTCGTCATCGTGTGCCTGC	54	1.97905e-06	26	1.12143e-06	623	3.12176e-05	25	9.32913e-07	ABCB9
HGLibB_00155	GTAGTACTTGCCGTAGATGT	144	5.27747e-06	1264	5.45189e-05	135	6.76466e-06	108	4.03018e-06	ABCB9
HGLibB_00156	TGACCTTGACTGTGTTCCGC	1830	6.70679e-05	618	2.66556e-05	149	7.46618e-06	401	1.49639e-05	ABCB9
HGLibA_00157	CCGATGGCTCCGACCCGCTC	192	2.71e-06	45	7.96e-07	890	2.13e-05	682	1.51e-05	ABCC1
HGLibB_00157	GCGCCACCGGCATGGCGCTC	19	6.96333e-07	16	6.90112e-07	9	4.50977e-07	7	2.61216e-07	ABCC1
HGLibB_00158	CCAGCCGAAAGAGAGTTCCA	637	2.33455e-05	13	5.60716e-07	27	1.35293e-06	18	6.71697e-07	ABCC1
HGLibB_00159	TAGAAGTAGCCCTGCCAGTC	263	9.63871e-06	455	1.96251e-05	180	9.01954e-06	1151	4.29513e-05	ABCC1
HGLibA_00160	TGCACGTGTACCAAGCTTAC	2083	2.94e-05	3047	5.39e-05	5437	0.000129827	1941	4.31e-05	ABCC10
HGLibA_00161	GTAAGCTTGGTACACGTGCA	6	8.48e-08	53	9.38e-07	7	1.67e-07	46	1.02e-06	ABCC10
HGLibA_00162	ATCCGAGACAACATCCTCTT	3051	4.31e-05	1649	2.92e-05	524	1.25e-05	368	8.16e-06	ABCC10
HGLibB_00160	ATTTGATGCACAGCTGTACA	19	6.96333e-07	15	6.4698e-07	18	9.01954e-07	293	1.09337e-05	ABCC10
HGLibB_00161	TTGGGGACAGCTTGTACCAG	454	1.66387e-05	51	2.19973e-06	61	3.05662e-06	1027	3.83241e-05	ABCC10
HGLibB_00162	AATGGACAAGAGTCTGACTC	443	1.62356e-05	21	9.05772e-07	248	1.24269e-05	38	1.41803e-06	ABCC10
HGLibA_00163	TGTCGATGCCACGATTCACG	518	7.32e-06	89	1.57e-06	99	2.36e-06	63	1.4e-06	ABCC11
HGLibA_00165	CTAAGCGACTCCGTAAGCTT	1207	1.71e-05	9	1.59e-07	301	7.19e-06	0	0	ABCC11
HGLibB_00163	CGCTCATGATCCAAAGCTTA	74	2.71203e-06	32	1.38022e-06	664	3.32721e-05	418	1.55983e-05	ABCC11
HGLibB_00164	GGACTCACCTCGGCTTGGGA	220	8.0628e-06	95	4.09754e-06	115	5.76249e-06	2018	7.53047e-05	ABCC11
HGLibB_00165	TTCCCTTCCGTCCCAAGCCG	188	6.89003e-06	90	3.88188e-06	120	6.01303e-06	99	3.69434e-06	ABCC11
HGLibA_00166	CGTGCGGTAGTTGATGGCCC	795	1.12e-05	67	1.19e-06	197	4.7e-06	766	1.7e-05	ABCC12
HGLibA_00167	CTGGGCCATCAACTACCGCA	602	8.51e-06	147	2.6e-06	1362	3.25e-05	121	2.68e-06	ABCC12
HGLibA_00168	TGCCGCACTCACCGGCCCTA	986	1.39e-05	154	2.72e-06	302	7.21e-06	276	6.12e-06	ABCC12
HGLibB_00166	CACCATCACCGGCGTGAGCC	53	1.9424e-06	692	2.98474e-05	34	1.70369e-06	26	9.70229e-07	ABCC12
HGLibB_00167	GATGAGTCATATGTCGACAA	164	6.01045e-06	90	3.88188e-06	125	6.26357e-06	104	3.88092e-06	ABCC12
HGLibB_00168	CCAGAGGACACGCGTGTTGA	122	4.47119e-06	60	2.58792e-06	80	4.00869e-06	75	2.79874e-06	ABCC12
HGLibA_00169	GGATTGGTATATCGAACAGC	483	6.83e-06	10	1.77e-07	281	6.71e-06	388	8.61e-06	ABCC2
HGLibA_00170	GTATCGAGAGAATCCAGAAT	15	2.12e-07	71	1.26e-06	353	8.43e-06	2037	4.52e-05	ABCC2
HGLibA_00171	TCCTTACCTGTAAGAGTGTC	774	1.09e-05	1379	2.44e-05	104	2.48e-06	21	4.66e-07	ABCC2
HGLibB_00169	GGATTCCCTTGGGCTACCTA	354	1.29738e-05	685	2.95454e-05	93	4.6601e-06	116	4.32872e-06	ABCC2
HGLibB_00170	TAGGTCTTACCCATGTGCCT	1307	4.79004e-05	1567	6.75879e-05	463	2.32003e-05	115	4.2914e-06	ABCC2
HGLibA_00174	GGCGACCCACAGGTAGATGC	1557	2.2e-05	252	4.46e-06	340	8.12e-06	3447	7.65e-05	ABCC3
HGLibB_00172	GGAGTAAAAAAGGTCCGCCC	39	1.42931e-06	327	1.41042e-05	317	1.58844e-05	26	9.70229e-07	ABCC3
HGLibB_00173	CCCTGCTGATACAGTATGAG	293	1.07382e-05	409	1.7641e-05	1895	9.49557e-05	148	5.52284e-06	ABCC3
HGLibA_00175	GGCACTTCGTCTTAGTAACA	392	5.54e-06	667	1.18e-05	491	1.17e-05	102	2.26e-06	ABCC4
HGLibA_00176	CTTCCTCTAATCTCCGTTTA	87	1.23e-06	112	1.98e-06	384	9.17e-06	1870	4.15e-05	ABCC4
HGLibA_00177	TGATGTGAACAAGTTTGATC	1210	1.71e-05	272	4.81e-06	241	5.75e-06	2240	4.97e-05	ABCC4
HGLibB_00175	GAAGACCGCTCACAGCACCT	2914	0.000106795	1239	5.34406e-05	165	8.26791e-06	556	2.0748e-05	ABCC4
HGLibB_00176	GAGCAATCATAAAGTGTTAC	143	5.24082e-06	411	1.77273e-05	744	3.72808e-05	844	3.14951e-05	ABCC4
HGLibA_00179	GTGCCTGATGATCACGCAGC	89	1.26e-06	193	3.41e-06	18	4.3e-07	142	3.15e-06	ABCC5
HGLibA_00180	AAACATTCTCTGCCCATCGT	339	4.79e-06	17	3.01e-07	371	8.86e-06	19	4.21e-07	ABCC5
HGLibB_00178	ATCAACATTTGCTCCAACGA	1411	5.17119e-05	562	2.42402e-05	238	1.19258e-05	2223	8.29546e-05	ABCC5
HGLibB_00179	CCCAAGGGAAAGTACCATCA	689	2.52512e-05	755	3.25647e-05	160	8.01737e-06	2012	7.50808e-05	ABCC5
HGLibB_00180	CATCTTACTTGGAAGTAGTC	80	2.93193e-06	33	1.42336e-06	1225	6.1383e-05	54	2.01509e-06	ABCC5
HGLibA_00181	AGTCCTGTGTACCTCCAGCG	702	9.92e-06	50	8.85e-07	49	1.17e-06	48	1.06e-06	ABCC6
HGLibA_00183	TGTTCCTGATTCACACCGAG	502	7.09e-06	479	8.47e-06	211	5.04e-06	104	2.31e-06	ABCC6
HGLibB_00181	TTACCGCTCCGGAGGCCTGC	542	1.98638e-05	16	6.90112e-07	23	1.1525e-06	52	1.94046e-06	ABCC6
HGLibB_00182	CACCTACCTATGCCTGTCTC	3	1.09947e-07	1	4.3132e-08	2	1.00217e-07	0	0	ABCC6
HGLibA_00185	TGATGACATTGACCTCCACG	1771	2.5e-05	1342	2.37e-05	526	1.26e-05	94	2.09e-06	ABCC8
HGLibA_00186	GATGTTGTGATAGTAGACCA	877	1.24e-05	1187	2.1e-05	184	4.39e-06	51	1.13e-06	ABCC8
HGLibB_00184	TCACCTACCAATTAGCAGCT	576	2.11099e-05	273	1.1775e-05	2525	0.000126524	4403	0.000164305	ABCC8
HGLibB_00185	ATCCACCGCAGGTTGTGCCC	1557	5.70626e-05	1262	5.44326e-05	165	8.26791e-06	478	1.78373e-05	ABCC8
HGLibB_00186	CTTCATGCTGCTCTTCGTCC	211	7.73296e-06	83	3.57996e-06	846	4.23919e-05	1793	6.69085e-05	ABCC8
HGLibA_00187	CCTCTTTATGCCAGCCGTGA	2150	3.04e-05	2083	3.69e-05	499	1.19e-05	112	2.48e-06	ABCC9
HGLibA_00188	TTTCTAGGCGGCGGGAATCA	559	7.9e-06	126	2.23e-06	442	1.06e-05	958	2.13e-05	ABCC9
HGLibA_00189	TCTTCATATAATATCAACGA	201	2.84e-06	46	8.14e-07	152	3.63e-06	991	2.2e-05	ABCC9
HGLibB_00187	TTCCGGGACATAACCTGAGA	1367	5.00993e-05	835	3.60152e-05	244	1.22265e-05	233	8.69475e-06	ABCC9
HGLibB_00188	CGAATGTAAGAATCCATCTC	97	3.55496e-06	890	3.83875e-05	59	2.95641e-06	452	1.68671e-05	ABCC9
HGLibB_00189	TACTTACCAATAAACAATAT	126	4.61779e-06	67	2.88984e-06	77	3.85836e-06	1670	6.23186e-05	ABCC9
HGLibA_00191	CGACGACATGATCCGCTCAA	1661	2.35e-05	5641	9.98e-05	724	1.73e-05	165	3.66e-06	ABCD1
HGLibB_00191	AAGGATGAGGTTGATCTGCG	100	3.66491e-06	551	2.37657e-05	57	2.85619e-06	48	1.79119e-06	ABCD1
HGLibB_00192	CCTGGTAGGAGCGCTGTAGC	147	5.38742e-06	74	3.19177e-06	163	8.1677e-06	1683	6.28037e-05	ABCD1
HGLibA_00193	CCTTATTGCACTGTTGACGA	121	1.71e-06	71	1.26e-06	210	5.01e-06	87	1.93e-06	ABCD2
HGLibA_00194	TTTCATAGGCGTGGTCTACT	1365	1.93e-05	214	3.79e-06	291	6.95e-06	213	4.73e-06	ABCD2
HGLibB_00193	CATGATGTACCACAAACGTT	3532	0.000129445	667	2.87691e-05	296	1.48321e-05	1809	6.75056e-05	ABCD2
HGLibB_00194	TAAATTTCGAGCAGTGGTAA	15	5.49736e-07	11	4.74452e-07	29	1.45315e-06	3	1.1195e-07	ABCD2
HGLibB_00195	TACCACTGCTCGAAATTTAC	1182	4.33192e-05	55	2.37226e-06	65	3.25706e-06	56	2.08972e-06	ABCD2
HGLibA_00196	CTCGAACATATTGTGATGTT	1586	2.24e-05	73	1.29e-06	852	2.03e-05	1696	3.76e-05	ABCD3
HGLibA_00197	GTGGTTTGCAGTGGTATCAT	2680	3.79e-05	7447	0.000131745	1085	2.59e-05	123	2.73e-06	ABCD3
HGLibA_00198	ACCACCATTACAGAACAATG	818	1.16e-05	47	8.31e-07	60	1.43e-06	345	7.65e-06	ABCD3
HGLibB_00196	AAAATGGGACACTAATTGAA	3	1.09947e-07	2	8.6264e-08	6	3.00651e-07	2	7.4633e-08	ABCD3
HGLibB_00197	ACCTCTTTACAAAATGTTCT	231	8.46594e-06	126	5.43463e-06	425	2.12961e-05	1754	6.54532e-05	ABCD3
HGLibB_00198	TTTACCTCATTGTTCTGTAA	60	2.19895e-06	376	1.62176e-05	34	1.70369e-06	365	1.36205e-05	ABCD3
HGLibA_00199	TACCTGCAGCCGAAGTACGC	45	6.36e-07	65	1.15e-06	365	8.72e-06	65	1.44e-06	ABCD4
HGLibA_00200	GAGACCTCACCTGCGTACTT	1245	1.76e-05	541	9.57e-06	1401	3.35e-05	76	1.69e-06	ABCD4
HGLibB_00199	TTGATCCCCAGTCAGTACTA	1097	4.02041e-05	1476	6.36628e-05	963	4.82546e-05	225	8.39622e-06	ABCD4
HGLibB_00200	CTCACTCACCCAGTAGGGTC	149	5.46072e-06	106	4.57199e-06	112	5.61216e-06	95	3.54507e-06	ABCD4
HGLibA_00202	TAATAACTCACAGTTGATTT	1766	2.5e-05	916	1.62e-05	677	1.62e-05	59	1.31e-06	ABCE1
HGLibA_00203	ACAAATGTACCTCCTTCATC	848	1.2e-05	644	1.14e-05	99	2.36e-06	1184	2.63e-05	ABCE1
HGLibB_00202	ATGTGTATGTATAAATATCC	34	1.24607e-06	19	8.19508e-07	32	1.60347e-06	24	8.95596e-07	ABCE1
HGLibB_00203	TTTGAGCTAGCAATTGTAGC	206	7.54971e-06	896	3.86463e-05	1414	7.08535e-05	1001	3.73538e-05	ABCE1
HGLibB_00204	TTATAACTGACATTTAGAAC	881	3.22879e-05	87	3.75249e-06	566	2.83615e-05	725	2.70545e-05	ABCE1
HGLibA_00205	AAAAAGCGAGATACCCGAAA	512	7.23e-06	3	5.31e-08	31	7.4e-07	11	2.44e-07	ABCF1
HGLibA_00206	GTACCCGCCCCAAAACCCCG	264	3.73e-06	60	1.06e-06	66	1.58e-06	52	1.15e-06	ABCF1
HGLibA_00207	CTCAGTGCCAACCAGTGATG	376	5.31e-06	163	2.88e-06	1107	2.64e-05	1	2.22e-08	ABCF1
HGLibB_00205	TTTATAGTTCTTTGAAGAGC	303	1.11047e-05	7	3.01924e-07	10	5.01086e-07	5	1.86583e-07	ABCF1
HGLibB_00206	CTAGACAAAGTGGTGAAGAA	52	1.90575e-06	34	1.46649e-06	53	2.65575e-06	557	2.07853e-05	ABCF1
HGLibB_00207	CAGTAGAAGATAAACAGGCT	697	2.55444e-05	45	1.94094e-06	673	3.37231e-05	42	1.56729e-06	ABCF1
HGLibA_00208	ATGATCAGTACGTGAAGACG	41	5.79e-07	56	9.91e-07	34	8.12e-07	41	9.1e-07	ABCF2
HGLibA_00209	CCTAGATGCTTGCGTGTGGT	86	1.22e-06	2478	4.38e-05	383	9.15e-06	2662	5.91e-05	ABCF2
HGLibA_00210	AGATCAGATTGCACACATGA	1409	1.99e-05	13	2.3e-07	81	1.93e-06	10	2.22e-07	ABCF2
HGLibB_00209	GTTGTGCATGTGAATGATAT	17	6.23035e-07	9	3.88188e-07	20	1.00217e-06	17	6.34381e-07	ABCF2
HGLibB_00210	GGTGGTTGGTAGGCTCATCC	340	1.24607e-05	646	2.78633e-05	1387	6.95006e-05	82	3.05995e-06	ABCF2
HGLibA_00211	TCCGCCCCACCAGCCCGTAA	845	1.19e-05	647	1.14e-05	83	1.98e-06	36	7.99e-07	ABCF3
HGLibA_00212	TAGGGGCGTCCAGTAGCACC	76	1.07e-06	809	1.43e-05	349	8.33e-06	175	3.88e-06	ABCF3
HGLibA_00213	GCCGCCGTTACGGGCTGGTG	923	1.3e-05	219	3.87e-06	766	1.83e-05	5629	0.000124874	ABCF3
HGLibB_00211	GTTCTCAATTCGCACATCAT	3318	0.000121602	1679	7.24186e-05	1177	5.89778e-05	248	9.2545e-06	ABCF3
HGLibB_00212	TCTCCGTTATCTTTGACAAC	5	1.83245e-07	1	4.3132e-08	0	0	0	0	ABCF3
HGLibB_00213	CCTTTAAAGAGTCTTAGAAG	536	1.96439e-05	15	6.4698e-07	148	7.41607e-06	18	6.71697e-07	ABCF3
HGLibA_00214	GTCCACGCTGATGAACATCC	373	5.27e-06	120	2.12e-06	416	9.93e-06	103	2.28e-06	ABCG1
HGLibA_00215	ACTGAGACGGACCTGCTGAA	68	9.61e-07	264	4.67e-06	165	3.94e-06	54	1.2e-06	ABCG1
HGLibA_00216	ATTTCCGGGAAGTTCAATAG	1155	1.63e-05	103	1.82e-06	43	1.03e-06	83	1.84e-06	ABCG1
HGLibB_00214	AGAAGCGCTGGGCTTCCGTG	247	9.05233e-06	9	3.88188e-07	13	6.51411e-07	7	2.61216e-07	ABCG1
HGLibB_00216	TCTGACCACACCTGAGGGCA	64	2.34554e-06	441	1.90212e-05	41	2.05445e-06	26	9.70229e-07	ABCG1
HGLibA_00217	ACATCTCCAGATAATCCACT	2861	4.04e-05	51	9.02e-07	406	9.69e-06	1370	3.04e-05	ABCG2
HGLibA_00218	GACAGCTTCCAATGACCTGA	53	7.49e-07	62	1.1e-06	42	1e-06	49	1.09e-06	ABCG2
HGLibA_00219	CGAAGATTTGCCTCCACCTG	1904	2.69e-05	1053	1.86e-05	1603	3.83e-05	1926	4.27e-05	ABCG2
HGLibB_00218	AGCTGTCGCGGGGAAGCCAT	41	1.50261e-06	21	9.05772e-07	34	1.70369e-06	20	7.4633e-07	ABCG2
HGLibA_00220	TGATGTCGTGCTCCCACACG	621	8.78e-06	187	3.31e-06	1997	4.77e-05	2943	6.53e-05	ABCG4
HGLibA_00221	TCGTGTGGGAGCACGACATC	630	8.9e-06	777	1.37e-05	31	7.4e-07	18	3.99e-07	ABCG4
HGLibA_00222	TCATGGCTTCCAACACCGTG	2802	3.96e-05	996	1.76e-05	698	1.67e-05	80	1.77e-06	ABCG4
HGLibB_00221	CCTGCTTCTCACTCAGCTTC	1294	4.74239e-05	284	1.22495e-05	674	3.37732e-05	525	1.95912e-05	ABCG4
HGLibB_00222	CCTGAAGCTGAGTGAGAAGC	75	2.74868e-06	69	2.97611e-06	33	1.65358e-06	390	1.45534e-05	ABCG4
HGLibA_00223	TCCTTTAAAGCCACCGCGTG	709	1e-05	1089	1.93e-05	175	4.18e-06	1216	2.7e-05	ABCG5
HGLibA_00224	GCCGGGATTGCCGCGGCGGA	113	1.6e-06	365	6.46e-06	12	2.87e-07	9	2e-07	ABCG5
HGLibA_00225	GTAGTGCAGCGTCTCGCGCA	123	1.74e-06	100	1.77e-06	109	2.6e-06	90	2e-06	ABCG5
HGLibB_00223	CTGCCCGCTCTCCACGTACA	345	1.26439e-05	50	2.1566e-06	74	3.70803e-06	396	1.47773e-05	ABCG5
HGLibB_00224	CTCCGGGAAAACCACGCTGC	174	6.37694e-06	91	3.92501e-06	740	3.70803e-05	292	1.08964e-05	ABCG5
HGLibB_00225	TGAACGGCCGGGCGCTGCGC	176	6.45024e-06	7	3.01924e-07	7	3.5076e-07	3	1.1195e-07	ABCG5
HGLibA_00226	CACGGCGGCAAGATCAAGTC	135	1.91e-06	17	3.01e-07	46	1.1e-06	17	3.77e-07	ABCG8
HGLibA_00228	GGTACCTGAGCTCCCTATGA	1360	1.92e-05	64	1.13e-06	56	1.34e-06	39	8.65e-07	ABCG8
HGLibB_00227	GGCCACTCCCCAGGATACCT	58	2.12565e-06	313	1.35003e-05	571	2.8612e-05	31	1.15681e-06	ABCG8
HGLibB_00228	CTGCCAGAATTCTTGTGAGC	57	2.089e-06	28	1.2077e-06	36	1.80391e-06	21	7.83647e-07	ABCG8
HGLibA_00230	GGTGCAAGACGTATGTATCC	2710	3.83e-05	124	2.19e-06	1244	2.97e-05	909	2.02e-05	ABHD1
HGLibB_00229	AGACTTTCTACCCAACGCTG	181	6.63349e-06	276	1.19044e-05	860	4.30934e-05	1487	5.54897e-05	ABHD1
HGLibB_00230	CCCAGTAGTAGCCCAAGTAG	32	1.17277e-06	22	9.48904e-07	24	1.20261e-06	23	8.5828e-07	ABHD1
HGLibB_00231	CTTTGAGACCACTCGCTCCC	720	2.63874e-05	24	1.03517e-06	32	1.60347e-06	19	7.09014e-07	ABHD1
HGLibA_00233	TGCAATTGCACGACCAGAGA	584	8.25e-06	136	2.41e-06	170	4.06e-06	1	2.22e-08	ABHD10
HGLibA_00234	TACAAAAGCGTTGGCGATTG	383	5.41e-06	627	1.11e-05	483	1.15e-05	134	2.97e-06	ABHD10
HGLibB_00232	ATTCTTGTTGGATCTAGCCT	136	4.98428e-06	1779	7.67318e-05	90	4.50977e-06	101	3.76897e-06	ABHD10
HGLibB_00233	AACACAGTGATCACCGAATG	166	6.08375e-06	96	4.14067e-06	1362	6.82479e-05	1332	4.97056e-05	ABHD10
HGLibB_00234	ACCTGCATTGATGTATGCCA	220	8.0628e-06	122	5.26211e-06	774	3.8784e-05	1713	6.39232e-05	ABHD10
HGLibA_00235	CCGCTCCCGTGCCCGAAAAC	302	4.27e-06	31	5.48e-07	152	3.63e-06	19	4.21e-07	ABHD11
HGLibA_00236	GGCTAGCTTACTGCACGAAC	806	1.14e-05	2627	4.65e-05	551	1.32e-05	106	2.35e-06	ABHD11
HGLibA_00237	GAGCCCGTGCAAAAAGACGA	417	5.89e-06	320	5.66e-06	106	2.53e-06	5	1.11e-07	ABHD11
HGLibB_00236	CTGGTGCCCTGCGTCGTCGT	2139	7.83924e-05	722	3.11413e-05	173	8.66878e-06	143	5.33626e-06	ABHD11
HGLibB_00237	ATGATCTCGTAGCTCATGTC	1683	6.16804e-05	69	2.97611e-06	94	4.71021e-06	546	2.03748e-05	ABHD11
HGLibA_00238	TGGTACCTGCGTTCCCATGC	433	6.12e-06	122	2.16e-06	1468	3.51e-05	109	2.42e-06	ABHD12
HGLibA_00239	GCGTTCTTCCACCAGACTGC	740	1.05e-05	1215	2.15e-05	696	1.66e-05	35	7.76e-07	ABHD12
HGLibA_00240	TGATTCAAACCTTGATCCTG	2797	3.95e-05	4084	7.23e-05	854	2.04e-05	379	8.41e-06	ABHD12
HGLibB_00238	CTTGCAGGCGAAAGGGCGTG	1236	4.52983e-05	40	1.72528e-06	39	1.95423e-06	47	1.75388e-06	ABHD12
HGLibB_00239	AAGACGTGACCATTGGAGTC	443	1.62356e-05	80	3.45056e-06	1150	5.76249e-05	732	2.73157e-05	ABHD12
HGLibB_00240	TTTCTCATCAAACTATGTCC	521	1.90942e-05	569	2.45421e-05	627	3.14181e-05	100	3.73165e-06	ABHD12
HGLibA_00241	ACATGGTCGACCGCAACCTG	1165	1.65e-05	93	1.65e-06	392	9.36e-06	46	1.02e-06	ABHD12B
HGLibA_00242	GCCGCATCGCCCGAGCCGCC	1596	2.26e-05	999	1.77e-05	917	2.19e-05	2124	4.71e-05	ABHD12B
HGLibB_00242	AGCTTCGCACAGACTGAAGC	815	2.9869e-05	83	3.57996e-06	92	4.60999e-06	94	3.50775e-06	ABHD12B
HGLibB_00243	ACCAGGCGGCCACGCAGCTA	26	9.52877e-07	16	6.90112e-07	26	1.30282e-06	23	8.5828e-07	ABHD12B
HGLibA_00245	GCTAATCTCTTAGTCCGAGA	1353	1.91e-05	51	9.02e-07	78	1.86e-06	1142	2.53e-05	ABHD13
HGLibA_00246	CGATGCGTTACCTTCCTTTA	2146	3.03e-05	2618	4.63e-05	1633	3.9e-05	221	4.9e-06	ABHD13
HGLibB_00244	CTCGATAATCAACCAGCAAA	40	1.46596e-06	17	7.33244e-07	37	1.85402e-06	35	1.30608e-06	ABHD13
HGLibB_00245	CTTTATGTTCCCATGCCCAC	428	1.56858e-05	1059	4.56768e-05	105	5.2614e-06	797	2.97413e-05	ABHD13
HGLibB_00246	CAAGTGCAGTGAAATAGCCT	65	2.38219e-06	49	2.11347e-06	44	2.20478e-06	44	1.64193e-06	ABHD13
HGLibA_00247	GAGCACCTCGCGGTAAAAGA	209	2.95e-06	1	1.77e-08	141	3.37e-06	0	0	ABHD14A
HGLibA_00248	ACTCCAACCCTTATCCTGTA	969	1.37e-05	137	2.42e-06	231	5.52e-06	1163	2.58e-05	ABHD14A
HGLibA_00249	CTCCCACGTGTGAGAGTTAA	437	6.18e-06	4	7.08e-08	58	1.38e-06	9	2e-07	ABHD14A
HGLibB_00247	GGCATAGTGGCCACTCAGCG	338	1.23874e-05	11	4.74452e-07	18	9.01954e-07	19	7.09014e-07	ABHD14A
HGLibB_00249	AGGCCTTTAACTCTCACACG	2728	9.99787e-05	840	3.62309e-05	133	6.66444e-06	110	4.10482e-06	ABHD14A
HGLibA_00250	TACCTTCACACTGGCATAGT	799	1.13e-05	1047	1.85e-05	1078	2.57e-05	1948	4.32e-05	ABHD14B
HGLibA_00251	TTCGCTTCTCCTCCGAGACC	1858	2.63e-05	1141	2.02e-05	592	1.41e-05	1368	3.03e-05	ABHD14B
HGLibA_00252	GTGATCAGTCCATCACTGAG	501	7.08e-06	41	7.25e-07	52	1.24e-06	53	1.18e-06	ABHD14B
HGLibB_00252	TGAAGCAGCTGCCCAACCAC	368	1.34869e-05	15	6.4698e-07	28	1.40304e-06	379	1.4143e-05	ABHD14B
HGLibA_00253	TTCGTCCTGCCCGTAGCGCC	546	7.72e-06	2016	3.57e-05	35	8.36e-07	8315	0.000184461	ABHD15
HGLibA_00254	CCGCTGTTCGCGGTGAGCGA	71	1e-06	48	8.49e-07	499	1.19e-05	27	5.99e-07	ABHD15
HGLibB_00253	CCCCACGACGACGGCCCCCA	65	2.38219e-06	42	1.81154e-06	147	7.36596e-06	981	3.66075e-05	ABHD15
HGLibB_00254	CCGCGGCGATGGAAGATGAC	580	2.12565e-05	11	4.74452e-07	19	9.52063e-07	12	4.47798e-07	ABHD15
HGLibB_00255	CCTTCGCTCACCGCGAACAG	59	2.1623e-06	20	8.6264e-07	583	2.92133e-05	111	4.14213e-06	ABHD15
HGLibA_00256	AGGGGAGGACCGACGGATAC	9	1.27e-07	28	4.95e-07	129	3.08e-06	30	6.66e-07	ABHD16A
HGLibA_00257	GTACTATCAGCCCCGTGCCC	586	8.28e-06	526	9.31e-06	101	2.41e-06	953	2.11e-05	ABHD16A
HGLibA_00258	TTTACAGATCCTGTATCCGT	1093	1.54e-05	145	2.57e-06	190	4.54e-06	432	9.58e-06	ABHD16A
HGLibB_00256	TCTCCACCTACCTCGGAGGC	1	3.66491e-08	1	4.3132e-08	7	3.5076e-07	4	1.49266e-07	ABHD16A
HGLibB_00257	TCGCCTTCTTCTACTTGTAC	53	1.9424e-06	37	1.59588e-06	926	4.64005e-05	29	1.08218e-06	ABHD16A
HGLibB_00258	ACATTGCTGCTACTTCTGGC	42	1.53926e-06	31	1.33709e-06	165	8.26791e-06	28	1.04486e-06	ABHD16A
HGLibA_00259	CGCCTCGTGGAGCGCTACCA	488	6.9e-06	1119	1.98e-05	210	5.01e-06	46	1.02e-06	ABHD16B
HGLibA_00260	CTTCGACGACCTTGTGCCGC	2509	3.55e-05	212	3.75e-06	732	1.75e-05	340	7.54e-06	ABHD16B
HGLibA_00261	GCACCGCTACCCCGTCGTGA	1073	1.52e-05	912	1.61e-05	568	1.36e-05	22	4.88e-07	ABHD16B
HGLibB_00259	TCAGCACGACGCCAACGCCA	126	4.61779e-06	446	1.92369e-05	110	5.51194e-06	74	2.76142e-06	ABHD16B
HGLibB_00260	CTTCTATGCACGCTACCGCG	30	1.09947e-06	21	9.05772e-07	294	1.47319e-05	23	8.5828e-07	ABHD16B
HGLibB_00261	CTACCGTGCACGCTGCGAAG	60	2.19895e-06	422	1.82017e-05	38	1.90413e-06	442	1.64939e-05	ABHD16B
HGLibA_00263	CAGAACCCCACCTGGCGAGA	40	5.65e-07	46	8.14e-07	392	9.36e-06	43	9.54e-07	ABHD17A
HGLibB_00262	GTCGCCCTCACCTGGTGCGC	76	2.78533e-06	1334	5.75381e-05	64	3.20695e-06	57	2.12704e-06	ABHD17A
HGLibB_00263	CGCCAGGTACGGCATCAGCC	19	6.96333e-07	10	4.3132e-07	2	1.00217e-07	2	7.4633e-08	ABHD17A
HGLibA_00266	GAGTAAAGTGTATTTCGCAT	348	4.92e-06	802	1.42e-05	56	1.34e-06	16	3.55e-07	ABHD17B
HGLibA_00267	ATCTGTCTGAACGAGCAGAC	559	7.9e-06	157	2.78e-06	240	5.73e-06	2722	6.04e-05	ABHD17B
HGLibB_00265	TATAGGGACAGTACCGTCTG	222	8.1361e-06	1336	5.76244e-05	181	9.06965e-06	269	1.00381e-05	ABHD17B
HGLibB_00266	ACTCGCATTCCCGAAGTCAG	19	6.96333e-07	8	3.45056e-07	10	5.01086e-07	197	7.35135e-06	ABHD17B
HGLibA_00269	GACAGCGCTCGTACATCGCT	985	1.39e-05	891	1.58e-05	100	2.39e-06	124	2.75e-06	ABHD17C
HGLibA_00270	ACCTCAGCGAGCGCGCCGAC	122	1.72e-06	691	1.22e-05	196	4.68e-06	927	2.06e-05	ABHD17C
HGLibB_00268	GCGCGAGAAGAAGACCTCGA	815	2.9869e-05	261	1.12575e-05	88	4.40955e-06	59	2.20167e-06	ABHD17C
HGLibB_00269	CTCGAGGTATGAATGCGCAG	1028	3.76753e-05	27	1.16456e-06	36	1.80391e-06	28	1.04486e-06	ABHD17C
HGLibA_00272	TCGCCACGCATGTTCACCTA	1347	1.9e-05	2336	4.13e-05	1819	4.34e-05	4625	0.000102601	ABHD2
HGLibA_00273	GATACATTCCACCGTTGATC	255	3.6e-06	505	8.93e-06	80	1.91e-06	29	6.43e-07	ABHD2
HGLibB_00271	ATTCGACCTCTTCGAGCCCT	223	8.17275e-06	141	6.08161e-06	161	8.06748e-06	131	4.88846e-06	ABHD2
HGLibB_00272	AGAAGATCATCCTCTCGCAC	109	3.99475e-06	69	2.97611e-06	158	7.91715e-06	519	1.93673e-05	ABHD2
HGLibB_00273	GTGCTGCGTCAGCGTGTGCC	44	1.61256e-06	2	8.6264e-08	46	2.30499e-06	14	5.22431e-07	ABHD2
HGLibA_00274	TACAGAAACGTACTACCCGA	554	7.83e-06	286	5.06e-06	905	2.16e-05	3663	8.13e-05	ABHD3
HGLibA_00275	TGGACCTGCGGATGTTGTCC	206	2.91e-06	24	4.25e-07	2061	4.92e-05	123	2.73e-06	ABHD3
HGLibA_00276	CCGAGCCGAAGAACCCCACC	1698	2.4e-05	2223	3.93e-05	129	3.08e-06	94	2.09e-06	ABHD3
HGLibB_00274	ACTCCTTGCTTGTTCCCGTG	2435	8.92406e-05	1369	5.90477e-05	594	2.97645e-05	4648	0.000173447	ABHD3
HGLibB_00275	TCTCACCCCCGGTCACTAAC	1219	4.46753e-05	33	1.42336e-06	35	1.7538e-06	47	1.75388e-06	ABHD3
HGLibA_00277	GCAAAACGACCGCACCCCCT	1216	1.72e-05	1488	2.63e-05	517	1.23e-05	731	1.62e-05	ABHD4
HGLibA_00278	CGGAATCGCTGCACCAGACC	694	9.81e-06	604	1.07e-05	298	7.12e-06	7	1.55e-07	ABHD4
HGLibA_00279	TTGGCTGTTCTTCGAGTAGC	1367	1.93e-05	3813	6.75e-05	71	1.7e-06	160	3.55e-06	ABHD4
HGLibB_00277	CTGCACACCTTCGATCTGCT	1694	6.20836e-05	477	2.0574e-05	224	1.12243e-05	1975	7.37001e-05	ABHD4
HGLibB_00278	TGGGATTCTGTGCGTTGCAG	197	7.21987e-06	498	2.14797e-05	713	3.57274e-05	129	4.81383e-06	ABHD4
HGLibB_00279	ACGTCCTAGGACAGATGCCA	301	1.10314e-05	185	7.97942e-06	221	1.1074e-05	3838	0.000143221	ABHD4
HGLibA_00280	ACTCGCTGAAGTACCCATCA	308	4.35e-06	4	7.08e-08	69	1.65e-06	6	1.33e-07	ABHD5
HGLibA_00281	GCACAACCTAGGTGGATTCT	1305	1.84e-05	942	1.67e-05	958	2.29e-05	720	1.6e-05	ABHD5
HGLibA_00282	TAAGTCTAGTGCAGCGTTTA	740	1.05e-05	1167	2.06e-05	283	6.76e-06	103	2.28e-06	ABHD5
HGLibB_00280	TATAGACGTAGGGCACCATG	43	1.57591e-06	540	2.32913e-05	138	6.91498e-06	34	1.26876e-06	ABHD5
HGLibB_00282	ACTCCCTTTAACCCTTTAGC	25	9.16227e-07	296	1.27671e-05	14	7.0152e-07	13	4.85115e-07	ABHD5
HGLibA_00283	CCCCTTCCAGGTACTGGCGG	1194	1.69e-05	3826	6.77e-05	113	2.7e-06	578	1.28e-05	ABHD6
HGLibA_00284	GCAAGTTAAGAGGATACACC	700	9.89e-06	1326	2.35e-05	35	8.36e-07	21	4.66e-07	ABHD6
HGLibA_00285	AACATGTTTGTGATTGCGGG	862	1.22e-05	858	1.52e-05	704	1.68e-05	298	6.61e-06	ABHD6
HGLibB_00284	GAGCAGGATGGATCTTGATG	32	1.17277e-06	13	5.60716e-07	319	1.59846e-05	14	5.22431e-07	ABHD6
HGLibA_00286	TGCCCTCGTCGATGAGCTTC	463	6.54e-06	125	2.21e-06	371	8.86e-06	110	2.44e-06	ABHD8
HGLibA_00287	CCATGATGAGCGGCCAGTAC	525	7.42e-06	1712	3.03e-05	96	2.29e-06	29	6.43e-07	ABHD8
HGLibA_00288	CAAACTTATCGTGCATGCCG	24	3.39e-07	134	2.37e-06	321	7.66e-06	576	1.28e-05	ABHD8
HGLibB_00286	ACCTTTGTAGAGGTCAAGCC	3400	0.000124607	437	1.88487e-05	208	1.04226e-05	690	2.57484e-05	ABHD8
HGLibB_00287	TCGGCGGTTCCCTGGCCATC	5	1.83245e-07	2	8.6264e-08	5	2.50543e-07	3	1.1195e-07	ABHD8
HGLibB_00288	ATTCCTGAAGCTCATCGACG	103	3.77486e-06	60	2.58792e-06	297	1.48822e-05	73	2.72411e-06	ABHD8
HGLibA_00289	ACAGGGCGCTCCATATTCGC	337	4.76e-06	90	1.59e-06	213	5.09e-06	75	1.66e-06	ABI1
HGLibA_00290	AGTAGTCTGCCACCCGAGTC	352	4.97e-06	1337	2.37e-05	1456	3.48e-05	2196	4.87e-05	ABI1
HGLibA_00291	AGCGCCCTGTAAGGTATATT	2928	4.14e-05	923	1.63e-05	1162	2.77e-05	169	3.75e-06	ABI1
HGLibB_00289	CTCCATTCTCCGAAGCTGAG	870	3.18847e-05	1117	4.81785e-05	107	5.36162e-06	105	3.91823e-06	ABI1
HGLibB_00290	AGGAGATCCCGTCTGGCAAG	225	8.24605e-06	625	2.69575e-05	740	3.70803e-05	2078	7.75437e-05	ABI1
HGLibB_00291	CAACAATGTACTCCAGTTGC	45	1.64921e-06	662	2.85534e-05	31	1.55337e-06	26	9.70229e-07	ABI1
HGLibA_00292	GCACTCCCCCTATCGCACAC	276	3.9e-06	42	7.43e-07	744	1.78e-05	40	8.87e-07	ABI2
HGLibA_00293	GGGCTAGGTACGTAATCATT	876	1.24e-05	77	1.36e-06	1071	2.56e-05	1300	2.88e-05	ABI2
HGLibA_00294	TATAACGAACTGGTCGTTCA	99	1.4e-06	73	1.29e-06	227	5.42e-06	40	8.87e-07	ABI2
HGLibB_00292	AAGATTCCATCCTTCGTAGC	8	2.93193e-07	3	1.29396e-07	136	6.81477e-06	4	1.49266e-07	ABI2
HGLibB_00293	CCCCCTAGTCCCCCTATGTC	1229	4.50417e-05	70	3.01924e-06	228	1.14248e-05	70	2.61216e-06	ABI2
HGLibB_00294	AACACTTGCTAAGGATTGGG	34	1.24607e-06	16	6.90112e-07	44	2.20478e-06	288	1.07472e-05	ABI2
HGLibA_00295	AGTAGTCAGCGACCCGCAGC	23	3.25e-07	709	1.25e-05	213	5.09e-06	9	2e-07	ABI3
HGLibA_00296	CCTTGATGCTCTTTCGAGAC	400	5.65e-06	2403	4.25e-05	80	1.91e-06	41	9.1e-07	ABI3
HGLibA_00297	CGACATTGGCCATGGGATCA	2699	3.81e-05	178	3.15e-06	680	1.62e-05	1760	3.9e-05	ABI3
HGLibA_00298	GTTGCATTTGCCACCTCGCA	378	5.34e-06	19	3.36e-07	478	1.14e-05	12	2.66e-07	ABI3BP
HGLibA_00300	CAAGTCACTGTCCCAATGAC	515	7.28e-06	29	5.13e-07	527	1.26e-05	26	5.77e-07	ABI3BP
HGLibB_00298	TGGAAGTATTACACTAGCCC	3203	0.000117387	197	8.49701e-06	777	3.89344e-05	1418	5.29148e-05	ABI3BP
HGLibB_00299	AGTCAAAAGAAGTCATGTTC	11	4.0314e-07	169	7.28931e-06	13	6.51411e-07	9	3.35849e-07	ABI3BP
HGLibB_00300	CGCACAACTATCAGATATTT	432	1.58324e-05	10	4.3132e-07	17	8.51846e-07	5	1.86583e-07	ABI3BP
HGLibA_00301	TGTCCCCCAACTACGACAAG	941	1.33e-05	49	8.67e-07	769	1.84e-05	35	7.76e-07	ABL1
HGLibA_00302	CCTCGTACACCTCCCCGTAC	1807	2.55e-05	5180	9.16e-05	1286	3.07e-05	208	4.61e-06	ABL1
HGLibA_00303	CCGGCAGGAGGTGAACGCCG	468	6.61e-06	1092	1.93e-05	487	1.16e-05	60	1.33e-06	ABL1
HGLibB_00301	AGAGATCAAACACCCTAACC	382	1.4e-05	8	3.45056e-07	16	8.01737e-07	11	4.10482e-07	ABL1
HGLibB_00302	TGCACTCCCTCAGGTAGTCC	98	3.59161e-06	64	2.76045e-06	89	4.45966e-06	61	2.27631e-06	ABL1
HGLibB_00303	ACTCACCAAGGAGCTGCACC	50	1.83245e-06	31	1.33709e-06	207	1.03725e-05	754	2.81367e-05	ABL1
HGLibA_00304	GTCCATCTCGCTCAGGTACG	2013	2.84e-05	401	7.09e-06	1848	4.41e-05	76	1.69e-06	ABL2
HGLibA_00305	TCCCTCGTACCTGAGCGAGA	1703	2.41e-05	29	5.13e-07	61	1.46e-06	0	0	ABL2
HGLibA_00306	TCTCTGTGGTGCGCCCCGCC	4966	7.02e-05	638	1.13e-05	1798	4.29e-05	1223	2.71e-05	ABL2
HGLibB_00304	CACTGCTGCCCCGGATCCCG	1153	4.22564e-05	34	1.46649e-06	552	2.76599e-05	67	2.50021e-06	ABL2
HGLibB_00305	GGCTCCGAGCAAGTTCTCCT	1256	4.60313e-05	56	2.41539e-06	72	3.60782e-06	77	2.87337e-06	ABL2
HGLibB_00306	TGATAGCCTCATTTAGTGCC	22	8.0628e-07	8	3.45056e-07	13	6.51411e-07	338	1.2613e-05	ABL2
HGLibA_00307	CTTGATATCTCTTCCGCAGC	75	1.06e-06	1412	2.5e-05	48	1.15e-06	332	7.37e-06	ABLIM1
HGLibA_00308	CGAAGCACTTCACCCTTGCA	1058	1.5e-05	530	9.38e-06	276	6.59e-06	265	5.88e-06	ABLIM1
HGLibA_00309	CATTTATGGCAGTGAATGAC	1448	2.05e-05	188	3.33e-06	1765	4.21e-05	2308	5.12e-05	ABLIM1
HGLibB_00307	TTACTTGCTGATGTACTCCC	440	1.61256e-05	19	8.19508e-07	29	1.45315e-06	21	7.83647e-07	ABLIM1
HGLibB_00308	CTAACCTTTGTAGTCTCCCA	1483	5.43506e-05	1015	4.3779e-05	104	5.21129e-06	100	3.73165e-06	ABLIM1
HGLibB_00309	CGTGAGCTCAGTCATTTCCA	1359	4.98061e-05	261	1.12575e-05	290	1.45315e-05	171	6.38112e-06	ABLIM1
HGLibA_00310	CGCGCTGCTGCCCACCGATA	73	1.03e-06	80	1.42e-06	372	8.88e-06	54	1.2e-06	ABLIM2
HGLibA_00311	CCGAGTGACCTTCAACGGGA	47	6.64e-07	43	7.61e-07	57	1.36e-06	41	9.1e-07	ABLIM2
HGLibA_00312	GTGATAGTCAGCTTCGCAGT	566	8e-06	1312	2.32e-05	480	1.15e-05	292	6.48e-06	ABLIM2
HGLibB_00310	GCTGACTATCACGCCAAGTT	1474	5.40208e-05	618	2.66556e-05	1515	7.59145e-05	885	3.30251e-05	ABLIM2
HGLibB_00311	GAAGTGTTCCCTGCCCGTAT	45	1.64921e-06	880	3.79562e-05	39	1.95423e-06	38	1.41803e-06	ABLIM2
HGLibB_00312	CATGCATTCCTTCCCGTTGA	28	1.02617e-06	118	5.08958e-06	20	1.00217e-06	18	6.71697e-07	ABLIM2
HGLibA_00313	GTCATCCAGTGCTACCGCTG	123	1.74e-06	87	1.54e-06	563	1.34e-05	949	2.11e-05	ABLIM3
HGLibA_00314	CTTCGCCTGTGATGAAGTCC	295	4.17e-06	2596	4.59e-05	111	2.65e-06	1639	3.64e-05	ABLIM3
HGLibA_00315	CCACTTACTGCTAGTGTTCA	1572	2.22e-05	676	1.2e-05	354	8.45e-06	2380	5.28e-05	ABLIM3
HGLibB_00313	CATCACAGGCGAAGTCATCT	239	8.75913e-06	112	4.83079e-06	1412	7.07533e-05	144	5.37358e-06	ABLIM3
HGLibB_00314	GCGGACCACTTCCCCTTTGC	599	2.19528e-05	568	2.4499e-05	548	2.74595e-05	838	3.12712e-05	ABLIM3
HGLibB_00315	AGCGGGTGCCATAGAGTTGC	5	1.83245e-07	0	0	0	0	0	0	ABLIM3
HGLibA_00316	GATGGTCTACCCCCAGTCAA	313	4.42e-06	240	4.25e-06	188	4.49e-06	177	3.93e-06	ABO
HGLibA_00317	GGATCATAGGTCGAAGTGCG	75	1.06e-06	33	5.84e-07	971	2.32e-05	21	4.66e-07	ABO
HGLibA_00318	AGCCCCAGAAGTCTAATGCC	1735	2.45e-05	892	1.58e-05	621	1.48e-05	58	1.29e-06	ABO
HGLibB_00316	TGCAGCATGTCTCGTTGCCA	13	4.76438e-07	4	1.72528e-07	6	3.00651e-07	11	4.10482e-07	ABO
HGLibB_00317	ACGGTGTCAGCACCTTTGAC	25	9.16227e-07	262	1.13006e-05	35	1.7538e-06	395	1.474e-05	ABO
HGLibB_00318	GCAACGAGACATGCTGCAGA	25	9.16227e-07	19	8.19508e-07	50	2.50543e-06	16	5.97064e-07	ABO
HGLibA_00322	CGATAACTATAAAGTCGCTC	816	1.15e-05	79	1.4e-06	207	4.94e-06	631	1.4e-05	ABR
HGLibA_00323	CGACTCATCGATGTACGGCA	696	9.83e-06	91	1.61e-06	765	1.83e-05	82	1.82e-06	ABR
HGLibA_00324	ACGCTTTGTACACACCGAGC	162	2.29e-06	55	9.73e-07	469	1.12e-05	58	1.29e-06	ABR
HGLibB_00322	AGAGATCTACATTAACCAGC	2	7.32982e-08	19	8.19508e-07	1	5.01086e-08	0	0	ABR
HGLibB_00323	CGTCTCCCCGACTCCACCTG	666	2.44083e-05	984	4.24419e-05	112	5.61216e-06	86	3.20922e-06	ABR
HGLibA_00325	ATGTCCACCCGCCTACACAA	276	3.9e-06	1244	2.2e-05	151	3.61e-06	21	4.66e-07	ABRA
HGLibA_00326	CAGCATGGCTCCGGGCGAAA	951	1.34e-05	482	8.53e-06	933	2.23e-05	26	5.77e-07	ABRA
HGLibA_00327	GATGTGCTCCTCAGCACGCT	1708	2.41e-05	208	3.68e-06	406	9.69e-06	1583	3.51e-05	ABRA
HGLibB_00325	AGTCTTGCTGACCACCGTTT	568	2.08167e-05	475	2.04877e-05	122	6.11325e-06	964	3.59731e-05	ABRA
HGLibB_00326	GGCTATGGCCGCCCCAAAGA	37	1.35602e-06	44	1.89781e-06	35	1.7538e-06	707	2.63828e-05	ABRA
HGLibB_00327	GGGCGAATGAGAACAGCATC	88	3.22512e-06	41	1.76841e-06	57	2.85619e-06	826	3.08234e-05	ABRA
HGLibA_00328	CTCTTAAAGCTGCAAAACGA	836	1.18e-05	2143	3.79e-05	155	3.7e-06	43	9.54e-07	ABRACL
HGLibA_00329	AGTGGAGGAAATTCATCGTT	1114	1.57e-05	4133	7.31e-05	37	8.84e-07	81	1.8e-06	ABRACL
HGLibB_00328	GATGAATTTCCTCCACTAAG	69	2.52879e-06	41	1.76841e-06	313	1.5684e-05	683	2.54872e-05	ABRACL
HGLibB_00329	GGAAAGTTAAGCGTGAAATT	1004	3.67957e-05	49	2.11347e-06	51	2.55554e-06	37	1.38071e-06	ABRACL
HGLibB_00330	CACATTTATCATCACGGAAG	80	2.93193e-06	33	1.42336e-06	47	2.3551e-06	326	1.21652e-05	ABRACL
HGLibA_00331	CGAGCCCGTTCACGTCCCCC	585	8.27e-06	75	1.33e-06	388	9.26e-06	61	1.35e-06	ABT1
HGLibB_00331	GGGACGTGAACGGGCTCGCC	1	3.66491e-08	0	0	0	0	0	0	ABT1
HGLibA_00334	GCGCTCACCATCGAAGGTGT	1844	2.61e-05	386	6.83e-06	77	1.84e-06	5	1.11e-07	ABTB1
HGLibA_00335	ATAGTAATCCCGCCTCCTGC	241	3.41e-06	79	1.4e-06	304	7.26e-06	74	1.64e-06	ABTB1
HGLibA_00336	CTGCTGCAGTACCTGTACAC	1918	2.71e-05	1633	2.89e-05	1337	3.19e-05	2472	5.48e-05	ABTB1
HGLibB_00334	CTGCCCACAGATCAACCCCG	104	3.81151e-06	102	4.39947e-06	73	3.65793e-06	70	2.61216e-06	ABTB1
HGLibA_00337	TGCGTACTCGTGGATGCGCA	896	1.27e-05	259	4.58e-06	1259	3.01e-05	2132	4.73e-05	ABTB2
HGLibA_00338	CGGCTCGCTCGTCATGGCCC	846	1.2e-05	4	7.08e-08	892	2.13e-05	4	8.87e-08	ABTB2
HGLibA_00339	CGCCGGCGCTCATGCTGTAC	2455	3.47e-05	1038	1.84e-05	98	2.34e-06	44	9.76e-07	ABTB2
HGLibB_00337	TCCCTACCGTTCATTGTTCA	43	1.57591e-06	14	6.03848e-07	36	1.80391e-06	26	9.70229e-07	ABTB2
HGLibB_00339	ACACGCTCTACTACTTTCTG	810	2.96858e-05	13	5.60716e-07	26	1.30282e-06	26	9.70229e-07	ABTB2
HGLibA_00340	GATTCGGGCCATGATTGCCC	111	1.57e-06	250	4.42e-06	39	9.31e-07	22	4.88e-07	ACAA1
HGLibA_00341	ATTCACGTCCTTGAGAACCG	289	4.08e-06	23	4.07e-07	339	8.09e-06	18	3.99e-07	ACAA1
HGLibA_00342	CACCCCCGACGAGCTTCTCT	826	1.17e-05	44	7.78e-07	261	6.23e-06	214	4.75e-06	ACAA1
HGLibB_00340	TGGGGCGGATACCCTCATCC	694	2.54345e-05	13	5.60716e-07	18	9.01954e-07	18	6.71697e-07	ACAA1
HGLibB_00341	TATCCGCCCCAGCACCACCA	49	1.79581e-06	27	1.16456e-06	31	1.55337e-06	618	2.30616e-05	ACAA1
HGLibA_00344	CTTACCAATACCCATGATAG	225	3.18e-06	19	3.36e-07	54	1.29e-06	15	3.33e-07	ACAA2
HGLibA_00345	ATTGTGGGCTACTTTGTATC	252	3.56e-06	625	1.11e-05	812	1.94e-05	52	1.15e-06	ACAA2
HGLibB_00343	TGTGTCAGAAATGTGCGTTT	4	1.46596e-07	4	1.72528e-07	70	3.5076e-06	4	1.49266e-07	ACAA2
HGLibB_00344	TACCTGACATCCATTCACAA	109	3.99475e-06	60	2.58792e-06	104	5.21129e-06	64	2.38826e-06	ACAA2
HGLibA_00346	TGCAATTAGATTCGTTGTCA	2001	2.83e-05	183	3.24e-06	949	2.27e-05	998	2.21e-05	ACACA
HGLibA_00347	GCAGAATTTGTTACTCGCTT	1235	1.75e-05	2411	4.27e-05	75	1.79e-06	125	2.77e-06	ACACA
HGLibA_00348	TGGCTTGCACCTAGTAAAGC	476	6.73e-06	1	1.77e-08	56	1.34e-06	0	0	ACACA
HGLibB_00346	GAAGACCTTAAAGCCAATGC	616	2.25758e-05	1315	5.67186e-05	82	4.1089e-06	72	2.68679e-06	ACACA
HGLibB_00347	GATCACTATGTGCCAGTGCC	101	3.70156e-06	56	2.41539e-06	1167	5.84767e-05	36	1.34339e-06	ACACA
HGLibB_00348	CAACAACAACTATGCAAATG	782	2.86596e-05	45	1.94094e-06	474	2.37515e-05	345	1.28742e-05	ACACA
HGLibA_00349	GATCATTACGTCCCCGTCCC	4454	6.29e-05	487	8.62e-06	767	1.83e-05	9503	0.000210816	ACACB
HGLibA_00350	GGGTTGGGACCTGTAGCGTC	402	5.68e-06	1809	3.2e-05	23	5.49e-07	44	9.76e-07	ACACB
HGLibA_00351	CGTTGTCGCCCAGACGCTAC	1602	2.26e-05	1174	2.08e-05	288	6.88e-06	126	2.8e-06	ACACB
HGLibB_00349	TTGCGTGAAAGACGTAGATG	65	2.38219e-06	34	1.46649e-06	642	3.21697e-05	29	1.08218e-06	ACACB
HGLibB_00350	TACCTGCACGGGGATTCTCT	110	4.0314e-06	37	1.59588e-06	57	2.85619e-06	58	2.16436e-06	ACACB
HGLibB_00351	CCCTTGTCATAAACATCTTC	2107	7.72197e-05	2352	0.000101446	204	1.02221e-05	191	7.12745e-06	ACACB
HGLibA_00352	GTACAGAATCGTATCCCTTC	749	1.06e-05	32	5.66e-07	92	2.2e-06	40	8.87e-07	ACAD10
HGLibA_00354	ATAACTCAAATTCGGGCAAA	191	2.7e-06	241	4.26e-06	301	7.19e-06	7	1.55e-07	ACAD10
HGLibB_00352	TCAGATTGTGGAGTCCTGCA	573	2.09999e-05	891	3.84306e-05	990	4.96075e-05	2175	8.11634e-05	ACAD10
HGLibB_00353	TGCTCTCATAAATCTCATCC	205	7.51307e-06	36	1.55275e-06	184	9.21998e-06	15	5.59748e-07	ACAD10
HGLibB_00354	AAGCACAGCTTGTAGATCCT	465	1.70418e-05	1313	5.66323e-05	531	2.66077e-05	279	1.04113e-05	ACAD10
HGLibA_00355	CCACTCCGATAGCTGTTGCA	2305	3.26e-05	47	8.31e-07	290	6.92e-06	32	7.1e-07	ACAD11
HGLibA_00356	CTAACTGTACCTCTTTAGGG	515	7.28e-06	882	1.56e-05	78	1.86e-06	46	1.02e-06	ACAD11
HGLibA_00357	CTGAGCCAATGTTTCTACCG	532	7.52e-06	1241	2.2e-05	1288	3.08e-05	1340	2.97e-05	ACAD11
HGLibB_00355	TGCAGTGATACTTCTGTCAT	454	1.66387e-05	1880	8.10882e-05	605	3.03157e-05	957	3.57119e-05	ACAD11
HGLibB_00356	AGAACGTTCAGCCATATATG	1684	6.17171e-05	37	1.59588e-06	56	2.80608e-06	40	1.49266e-06	ACAD11
HGLibB_00357	TTACGTAATGGAACATGTGC	1209	4.43088e-05	26	1.12143e-06	44	2.20478e-06	18	6.71697e-07	ACAD11
HGLibA_00358	AGACCCCTCCGAAGCCTAGC	318	4.49e-06	72	1.27e-06	782	1.87e-05	52	1.15e-06	ACAD8
HGLibA_00359	TCTGACCTCCGCTAAGAAAC	1	1.41e-08	48	8.49e-07	0	0	0	0	ACAD8
HGLibA_00360	TCCGAAGCTATCAATCATCC	93	1.31e-06	14	2.48e-07	761	1.82e-05	12	2.66e-07	ACAD8
HGLibB_00358	TTGCCCACCGCTCTGTACCA	434	1.59057e-05	74	3.19177e-06	127	6.36379e-06	71	2.64947e-06	ACAD8
HGLibB_00359	GCCTTCCGCATCACATCCAC	758	2.778e-05	301	1.29827e-05	784	3.92851e-05	882	3.29132e-05	ACAD8
HGLibA_00361	CGCCAGTTTAGGCAAGTATT	4436	6.27e-05	5233	9.26e-05	643	1.54e-05	298	6.61e-06	ACAD9
HGLibA_00362	CTCCCCTAGTCTTGAGTACA	1248	1.76e-05	2508	4.44e-05	761	1.82e-05	88	1.95e-06	ACAD9
HGLibA_00363	TGACCTTGAGGCCAATAGCC	1391	1.97e-05	148	2.62e-06	121	2.89e-06	139	3.08e-06	ACAD9
HGLibB_00361	AGCCAAATACTTGCCTAAAC	177	6.48689e-06	78	3.3643e-06	2022	0.00010132	113	4.21677e-06	ACAD9
HGLibB_00362	ATCCTTGGAGAGGTCGGAGA	35	1.28272e-06	22	9.48904e-07	155	7.76683e-06	391	1.45908e-05	ACAD9
HGLibB_00363	TGAAAACACCAAGATACCTG	50	1.83245e-06	762	3.28666e-05	41	2.05445e-06	30	1.1195e-06	ACAD9
HGLibA_00365	CGCGTAGGGACCCTCGGAGA	142	2.01e-06	47	8.31e-07	342	8.17e-06	45	9.98e-07	ACADL
HGLibA_00366	CTCACCGCGCGGCGGGCAGC	557	7.87e-06	27	4.78e-07	376	8.98e-06	25	5.55e-07	ACADL
HGLibB_00364	TTCTAGACGTTCTTCCCCTC	751	2.75235e-05	441	1.90212e-05	96	4.81042e-06	107	3.99287e-06	ACADL
HGLibB_00365	GCTGGAAAACAAGGACTGCT	20	7.32982e-07	277	1.19476e-05	17	8.51846e-07	19	7.09014e-07	ACADL
HGLibB_00366	GCCACTTACTCTGAGTGATG	3	1.09947e-07	0	0	1	5.01086e-08	0	0	ACADL
HGLibA_00367	GCCAATCGACAACGTGAACC	643	9.09e-06	577	1.02e-05	541	1.29e-05	10	2.22e-07	ACADM
HGLibA_00369	TGCTCGTAAATTTGCCAGAG	641	9.06e-06	73	1.29e-06	326	7.78e-06	47	1.04e-06	ACADM
HGLibB_00367	ACTGTAGGAGGTCTTGGACT	26	9.52877e-07	16	6.90112e-07	32	1.60347e-06	19	7.09014e-07	ACADM
HGLibB_00369	GGGGTTCAGACTGCTATTGA	67	2.45549e-06	357	1.53981e-05	364	1.82395e-05	346	1.29115e-05	ACADM
HGLibA_00371	CAGAACCCATGAGTCGCCCT	563	7.96e-06	132	2.34e-06	353	8.43e-06	113	2.51e-06	ACADS
HGLibA_00372	GGCAGGTACCTGGTTCGCTG	1816	2.57e-05	1278	2.26e-05	102	2.44e-06	821	1.82e-05	ACADS
HGLibB_00370	TGCTTTGCCCTCAGCGAACC	1373	5.03192e-05	71	3.06237e-06	97	4.86053e-06	75	2.79874e-06	ACADS
HGLibB_00371	CCTGGCCTACGCCATCGCCA	512	1.87643e-05	16	6.90112e-07	7	3.5076e-07	16	5.97064e-07	ACADS
HGLibB_00372	GGCGACTCATGGGTTCTGAA	186	6.81673e-06	1104	4.76177e-05	189	9.47052e-06	126	4.70188e-06	ACADS
HGLibA_00373	ATCCACTGTGCTCGTGATAG	648	9.16e-06	1524	2.7e-05	120	2.87e-06	326	7.23e-06	ACADSB
HGLibA_00374	TTCCTCTATCACGAGCACAG	842	1.19e-05	34	6.01e-07	453	1.08e-05	32	7.1e-07	ACADSB
HGLibB_00373	TCCACATCTTTGATCCATTG	156	5.71726e-06	82	3.53682e-06	193	9.67095e-06	1856	6.92595e-05	ACADSB
HGLibB_00374	TGCACCTTTGGTTTCAACCA	539	1.97539e-05	441	1.90212e-05	624	3.12677e-05	1079	4.02645e-05	ACADSB
HGLibA_00377	GCTGGCAGGAACCCGGATAA	155	2.19e-06	6	1.06e-07	27	6.45e-07	105	2.33e-06	ACADVL
HGLibA_00378	CGATGACAGCAAAGACGATG	125	1.77e-06	90	1.59e-06	316	7.55e-06	2272	5.04e-05	ACADVL
HGLibB_00376	CACAGCAGAGGTTCGGATGG	16	5.86386e-07	0	0	2	1.00217e-07	0	0	ACADVL
HGLibB_00377	ACAGTCCATGTTGGGGGGCC	89	3.26177e-06	56	2.41539e-06	1146	5.74244e-05	388	1.44788e-05	ACADVL
HGLibA_00379	GCTACACCCTCGACTTTGAC	176	2.49e-06	146	2.58e-06	555	1.33e-05	114	2.53e-06	ACAN
HGLibA_00380	GCGGGTCAACAGTGCCTATC	1826	2.58e-05	114	2.02e-06	215	5.13e-06	109	2.42e-06	ACAN
HGLibA_00381	CCCCAGAGTCATTGGAGCGC	274	3.87e-06	5	8.85e-08	356	8.5e-06	6	1.33e-07	ACAN
HGLibB_00380	GAACTATGACCACTTTACTC	15	5.49736e-07	9	3.88188e-07	257	1.28779e-05	5	1.86583e-07	ACAN
HGLibA_00382	GCCAGCCGCGCCTTCGTTGT	1543	2.18e-05	792	1.4e-05	1478	3.53e-05	2018	4.48e-05	ACAP1
HGLibA_00383	AAATGCCGACAACGAAGGCG	631	8.92e-06	29	5.13e-07	141	3.37e-06	33	7.32e-07	ACAP1
HGLibA_00384	GGCTTCCACCAGCTCAATAG	99	1.4e-06	28	4.95e-07	63	1.5e-06	21	4.66e-07	ACAP1
HGLibB_00382	TCCCAGAGCCTCTATTGAGC	172	6.30365e-06	476	2.05308e-05	712	3.56773e-05	91	3.3958e-06	ACAP1
HGLibB_00383	TCTGCTGCTGCAGTGTGTGT	462	1.69319e-05	394	1.6994e-05	65	3.25706e-06	55	2.05241e-06	ACAP1
HGLibB_00384	CCCCATCTCACTCCTTGACC	755	2.76701e-05	484	2.08759e-05	282	1.41306e-05	43	1.60461e-06	ACAP1
HGLibA_00385	AGCCCTCGATTATGTGCTTC	914	1.29e-05	14	2.48e-07	742	1.77e-05	515	1.14e-05	ACAP2
HGLibA_00386	CATTACTAGAATACTGAGCC	591	8.35e-06	39	6.9e-07	287	6.85e-06	823	1.83e-05	ACAP2
HGLibA_00387	TAGTAATGATGCTGTCGTTG	3633	5.13e-05	240	4.25e-06	1180	2.82e-05	3456	7.67e-05	ACAP2
HGLibB_00385	TCTTGTTGCTGTCAGAATGT	3663	0.000134246	889	3.83444e-05	152	7.6165e-06	134	5.00041e-06	ACAP2
HGLibB_00386	CCTTAATTGATCTCTGAGTT	84	3.07852e-06	53	2.286e-06	59	2.95641e-06	45	1.67924e-06	ACAP2
HGLibA_00389	GTCCACGTCAAACTCCACTT	1594	2.25e-05	1897	3.36e-05	649	1.55e-05	133	2.95e-06	ACAP3
HGLibA_00390	GGTAGTTCACCACCTCCTGT	389	5.5e-06	76	1.34e-06	338	8.07e-06	76	1.69e-06	ACAP3
HGLibB_00390	CTGGCAGATCAATGTTCTGC	1208	4.42721e-05	260	1.12143e-05	1081	5.41674e-05	4256	0.000158819	ACAP3
HGLibA_00391	TGCTCCATCATTCAGTGTAC	2350	3.32e-05	283	5.01e-06	535	1.28e-05	1124	2.49e-05	ACAT1
HGLibA_00392	AATGCCAGTACACTGAATGA	1208	1.71e-05	1251	2.21e-05	609	1.45e-05	54	1.2e-06	ACAT1
HGLibA_00393	TCCTACAAGGCAGGCAGTAT	1188	1.68e-05	2991	5.29e-05	580	1.38e-05	326	7.23e-06	ACAT1
HGLibB_00391	CCCAATACTGCCTGCCTTGT	1615	5.91883e-05	880	3.79562e-05	282	1.41306e-05	1211	4.51903e-05	ACAT1
HGLibB_00392	AAGTGCCGCCAGCACAGCCA	19	6.96333e-07	386	1.6649e-05	18	9.01954e-07	19	7.09014e-07	ACAT1
HGLibA_00394	TCGGCGGCGCGGACCATCAT	1857	2.62e-05	178	3.15e-06	167	3.99e-06	173	3.84e-06	ACAT2
HGLibA_00395	GCCGCCGAGACGATGACCAC	1461	2.06e-05	18	3.18e-07	643	1.54e-05	25	5.55e-07	ACAT2
HGLibA_00396	TGCCTTGCAGTCCAGTCAAT	3421	4.83e-05	954	1.69e-05	776	1.85e-05	3583	7.95e-05	ACAT2
HGLibB_00394	AGTCTCCTATCCCTATTGAC	978	3.58428e-05	349	1.50531e-05	47	2.3551e-06	48	1.79119e-06	ACAT2
HGLibB_00395	CAGAGTATACTGTCAGTCAG	714	2.61675e-05	919	3.96383e-05	55	2.75597e-06	48	1.79119e-06	ACAT2
HGLibB_00396	TGCATTTCACAACTGTCATA	2	7.32982e-08	3	1.29396e-07	0	0	0	0	ACAT2
HGLibA_00397	TATGCAGCCCAACAGTATCC	30	4.24e-07	56	9.91e-07	38	9.07e-07	46	1.02e-06	ACBD3
HGLibA_00399	AAGGCTTCGACGGGAGGAAG	83	1.17e-06	202	3.57e-06	214	5.11e-06	918	2.04e-05	ACBD3
HGLibB_00397	TGCGTCCCACAAAATAGAGA	106	3.8848e-06	51	2.19973e-06	1657	8.30299e-05	62	2.31362e-06	ACBD3
HGLibB_00398	CATGTCTAAAGAGGATGCCA	274	1.00419e-05	260	1.12143e-05	26	1.30282e-06	13	4.85115e-07	ACBD3
HGLibB_00399	TAATCCAGACACTTGTCCTG	1194	4.3759e-05	747	3.22196e-05	114	5.71238e-06	122	4.55262e-06	ACBD3
HGLibA_00400	TCACCACTTATATCGTCCAA	91	1.29e-06	122	2.16e-06	194	4.63e-06	805	1.79e-05	ACBD4
HGLibA_00401	ATTCTACAGTTACTACAAGC	519	7.33e-06	211	3.73e-06	61	1.46e-06	4	8.87e-08	ACBD4
HGLibA_00402	CAGCCTCACCGTTCTTGGGC	1672	2.36e-05	87	1.54e-06	89	2.13e-06	1286	2.85e-05	ACBD4
HGLibB_00400	CAGGGACGCCTGGAACAGTC	24	8.79578e-07	12	5.17584e-07	318	1.59345e-05	18	6.71697e-07	ACBD4
HGLibB_00401	TGTTTCTGGCAGTCGGGCTC	1	3.66491e-08	0	0	0	0	1	3.73165e-08	ACBD4
HGLibB_00402	CAGTTTCATTTCAGTGATGT	492	1.80314e-05	246	1.06105e-05	73	3.65793e-06	1039	3.87719e-05	ACBD4
HGLibA_00403	GAAGAATTGCTGCGTGTCAT	243	3.43e-06	252	4.46e-06	124	2.96e-06	326	7.23e-06	ACBD5
HGLibA_00404	TAGGGATGCTTGGAGTTCAC	2461	3.48e-05	2823	4.99e-05	1367	3.26e-05	3421	7.59e-05	ACBD5
HGLibB_00403	TTCTTCAACATATGCAATCA	2144	7.85757e-05	1435	6.18944e-05	489	2.45031e-05	2060	7.6872e-05	ACBD5
HGLibB_00404	TGAAGTTTACTGTGATTCTA	308	1.12879e-05	368	1.58726e-05	20	1.00217e-06	24	8.95596e-07	ACBD5
HGLibB_00405	GATCATGTTGAAGATGTTAC	89	3.26177e-06	44	1.89781e-06	461	2.31001e-05	42	1.56729e-06	ACBD5
HGLibA_00406	GCCATCACCGGCGACAGCGG	751	1.06e-05	2106	3.73e-05	1511	3.61e-05	1035	2.3e-05	ACBD6
HGLibA_00407	CAGCTCTCCACCGCTGTCGC	209	2.95e-06	1097	1.94e-05	26	6.21e-07	27	5.99e-07	ACBD6
HGLibA_00408	CTTACCTGAGGATTCCAACC	591	8.35e-06	1	1.77e-08	169	4.04e-06	1	2.22e-08	ACBD6
HGLibB_00406	CGATATATTCCTGCATTGCT	971	3.55863e-05	108	4.65826e-06	65	3.25706e-06	85	3.1719e-06	ACBD6
HGLibB_00407	CCTTCAAAATCAAAGAAGCT	32	1.17277e-06	21	9.05772e-07	24	1.20261e-06	27	1.00755e-06	ACBD6
HGLibA_00409	TATCTTTCTAGGGTTGTCGA	473	6.68e-06	20	3.54e-07	225	5.37e-06	626	1.39e-05	ACBD7
HGLibA_00410	GAGGTTCCATGCTTCCCATT	1380	1.95e-05	1120	1.98e-05	1259	3.01e-05	1667	3.7e-05	ACBD7
HGLibA_00411	CTTTACAAACAAGCAATAGT	557	7.87e-06	72	1.27e-06	301	7.19e-06	542	1.2e-05	ACBD7
HGLibB_00409	GAAGCATGGAACCTCAAAAA	345	1.26439e-05	1102	4.75315e-05	89	4.45966e-06	1082	4.03765e-05	ACBD7
HGLibB_00410	CTGAAAGCAAGACCAGATGA	896	3.28376e-05	38	1.63902e-06	51	2.55554e-06	64	2.38826e-06	ACBD7
HGLibB_00411	CCCGGGTACCTGCAGGGCCA	20	7.32982e-07	345	1.48805e-05	19	9.52063e-07	20	7.4633e-07	ACBD7
HGLibA_00412	CTGTGTACAGCGTGCCAAAG	5	7.07e-08	49	8.67e-07	3	7.16e-08	41	9.1e-07	ACCS
HGLibA_00413	CTGCAGGACTTCGGGATGTC	1043	1.47e-05	220	3.89e-06	1215	2.9e-05	172	3.82e-06	ACCS
HGLibA_00414	GACTTACCCGCCAGGACAGC	511	7.22e-06	37	6.55e-07	78	1.86e-06	27	5.99e-07	ACCS
HGLibB_00412	TCTCCAGGGCATCATTAACT	47	1.72251e-06	209	9.01459e-06	667	3.34224e-05	34	1.26876e-06	ACCS
HGLibB_00413	GGCTCTTGCAGTAGAAAGAC	649	2.37853e-05	23	9.92036e-07	26	1.30282e-06	21	7.83647e-07	ACCS
HGLibB_00414	ACTTGGCCACTTCCTCCCGG	336	1.23141e-05	11	4.74452e-07	14	7.0152e-07	16	5.97064e-07	ACCS
HGLibA_00415	ACCGGGCCACTTCTTCCCGC	118	1.67e-06	45	7.96e-07	425	1.01e-05	637	1.41e-05	ACCSL
HGLibA_00416	CTTCAGGTGGTGGTTCTAAA	1923	2.72e-05	5	8.85e-08	286	6.83e-06	6	1.33e-07	ACCSL
HGLibA_00417	GGTTCCTGACCTACTACTGC	39	5.51e-07	62	1.1e-06	273	6.52e-06	40	8.87e-07	ACCSL
HGLibB_00415	CTCCAGGGTTTCATTAACCT	1279	4.68742e-05	260	1.12143e-05	396	1.9843e-05	82	3.05995e-06	ACCSL
HGLibB_00416	AATGGCTGCCCTCTCCAATC	150	5.49736e-06	368	1.58726e-05	1362	6.82479e-05	972	3.62717e-05	ACCSL
HGLibB_00417	ATGGTTCTGTGTGATCCAGG	14	5.13087e-07	3	1.29396e-07	198	9.9215e-06	15	5.59748e-07	ACCSL
HGLibA_00418	GACCCACAGTGTCCGATGCC	215	3.04e-06	11	1.95e-07	470	1.12e-05	4	8.87e-08	ACD
HGLibA_00420	ACCAACCAGGCACCCGTAGC	551	7.79e-06	154	2.72e-06	830	1.98e-05	1981	4.39e-05	ACD
HGLibB_00418	CAGCCCCGGCTACGGGTGCC	31	1.13612e-06	1	4.3132e-08	1	5.01086e-08	0	0	ACD
HGLibB_00419	CCGCGCCGCCCTCAGCGACC	75	2.74868e-06	413	1.78135e-05	602	3.01654e-05	50	1.86583e-06	ACD
HGLibB_00420	GGTTCATGTCCAGGTCGCTG	1603	5.87485e-05	558	2.40677e-05	1460	7.31585e-05	109	4.0675e-06	ACD
HGLibA_00422	CCCGCTGAAACCGCTGTACG	816	1.15e-05	531	9.39e-06	112	2.67e-06	11	2.44e-07	ACE
HGLibA_00423	AGGAGCTGTATGAACCGATC	774	1.09e-05	19	3.36e-07	16	3.82e-07	396	8.78e-06	ACE
HGLibB_00421	CCGATGATCCTGCGCAGCTG	1043	3.8225e-05	690	2.97611e-05	84	4.20912e-06	49	1.82851e-06	ACE
HGLibB_00422	CCCTGCTAAGCAACATGAGC	104	3.81151e-06	884	3.81287e-05	528	2.64573e-05	56	2.08972e-06	ACE
HGLibB_00423	AAGGGCCGTACCTGGGTCCA	363	1.33036e-05	585	2.52322e-05	36	1.80391e-06	36	1.34339e-06	ACE
HGLibA_00424	CAAGTGAACTTTGATAGAAC	240	3.39e-06	664	1.17e-05	393	9.38e-06	16	3.55e-07	ACE2
HGLibA_00425	ATGAGCACCATCTACAGTAC	342	4.83e-06	284	5.02e-06	56	1.34e-06	2591	5.75e-05	ACE2
HGLibA_00426	TGCTGCTCAGTCCACCATTG	1599	2.26e-05	1632	2.89e-05	487	1.16e-05	211	4.68e-06	ACE2
HGLibB_00424	TCAAGTAATAAGCATTCTTG	79	2.89528e-06	57	2.45852e-06	50	2.50543e-06	980	3.65702e-05	ACE2
HGLibB_00425	CACAGTCAAGCTTCAGCTGC	1913	7.01097e-05	125	5.3915e-06	395	1.97929e-05	117	4.36603e-06	ACE2
HGLibA_00427	CATTCTCTACATCGTGTGCC	2036	2.88e-05	54	9.55e-07	486	1.16e-05	104	2.31e-06	ACER1
HGLibA_00428	GAGGGCGTAGGCGTTGACCG	1090	1.54e-05	59	1.04e-06	499	1.19e-05	55	1.22e-06	ACER1
HGLibA_00429	GCACCTGATTGAGGTCTCCG	1552	2.19e-05	1612	2.85e-05	844	2.02e-05	126	2.8e-06	ACER1
HGLibB_00428	TGGACGAGATCGCCATCCTG	545	1.99738e-05	613	2.64399e-05	1376	6.89494e-05	95	3.54507e-06	ACER1
HGLibB_00429	CCCGCTACATTTACGTTGTC	122	4.47119e-06	71	3.06237e-06	96	4.81042e-06	1679	6.26544e-05	ACER1
HGLibA_00430	TATCGCCGAGTTCTACAACA	607	8.58e-06	56	9.91e-07	730	1.74e-05	37	8.21e-07	ACER2
HGLibA_00432	CTACTTAATCTGGACTCTTT	1653	2.34e-05	66	1.17e-06	406	9.69e-06	78	1.73e-06	ACER2
HGLibB_00430	CCATGCAACCCTTAGTTTCT	2258	8.27537e-05	500	2.1566e-05	1207	6.0481e-05	432	1.61207e-05	ACER2
HGLibB_00431	GCATCTGACCCAAGAAACTA	688	2.52146e-05	818	3.5282e-05	64	3.20695e-06	49	1.82851e-06	ACER2
HGLibB_00432	ACGAAACAAGCACATGCAGA	543	1.99005e-05	317	1.36728e-05	648	3.24704e-05	86	3.20922e-06	ACER2
HGLibA_00433	CTCTGAACTGCACCGAACAT	282	3.98e-06	48	8.49e-07	470	1.12e-05	42	9.32e-07	ACER3
HGLibA_00434	ATGATTATACCTCCAATGTT	1146	1.62e-05	2057	3.64e-05	2480	5.92e-05	118	2.62e-06	ACER3
HGLibA_00435	ACACAGGAACTTTCGAAAGA	227	3.21e-06	24	4.25e-07	23	5.49e-07	27	5.99e-07	ACER3
HGLibB_00433	CCACCATGCATGAAATTGTG	743	2.72303e-05	480	2.07034e-05	77	3.85836e-06	49	1.82851e-06	ACER3
HGLibB_00434	ATGCAACAGCTGTATATCAT	20	7.32982e-07	12	5.17584e-07	19	9.52063e-07	14	5.22431e-07	ACER3
HGLibB_00435	TTTCATATTTCAGAGTCATG	293	1.07382e-05	828	3.57133e-05	852	4.26925e-05	1193	4.45186e-05	ACER3
HGLibA_00438	GGCTCAGCAGTACGTTAGTC	1730	2.44e-05	1343	2.38e-05	863	2.06e-05	896	1.99e-05	ACHE
HGLibB_00436	CCCACAATGGCCCCCGTACA	1554	5.69527e-05	754	3.25215e-05	208	1.04226e-05	166	6.19454e-06	ACHE
HGLibB_00437	GGCCGCAGACACGCTCGACG	63	2.30889e-06	32	1.38022e-06	893	4.4747e-05	36	1.34339e-06	ACHE
HGLibB_00438	GTTCGACCACTACAGCAAGC	45	1.64921e-06	22	9.48904e-07	18	9.01954e-07	15	5.59748e-07	ACHE
HGLibA_00439	TTTCGATCTTCAGTCAGTCG	925	1.31e-05	628	1.11e-05	934	2.23e-05	85	1.89e-06	ACIN1
HGLibA_00440	GGTTGGCATGAGTACGTGCC	657	9.28e-06	139	2.46e-06	368	8.79e-06	111	2.46e-06	ACIN1
HGLibA_00441	AAGGAGAAAGACGATCATCT	55	7.77e-07	62	1.1e-06	190	4.54e-06	54	1.2e-06	ACIN1
HGLibB_00439	CAGTTTCATAAAACAGTATC	45	1.64921e-06	307	1.32415e-05	40	2.00434e-06	535	1.99643e-05	ACIN1
HGLibB_00440	AAAAGCAGCAGGAGCTACTT	568	2.08167e-05	857	3.69641e-05	1088	5.45181e-05	552	2.05987e-05	ACIN1
HGLibB_00441	ACCTTTCTCTTCAGAAATTG	43	1.57591e-06	21	9.05772e-07	208	1.04226e-05	25	9.32913e-07	ACIN1
HGLibA_00444	TGCTCCGTTACGTGCCTCGC	1987	2.81e-05	2178	3.85e-05	318	7.59e-06	3934	8.73e-05	ACKR2
HGLibB_00442	GCTGAGCATGAACGATCTCC	101	3.70156e-06	57	2.45852e-06	224	1.12243e-05	759	2.83232e-05	ACKR2
HGLibB_00444	ATCTCAACCATCCGCCTGCG	127	4.65444e-06	1858	8.01393e-05	96	4.81042e-06	96	3.58239e-06	ACKR2
HGLibA_00446	CATCTCGGCGTCCAGTGACC	427	6.03e-06	1	1.77e-08	316	7.55e-06	0	0	ACKR3
HGLibA_00447	ACTGGACGCCGAGATGGCTC	1851	2.62e-05	1434	2.54e-05	1398	3.34e-05	187	4.15e-06	ACKR3
HGLibB_00445	ACGCAGACGTGACGGTCTTC	41	1.50261e-06	31	1.33709e-06	22	1.10239e-06	630	2.35094e-05	ACKR3
HGLibB_00446	CATGATTGCCAACTCCGTGG	8	2.93193e-07	5	2.1566e-07	2	1.00217e-07	1	3.73165e-08	ACKR3
HGLibB_00447	CAACAGCAGCGACTGCATCG	126	4.61779e-06	72	3.1055e-06	1404	7.03524e-05	75	2.79874e-06	ACKR3
HGLibA_00448	ACTAAAGTCCCCAGCCAATC	36	5.09e-07	49	8.67e-07	31	7.4e-07	33	7.32e-07	ACKR4
HGLibA_00449	CAATGACGAAAACTATTGTG	857	1.21e-05	39	6.9e-07	367	8.76e-06	53	1.18e-06	ACKR4
HGLibA_00450	TGTGCTACTTTATCACAGCA	1679	2.37e-05	2817	4.98e-05	140	3.34e-06	271	6.01e-06	ACKR4
HGLibB_00448	GTGCGATGCTTTCTGTGACT	70	2.56544e-06	36	1.55275e-06	973	4.87556e-05	66	2.46289e-06	ACKR4
HGLibB_00450	CCTTTAAATGCTAAAAGTAC	451	1.65287e-05	9	3.88188e-07	16	8.01737e-07	23	8.5828e-07	ACKR4
HGLibA_00453	TTCCACGACGTTTGATCAGC	846	1.2e-05	2	3.54e-08	512	1.22e-05	0	0	ACLY
HGLibB_00451	ACCTACCGATGTGCTCCCGC	17	6.23035e-07	19	8.19508e-07	244	1.22265e-05	15	5.59748e-07	ACLY
HGLibB_00452	AACTTCCTCCTCAACGCCAG	11	4.0314e-07	15	6.4698e-07	13	6.51411e-07	10	3.73165e-07	ACLY
HGLibB_00453	TTGTGACTTCGTGCTCCTTC	164	6.01045e-06	10	4.3132e-07	11	5.51194e-07	9	3.35849e-07	ACLY
HGLibA_00454	TCAGGTCCCACTCGTTGACG	131	1.85e-06	68	1.2e-06	515	1.23e-05	1162	2.58e-05	ACMSD
HGLibA_00456	GAGTGGTGCGAGAGAATTGC	812	1.15e-05	143	2.53e-06	259	6.18e-06	110	2.44e-06	ACMSD
HGLibB_00454	ATTTCTCTAATACGAACTTC	1	3.66491e-08	0	0	0	0	0	0	ACMSD
HGLibB_00455	CCACTGCAGAGGTTTGGCTA	43	1.57591e-06	24	1.03517e-06	21	1.05228e-06	644	2.40318e-05	ACMSD
HGLibB_00456	TTCCTGTCATGTTTAGCTAC	385	1.41099e-05	2841	0.000122538	249	1.2477e-05	1361	5.07878e-05	ACMSD
HGLibA_00457	TAAATTCGTCTTTCACGTAC	1800	2.54e-05	301	5.33e-06	918	2.19e-05	5847	0.00012971	ACN9
HGLibB_00457	GACTTTCGTGATGAACAAAT	341	1.24973e-05	78	3.3643e-06	56	2.80608e-06	44	1.64193e-06	ACN9
HGLibB_00458	CGTGGGGCGCTATGCCGGGG	609	2.23193e-05	36	1.55275e-06	470	2.3551e-05	55	2.05241e-06	ACN9
HGLibA_00460	AATGGTGAGCACGATGTCAG	314	4.44e-06	103	1.82e-06	464	1.11e-05	448	9.94e-06	ACO1
HGLibA_00461	ATGACACGAGCAGGCTTAAA	42	5.93e-07	608	1.08e-05	32	7.64e-07	11	2.44e-07	ACO1
HGLibA_00462	CGCACACCTTGCTGAGCCAT	2473	3.49e-05	320	5.66e-06	908	2.17e-05	5872	0.000130265	ACO1
HGLibB_00460	AGAAGAACTCTGATCGAAAA	125	4.58114e-06	1177	5.07664e-05	71	3.55771e-06	486	1.81358e-05	ACO1
HGLibB_00462	ACCTTCTGTTGAAATCAACC	94	3.44502e-06	55	2.37226e-06	68	3.40738e-06	70	2.61216e-06	ACO1
HGLibA_00463	CACATAGCCGTCCCGCTCAA	1348	1.9e-05	583	1.03e-05	643	1.54e-05	7	1.55e-07	ACO2
HGLibA_00464	TCTCGGGGTTTGCGTCGTTG	359	5.07e-06	1271	2.25e-05	244	5.83e-06	29	6.43e-07	ACO2
HGLibB_00464	CTGCTGCAGGAGTTTGACCC	138	5.05758e-06	802	3.45919e-05	138	6.91498e-06	1026	3.82867e-05	ACO2
HGLibA_00466	AGTAGCGCTCGTGCCGCACC	2020	2.85e-05	909	1.61e-05	571	1.36e-05	39	8.65e-07	ACOT1
HGLibA_00467	CGCTACCGCGCCGACACCCT	1769	2.5e-05	3881	6.87e-05	1279	3.05e-05	4636	0.000102846	ACOT1
HGLibA_00468	TGGGGGAACCTTACGCTACA	485	6.85e-06	50	8.85e-07	160	3.82e-06	36	7.99e-07	ACOT1
HGLibB_00466	GGTCTCGCCCTTGTAGCGTA	117	4.28794e-06	489	2.10916e-05	90	4.50977e-06	1257	4.69069e-05	ACOT1
HGLibB_00467	CCGAACATGTCCACAATGCC	114	4.178e-06	47	2.0272e-06	577	2.89126e-05	913	3.407e-05	ACOT1
HGLibB_00468	CTACTTGCTCAGTCATCCTG	605	2.21727e-05	48	2.07034e-06	60	3.00651e-06	42	1.56729e-06	ACOT1
HGLibA_00469	ACTGTCGTTCCCCGCACGTA	1984	2.8e-05	80	1.42e-06	379	9.05e-06	91	2.02e-06	ACOT11
HGLibA_00471	CATAGACAAGGCGCATGCGC	86	1.22e-06	165	2.92e-06	387	9.24e-06	1778	3.94e-05	ACOT11
HGLibB_00469	AGCTGAAGCAGATCACGCCG	133	4.87433e-06	82	3.53682e-06	487	2.44029e-05	97	3.6197e-06	ACOT11
HGLibB_00470	CAAGGCCTTGGCCACCTTCG	207	7.58636e-06	770	3.32116e-05	146	7.31585e-06	2503	9.34032e-05	ACOT11
HGLibB_00471	TCCTCTCCAGGTGGGCATCC	519	1.90209e-05	369	1.59157e-05	1323	6.62936e-05	104	3.88092e-06	ACOT11
HGLibA_00472	ATGACCACCTCGCCGGGCGC	303	4.28e-06	14	2.48e-07	1073	2.56e-05	415	9.21e-06	ACOT12
HGLibB_00472	AAACTGTATGTCATCCACTG	2316	8.48793e-05	1336	5.76244e-05	305	1.52831e-05	1526	5.6945e-05	ACOT12
HGLibB_00473	TTTGAAGCTGAGAAACATGC	174	6.37694e-06	105	4.52886e-06	110	5.51194e-06	1008	3.7615e-05	ACOT12
HGLibB_00474	CGTGCGCCGGCTGGATGGCT	534	1.95706e-05	411	1.77273e-05	38	1.90413e-06	41	1.52998e-06	ACOT12
HGLibA_00476	GGTGATAAAGGCCATGACCA	631	8.92e-06	45	7.96e-07	218	5.21e-06	32	7.1e-07	ACOT13
HGLibA_00477	TGATATGTTATCTACTAACG	1318	1.86e-05	211	3.73e-06	204	4.87e-06	35	7.76e-07	ACOT13
HGLibB_00475	GTGGAGAGTGCCTATTGCAT	134	4.91098e-06	75	3.2349e-06	991	4.96576e-05	75	2.79874e-06	ACOT13
HGLibB_00476	CTTGTTGGTCAGATCCACAG	128	4.69108e-06	78	3.3643e-06	100	5.01086e-06	706	2.63455e-05	ACOT13
HGLibB_00477	AACACTTGCATTTACCTCTG	328	1.20209e-05	655	2.82515e-05	229	1.14749e-05	2990	0.000111576	ACOT13
HGLibA_00478	GGTACAGCCGGGACGCTCGA	168	2.37e-06	41	7.25e-07	774	1.85e-05	187	4.15e-06	ACOT2
HGLibA_00479	GGAACTGCGCCGAACTCTTC	178	2.52e-06	26	4.6e-07	1441	3.44e-05	18	3.99e-07	ACOT2
HGLibA_00480	TGGGGGAACCTTACACTACA	851	1.2e-05	868	1.54e-05	539	1.29e-05	19	4.21e-07	ACOT2
HGLibB_00479	CCGAACATGTCCACAATCCC	28	1.02617e-06	414	1.78567e-05	20	1.00217e-06	26	9.70229e-07	ACOT2
HGLibB_00480	CTACTTGCTCAGTCATCCCG	62	2.27224e-06	29	1.25083e-06	34	1.70369e-06	653	2.43677e-05	ACOT2
HGLibA_00482	CCGCGCACGGCAATGCGCAC	34	4.8e-07	103	1.82e-06	381	9.1e-06	63	1.4e-06	ACOT4
HGLibB_00481	TTATATCCACAATGTCCACG	742	2.71936e-05	53	2.286e-06	806	4.03875e-05	59	2.20167e-06	ACOT4
HGLibB_00482	TGAAGATCTCCCCAATAACA	2	7.32982e-08	1	4.3132e-08	1	5.01086e-08	0	0	ACOT4
HGLibB_00483	GGATATGTTGTCCATGTTAT	445	1.63088e-05	881	3.79993e-05	345	1.72875e-05	4241	0.000158259	ACOT4
HGLibA_00484	GGTCCTAGTATTGCGCTTCT	3334	4.71e-05	165	2.92e-06	1908	4.56e-05	1510	3.35e-05	ACOT6
HGLibA_00485	AATCCAAGAAGCGCAATACT	59	8.34e-07	685	1.21e-05	511	1.22e-05	71	1.58e-06	ACOT6
HGLibB_00485	CCTAAACTTGTCGATGATCT	477	1.74816e-05	328	1.41473e-05	94	4.71021e-06	545	2.03375e-05	ACOT6
HGLibA_00488	TTTCTCGCAGTATTCCCGGC	2542	3.59e-05	1892	3.35e-05	73	1.74e-06	79	1.75e-06	ACOT7
HGLibA_00489	CCTCGAGGTGCCTCCTGTTG	987	1.39e-05	968	1.71e-05	729	1.74e-05	1011	2.24e-05	ACOT7
HGLibB_00487	TGTCCACATTCTTCAGCGAC	349	1.27905e-05	411	1.77273e-05	81	4.05879e-06	54	2.01509e-06	ACOT7
HGLibB_00488	GTCTCCACAGGAGCGCTGTG	44	1.61256e-06	558	2.40677e-05	33	1.65358e-06	33	1.23145e-06	ACOT7
HGLibB_00489	CTCTTACCTGGGTTGAGGAC	9	3.29842e-07	6	2.58792e-07	7	3.5076e-07	4	1.49266e-07	ACOT7
HGLibA_00490	CGGTCGTGACCAAGACGCTA	369	5.21e-06	7	1.24e-07	386	9.22e-06	4	8.87e-08	ACOT8
HGLibA_00492	CTGTTCGTGTCCGCTCCACT	1620	2.29e-05	426	7.54e-06	1531	3.66e-05	355	7.88e-06	ACOT8
HGLibB_00490	GAACTAGATGTCGTCCCCGC	512	1.87643e-05	30	1.29396e-06	40	2.00434e-06	28	1.04486e-06	ACOT8
HGLibB_00491	GCGCCAATGGGTACCTCTTT	273	1.00052e-05	1395	6.01692e-05	201	1.00718e-05	487	1.81731e-05	ACOT8
HGLibB_00492	GCTCAACCGAATTGCTGCTC	101	3.70156e-06	560	2.41539e-05	81	4.05879e-06	746	2.78381e-05	ACOT8
HGLibA_00493	TGACTGTTCAAAACACCGTA	1443	2.04e-05	3286	5.81e-05	2421	5.78e-05	1301	2.89e-05	ACOT9
HGLibA_00495	CTCCATCCACACTGCATTAG	2358	3.33e-05	2792	4.94e-05	447	1.07e-05	1052	2.33e-05	ACOT9
HGLibB_00493	CAGATTTGGCAGGATTCTTG	71	2.60209e-06	504	2.17385e-05	71	3.55771e-06	41	1.52998e-06	ACOT9
HGLibB_00494	GAATTCAAAACTGAAGAGTT	1407	5.15653e-05	2605	0.000112359	161	8.06748e-06	124	4.62725e-06	ACOT9
HGLibB_00495	CACAGGATGGACTGCCTCCT	6	2.19895e-07	3	1.29396e-07	2	1.00217e-07	35	1.30608e-06	ACOT9
HGLibA_00496	CACTCGCAGCCAGCGTTATG	1387	1.96e-05	641	1.13e-05	435	1.04e-05	53	1.18e-06	ACOX1
HGLibA_00497	ATCGTACCTATTCGTGAAAT	439	6.2e-06	584	1.03e-05	49	1.17e-06	6	1.33e-07	ACOX1
HGLibB_00496	CACGTATGACCCTGAAACCC	828	3.03455e-05	740	3.19177e-05	51	2.55554e-06	61	2.27631e-06	ACOX1
HGLibB_00497	TCCTTAGGAACTCACCTTCG	36	1.31937e-06	17	7.33244e-07	18	9.01954e-07	316	1.1792e-05	ACOX1
HGLibB_00498	TGACAGCCACCTCATAACGC	7	2.56544e-07	10	4.3132e-07	7	3.5076e-07	7	2.61216e-07	ACOX1
HGLibA_00499	GCCGAGCTATCAACCGGATG	418	5.91e-06	1472	2.6e-05	466	1.11e-05	110	2.44e-06	ACOX2
HGLibA_00500	TGATAGCTCGGCGCCTGGGT	789	1.11e-05	64	1.13e-06	860	2.05e-05	414	9.18e-06	ACOX2
HGLibA_00501	AGGCGCTCACCTTAGCAGCC	157	2.22e-06	3	5.31e-08	792	1.89e-05	5	1.11e-07	ACOX2
HGLibB_00499	CTCCATGACGCCTTCCTGTC	934	3.42303e-05	1283	5.53384e-05	1091	5.46685e-05	2359	8.80297e-05	ACOX2
HGLibB_00501	TCTGGTTCCAAGCCTCGTGC	30	1.09947e-06	20	8.6264e-07	350	1.7538e-05	20	7.4633e-07	ACOX2
HGLibA_00502	CGAAGATCCGCTTGCATCGA	373	5.27e-06	105	1.86e-06	29	6.92e-07	73	1.62e-06	ACOX3
HGLibA_00504	AGCAAACACCACCGCGTGAG			7	1.24e-07	0	0	10	2.22e-07	ACOX3
HGLibB_00502	GAAGAAGGGTCTTCGGGTCC	5	1.83245e-07	5	2.1566e-07	3	1.50326e-07	3	1.1195e-07	ACOX3
HGLibB_00503	GCTGCATCCCTTTATCGTGC	1363	4.99527e-05	178	7.6775e-06	169	8.46835e-06	130	4.85115e-06	ACOX3
HGLibB_00504	ATGTCGCCAACCATCACTCC	578	2.11832e-05	113	4.87392e-06	150	7.51629e-06	501	1.86956e-05	ACOX3
HGLibA_00505	CTGCCTCTGTTAAAACGTGC	853	1.21e-05	103	1.82e-06	455	1.09e-05	74	1.64e-06	ACOXL
HGLibA_00506	GTCAGCCGAAGCCTTGTCAT	31	4.38e-07	42	7.43e-07	229	5.47e-06	21	4.66e-07	ACOXL
HGLibA_00507	AGAGGACTTCTCCTATGACA	1168	1.65e-05	39	6.9e-07	59	1.41e-06	25	5.55e-07	ACOXL
HGLibB_00505	GCCCTGAACATGTTACTAAG	50	1.83245e-06	29	1.25083e-06	52	2.60565e-06	34	1.26876e-06	ACOXL
HGLibB_00506	TCCAGTGCGGAATAATTTAT	113	4.14135e-06	735	3.1702e-05	546	2.73593e-05	73	2.72411e-06	ACOXL
HGLibB_00507	TCAGAGAGTGAAGTTTGCCA	51	1.8691e-06	601	2.59223e-05	29	1.45315e-06	31	1.15681e-06	ACOXL
HGLibA_00508	ACGGTACCTGCCGGGCAACG	1039	1.47e-05	36	6.37e-07	570	1.36e-05	23	5.1e-07	ACP1
HGLibA_00509	TGCTGTTTCTGACTGGAACG	350	4.95e-06	28	4.95e-07	262	6.26e-06	22	4.88e-07	ACP1
HGLibA_00510	CAACTTCCGGGTATGAGATA	795	1.12e-05	227	4.02e-06	433	1.03e-05	23	5.1e-07	ACP1
HGLibB_00508	GTGAGCTGCCTAAGAAATCA	28	1.02617e-06	250	1.0783e-05	200	1.00217e-05	18	6.71697e-07	ACP1
HGLibB_00509	CCTGAAAACTGCTTCTGCAA	201	7.36647e-06	93	4.01128e-06	1736	8.69885e-05	98	3.65702e-06	ACP1
HGLibB_00510	AAAGCTAAAATTGAACTACT	190	6.96333e-06	378	1.63039e-05	114	5.71238e-06	1699	6.34008e-05	ACP1
HGLibA_00511	GTTGAAGCGCTGCATCCCGT	601	8.49e-06	16	2.83e-07	569	1.36e-05	19	4.21e-07	ACP2
HGLibA_00512	GCCCTGCGGCAGCGCTATCA	224	3.17e-06	48	8.49e-07	221	5.28e-06	27	5.99e-07	ACP2
HGLibA_00513	AGCCGTGATAGCGCTGCCGC	25	3.53e-07	1	1.77e-08	462	1.1e-05	0	0	ACP2
HGLibB_00511	TTCTCTCAGCTGTACCGCCA	21	7.69631e-07	3	1.29396e-07	209	1.04727e-05	10	3.73165e-07	ACP2
HGLibB_00512	GCTTCAACCCGAACATCTCG	40	1.46596e-06	30	1.29396e-06	447	2.23985e-05	35	1.30608e-06	ACP2
HGLibB_00513	CGTTCTGCAGCTGCTCATAA	17	6.23035e-07	238	1.02654e-05	16	8.01737e-07	10	3.73165e-07	ACP2
HGLibA_00515	GGTAGGCCCGTGCTCGGCTA	118	1.67e-06	120	2.12e-06	122	2.91e-06	105	2.33e-06	ACP5
HGLibA_00516	CACAGTCCGAGCGATCTCCT	48	6.78e-07	47	8.31e-07	179	4.27e-06	47	1.04e-06	ACP5
HGLibB_00514	GTGTGGTCCATAGCCGAGCA	5	1.83245e-07	2	8.6264e-08	54	2.70586e-06	5	1.86583e-07	ACP5
HGLibB_00516	TGCCCTGCGCTTTGTAGCCG	56	2.05235e-06	43	1.85468e-06	45	2.25489e-06	904	3.37341e-05	ACP5
HGLibA_00517	GGAGTCCACCCGTTGTTTGC	1111	1.57e-05	838	1.48e-05	169	4.04e-06	484	1.07e-05	ACP6
HGLibA_00518	ACGAACCTTCTTTCTGACAC	1476	2.09e-05	1423	2.52e-05	887	2.12e-05	3136	6.96e-05	ACP6
HGLibA_00519	CTTTAGGGGGGCATGTTTGC	58	8.2e-07	5	8.85e-08	335	8e-06	5	1.11e-07	ACP6
HGLibB_00517	CTTCATCCTCCTGGACAACG	1220	4.47119e-05	421	1.81586e-05	801	4.0137e-05	954	3.56e-05	ACP6
HGLibB_00518	CATTTGCTGCATGCCCACCT	2340	8.57589e-05	1643	7.08659e-05	677	3.39235e-05	2397	8.94477e-05	ACP6
HGLibB_00519	CAGACTGCCTCTTTACAGCC	942	3.45235e-05	86	3.70935e-06	94	4.71021e-06	80	2.98532e-06	ACP6
HGLibA_00521	CGTTTCAGTCCACCTGATCC	41	5.79e-07	45	7.96e-07	209	4.99e-06	38	8.43e-07	ACPL2
HGLibA_00522	GTTCAAGGGGCTTTCGAAAG	496	7.01e-06	423	7.48e-06	204	4.87e-06	30	6.66e-07	ACPL2
HGLibB_00520	ACCAGAAATTGACTGCACTC	560	2.05235e-05	14	6.03848e-07	17	8.51846e-07	89	3.32117e-06	ACPL2
HGLibB_00521	GCAGCAGCAAGAAGCGGTTG	922	3.37905e-05	880	3.79562e-05	146	7.31585e-06	122	4.55262e-06	ACPL2
HGLibA_00523	AGACCGAAGTGTACTAGCCA	1202	1.7e-05	2205	3.9e-05	46	1.1e-06	54	1.2e-06	ACPP
HGLibA_00524	TACTTTCAGGTGTTTCGGCA	57	8.05e-07	23	4.07e-07	152	3.63e-06	489	1.08e-05	ACPP
HGLibA_00525	TCCTCATGGCCACAAGGATT	2687	3.8e-05	1130	2e-05	522	1.25e-05	1861	4.13e-05	ACPP
HGLibB_00523	AGGGCAGCAAGCCTTAGCCT	92	3.37172e-06	40	1.72528e-06	964	4.83047e-05	49	1.82851e-06	ACPP
HGLibB_00524	ATGGAGCAGCATTATGAACT	1	3.66491e-08	1	4.3132e-08	0	0	0	0	ACPP
HGLibB_00525	TGAGTCCTATAAACATGAAC	1010	3.70156e-05	90	3.88188e-06	123	6.16335e-06	2115	7.89244e-05	ACPP
HGLibA_00526	GAACTTCACGGGACTGTCGC	293	4.14e-06	62	1.1e-06	647	1.54e-05	56	1.24e-06	ACPT
HGLibB_00526	CTGGGTGGAAATGGCCGGCC	456	1.6712e-05	23	9.92036e-07	33	1.65358e-06	22	8.20963e-07	ACPT
HGLibB_00527	CGCTTCTCACCGTGGTCAGC	32	1.17277e-06	16	6.90112e-07	25	1.25271e-06	392	1.46281e-05	ACPT
HGLibB_00528	CACCTCCTTGTGTGGGTCCA	29	1.06282e-06	22	9.48904e-07	2	1.00217e-07	0	0	ACPT
HGLibA_00529	GTGGTGTCCGCATCGTCGGC	383	5.41e-06	80	1.42e-06	175	4.18e-06	0	0	ACR
HGLibA_00530	TTGCCTGAACCGTAACCCAC	1969	2.78e-05	1497	2.65e-05	68	1.62e-06	27	5.99e-07	ACR
HGLibA_00531	GGCGTTATCTTTAGCAACCA	611	8.63e-06	920	1.63e-05	26	6.21e-07	32	7.1e-07	ACR
HGLibB_00530	AAAATACAACTCTGCGACAG	42	1.53926e-06	665	2.86828e-05	42	2.10456e-06	33	1.23145e-06	ACR
HGLibA_00533	CACCATCGGGCACTAAGCCG	549	7.76e-06	52	9.2e-07	678	1.62e-05	41	9.1e-07	ACRBP
HGLibA_00534	GGGTGCTCACCTTCCGATTG	229	3.24e-06	10	1.77e-07	54	1.29e-06	10	2.22e-07	ACRBP
HGLibB_00532	GTCTGATGAGAAACCGCAAT	128	4.69108e-06	66	2.84671e-06	145	7.26574e-06	1272	4.74666e-05	ACRBP
HGLibB_00533	TGTGAAGATGTCCGAGTCTC	36	1.31937e-06	19	8.19508e-07	33	1.65358e-06	27	1.00755e-06	ACRBP
HGLibB_00534	CACAGCCTTTCGTGGCAAGC	944	3.45967e-05	1014	4.37359e-05	106	5.31151e-06	124	4.62725e-06	ACRBP
HGLibA_00535	CACTGCTTGACTGAACATTA	998	1.41e-05	50	8.85e-07	395	9.43e-06	45	9.98e-07	ACRC
HGLibA_00537	ACTCACCTCGCCTGTCTCTT	1857	2.62e-05	2452	4.34e-05	1106	2.64e-05	89	1.97e-06	ACRC
HGLibB_00535	CAGAAGAGCTCCGAAGAGAC	34	1.24607e-06	419	1.80723e-05	270	1.35293e-05	47	1.75388e-06	ACRC
HGLibB_00536	ACTCTACTTACAAGACCCAC	36	1.31937e-06	18	7.76376e-07	30	1.50326e-06	36	1.34339e-06	ACRC
HGLibA_00538	TAATTTGCATCCTCGTTCCA	2359	3.33e-05	1089	1.93e-05	301	7.19e-06	1311	2.91e-05	ACRV1
HGLibA_00539	CTCACCAGAAGGCTGTTCAC	74	1.05e-06	7	1.24e-07	492	1.17e-05	15	3.33e-07	ACRV1
HGLibA_00540	CCTTTGAGTGAGCTTGAGTC	279	3.94e-06	41	7.25e-07	814	1.94e-05	35	7.76e-07	ACRV1
HGLibB_00538	CACACCCTTGAACCATGAAT	529	1.93874e-05	385	1.66058e-05	29	1.45315e-06	26	9.70229e-07	ACRV1
HGLibB_00539	ACTTCAGTTCAGCAACTTCC	717	2.62774e-05	79	3.40743e-06	1771	8.87423e-05	97	3.6197e-06	ACRV1
HGLibA_00541	CTGTCCACAGGTCGTAGATC	296	4.18e-06	15	2.65e-07	53	1.27e-06	9	2e-07	ACSBG1
HGLibA_00542	CCGCCCAGATCTACGACCTG	261	3.69e-06	10	1.77e-07	505	1.21e-05	8	1.77e-07	ACSBG1
HGLibA_00543	TGTGTGCTAGTCTACACTTC	1450	2.05e-05	1615	2.86e-05	552	1.32e-05	3146	6.98e-05	ACSBG1
HGLibB_00540	TTGACTCAGCATCACGCCCT	239	8.75913e-06	660	2.84671e-05	841	4.21413e-05	849	3.16817e-05	ACSBG1
HGLibB_00541	ATCACGACTGCCTTTAGATG	140	5.13087e-06	11	4.74452e-07	8	4.00869e-07	5	1.86583e-07	ACSBG1
HGLibB_00542	AGAACCTCCTCCAAACAAGA	68	2.49214e-06	42	1.81154e-06	83	4.15901e-06	957	3.57119e-05	ACSBG1
HGLibA_00544	TCCGACAAGCCTCATAGTAC	1423	2.01e-05	2248	3.98e-05	812	1.94e-05	7468	0.000165671	ACSBG2
HGLibA_00545	CGAGAGTCAGTCAACCGATT	1772	2.5e-05	240	4.25e-06	643	1.54e-05	216	4.79e-06	ACSBG2
HGLibA_00546	ATGACCTTACCCGGCTAGGA	61	8.62e-07	50	8.85e-07	156	3.73e-06	41	9.1e-07	ACSBG2
HGLibB_00543	CTGGGTTTGGAGCGTTTCCA	22	8.0628e-07	12	5.17584e-07	19	9.52063e-07	22	8.20963e-07	ACSBG2
HGLibB_00544	GGAACCCCAAAGACTCAAGA	24	8.79578e-07	425	1.83311e-05	21	1.05228e-06	17	6.34381e-07	ACSBG2
HGLibB_00545	TTAGCTCCTTCTTGAGTCTT	757	2.77434e-05	103	4.4426e-06	931	4.66511e-05	847	3.16071e-05	ACSBG2
HGLibA_00547	CAAGATCGTGGGCCGCTCTA	856	1.21e-05	906	1.6e-05	79	1.89e-06	10	2.22e-07	ACSF2
HGLibA_00548	CGAGCCATGGCTGTCTACGT	199	2.81e-06	166	2.94e-06	145	3.46e-06	3379	7.5e-05	ACSF2
HGLibB_00546	ACGACCAAGGCCTCTCGTTC	59	2.1623e-06	34	1.46649e-06	648	3.24704e-05	47	1.75388e-06	ACSF2
HGLibB_00547	CATCCCGACGTAGACAGCCA	65	2.38219e-06	25	1.0783e-06	997	4.99582e-05	37	1.38071e-06	ACSF2
HGLibB_00548	CATCTACCCCGCAGAGCTCG	81	2.96858e-06	25	1.0783e-06	100	5.01086e-06	45	1.67924e-06	ACSF2
HGLibA_00550	GCAGCGCGTTGACCACACCA	32	4.52e-07	50	8.85e-07	34	8.12e-07	35	7.76e-07	ACSF3
HGLibA_00551	GGACAGAGCCATGCCGATCT	351	4.96e-06	79	1.4e-06	709	1.69e-05	1754	3.89e-05	ACSF3
HGLibA_00552	TCTTAAGTTCTGAAACGCCG	59	8.34e-07	2	3.54e-08	168	4.01e-06	5	1.11e-07	ACSF3
HGLibB_00550	CGGTATGGCATGACCGAGAT	560	2.05235e-05	247	1.06536e-05	28	1.40304e-06	24	8.95596e-07	ACSF3
HGLibB_00551	CTCCCGCTGCACCACGTCCA	41	1.50261e-06	336	1.44924e-05	81	4.05879e-06	21	7.83647e-07	ACSF3
HGLibA_00553	TCTTCCGACCAACACGCTTA	867	1.23e-05	3070	5.43e-05	465	1.11e-05	1413	3.13e-05	ACSL1
HGLibA_00554	ACTTGACAGCGACGAGCCCT	367	5.19e-06	187	3.31e-06	1446	3.45e-05	2254	5e-05	ACSL1
HGLibA_00555	CTCGTCGCTGTCAAGTAGTG	538	7.6e-06	93	1.65e-06	750	1.79e-05	74	1.64e-06	ACSL1
HGLibB_00552	GGGTCTCGTGGCGTACCAGA	1300	4.76438e-05	2864	0.00012353	177	8.86922e-06	192	7.16477e-06	ACSL1
HGLibB_00553	GGTTTCCGAGAGCCTAAACA	1	3.66491e-08	25	1.0783e-06	2	1.00217e-07	2	7.4633e-08	ACSL1
HGLibB_00554	AACCAGACCAACCCTATGAA	1200	4.39789e-05	48	2.07034e-06	53	2.65575e-06	55	2.05241e-06	ACSL1
HGLibA_00556	CAACAGTGATGATGTGCCGC	51	7.21e-07	1	1.77e-08	36	8.6e-07	0	0	ACSL3
HGLibA_00557	CGAGTGGATGATAGCTGCAC	20	2.83e-07	43	7.61e-07	12	2.87e-07	33	7.32e-07	ACSL3
HGLibA_00558	CTCACAGAAGATGGCGATGT	833	1.18e-05	1471	2.6e-05	549	1.31e-05	1306	2.9e-05	ACSL3
HGLibB_00555	TCACATAGTAACATTATTGC	12	4.39789e-07	7	3.01924e-07	12	6.01303e-07	13	4.85115e-07	ACSL3
HGLibB_00556	TAACATACCCATGCTGGCCT	24	8.79578e-07	13	5.60716e-07	485	2.43027e-05	16	5.97064e-07	ACSL3
HGLibB_00557	GCAATGGTTTGCTATGAGGT	409	1.49895e-05	856	3.6921e-05	85	4.25923e-06	933	3.48163e-05	ACSL3
HGLibA_00559	AATCGCAGAGTGAATAACTT	1434	2.03e-05	20	3.54e-07	612	1.46e-05	23	5.1e-07	ACSL4
HGLibA_00560	TCATGGGCTAAATGAATCTG	1802	2.55e-05	204	3.61e-06	844	2.02e-05	1753	3.89e-05	ACSL4
HGLibA_00561	GATTACCAGTGTTGAACTTC	66	9.33e-07	941	1.66e-05	142	3.39e-06	42	9.32e-07	ACSL4
HGLibB_00559	CTGTGAATCTCAAATCCTTC	121	4.43454e-06	211	9.10085e-06	81	4.05879e-06	63	2.35094e-06	ACSL4
HGLibB_00560	CATGCAATCAGTAGAAGAGT	139	5.09422e-06	78	3.3643e-06	1003	5.02589e-05	915	3.41446e-05	ACSL4
HGLibA_00562	CAGACACAGCGAGTCCTCTT	4133	5.84e-05	96	1.7e-06	688	1.64e-05	96	2.13e-06	ACSL5
HGLibA_00564	TTTAGACAATGGGCCCTGCT	2194	3.1e-05	3354	5.93e-05	841	2.01e-05	2209	4.9e-05	ACSL5
HGLibB_00561	CAAAGAGGACTCGCTGTGTC	201	7.36647e-06	82	3.53682e-06	106	5.31151e-06	108	4.03018e-06	ACSL5
HGLibB_00562	AGAAGAGGTAAGACGGGTTG	831	3.04554e-05	39	1.68215e-06	59	2.95641e-06	845	3.15325e-05	ACSL5
HGLibB_00563	TTTGTAAGATAGCCATCTGT	1843	6.75443e-05	861	3.71367e-05	1689	8.46334e-05	140	5.22431e-06	ACSL5
HGLibA_00565	CGGCGATCTGTGATTGGGTC	740	1.05e-05	3807	6.73e-05	652	1.56e-05	64	1.42e-06	ACSL6
HGLibA_00566	ATGTACCAGGTGTTCCGCCG	670	9.47e-06	1214	2.15e-05	749	1.79e-05	3452	7.66e-05	ACSL6
HGLibA_00567	ATCCGCTACATCATCAATAC	396	5.6e-06	2906	5.14e-05	1334	3.19e-05	5533	0.000122745	ACSL6
HGLibA_00568	CAATCCATCCTGAGTCCGAC	652	9.21e-06	2861	5.06e-05	802	1.92e-05	139	3.08e-06	ACSM1
HGLibA_00569	GTCGGACTCAGGATGGATTG	1462	2.07e-05	3861	6.83e-05	1144	2.73e-05	3015	6.69e-05	ACSM1
HGLibA_00570	AACGTCTTCACACAGACCTG	0	0	8	1.42e-07	0	0	6	1.33e-07	ACSM1
HGLibB_00567	ACAGGTCTGTGTGAAGACGT	25	9.16227e-07	19	8.19508e-07	301	1.50827e-05	114	4.25408e-06	ACSM1
HGLibA_00571	GTGCATGCTCCTAATGCCCA	1872	2.65e-05	64	1.13e-06	322	7.69e-06	556	1.23e-05	ACSM2A
HGLibA_00572	ACAGGCTCCCGAGAGGACGT	1945	2.75e-05	73	1.29e-06	668	1.6e-05	60	1.33e-06	ACSM2A
HGLibA_00573	GAACATCTTGTGCTCACTTA	1209	1.71e-05	48	8.49e-07	1686	4.03e-05	37	8.21e-07	ACSM2A
HGLibB_00570	AACGTCCTCTCGGGAGCCTG	32	1.17277e-06	10	4.3132e-07	238	1.19258e-05	11	4.10482e-07	ACSM2A
HGLibB_00571	TGTCTGAGAAAAGCTGTGAT	536	1.96439e-05	344	1.48374e-05	52	2.60565e-06	41	1.52998e-06	ACSM2A
HGLibB_00572	AGTAGCTTAATTCTCAGAGA	147	5.38742e-06	7	3.01924e-07	14	7.0152e-07	11	4.10482e-07	ACSM2A
HGLibA_00574	ACAGGCTCCCGAGAGGATGT	890	1.26e-05	57	1.01e-06	288	6.88e-06	58	1.29e-06	ACSM2B
HGLibA_00575	TGTCTGAGAAAAGCTGCGAT	2517	3.56e-05	306	5.41e-06	497	1.19e-05	100	2.22e-06	ACSM2B
HGLibA_00576	AACATCCTCTCGGGAGCCTG	70	9.89e-07	54	9.55e-07	368	8.79e-06	52	1.15e-06	ACSM2B
HGLibB_00573	TTAGGTCTCATCTTTATGCC	1210	4.43454e-05	448	1.93231e-05	632	3.16686e-05	556	2.0748e-05	ACSM2B
HGLibB_00574	ATCCACCACTCATCACTGTG	201	7.36647e-06	1284	5.53815e-05	1433	7.18056e-05	113	4.21677e-06	ACSM2B
HGLibB_00575	AGCTTACCCAGCATCCATCT	54	1.97905e-06	18	7.76376e-07	115	5.76249e-06	27	1.00755e-06	ACSM2B
HGLibA_00577	GATGCAACAGCGTCTACTGC	304	4.3e-06	223	3.95e-06	198	4.73e-06	5657	0.000125495	ACSM3
HGLibA_00578	TGATGCTAGCTCGTGTCACC	705	9.96e-06	2226	3.94e-05	1221	2.92e-05	3040	6.74e-05	ACSM3
HGLibA_00579	TTACCCGATCTCCTCTTTGT	1027	1.45e-05	1238	2.19e-05	1033	2.47e-05	1701	3.77e-05	ACSM3
HGLibB_00576	TTACTAACCTGTTCGCAGAC	71	2.60209e-06	276	1.19044e-05	59	2.95641e-06	47	1.75388e-06	ACSM3
HGLibB_00577	GTTCTCTGATACAATCAGCT	36	1.31937e-06	532	2.29462e-05	24	1.20261e-06	24	8.95596e-07	ACSM3
HGLibB_00578	GGCATGACGTAGCATCTTCC	71	2.60209e-06	37	1.59588e-06	515	2.58059e-05	39	1.45534e-06	ACSM3
HGLibA_00580	AATGTAGCTTGCATACGAAC	564	7.97e-06	2	3.54e-08	94	2.24e-06	0	0	ACSM4
HGLibA_00581	AATACAATGGACTCCACCGC	1636	2.31e-05	2623	4.64e-05	232	5.54e-06	1277	2.83e-05	ACSM4
HGLibA_00582	CCCAGGGATCATCTTCATGC	2469	3.49e-05	9	1.59e-07	437	1.04e-05	4	8.87e-08	ACSM4
HGLibB_00579	TCAACCTACCTGGACATCAT	193	7.07328e-06	955	4.11911e-05	141	7.06531e-06	1839	6.86251e-05	ACSM4
HGLibB_00580	TGGGCAGAATCACGGCCAAA	42	1.53926e-06	551	2.37657e-05	40	2.00434e-06	31	1.15681e-06	ACSM4
HGLibA_00584	TCTTACATTCAGGATAACTT	1881	2.66e-05	2104	3.72e-05	1176	2.81e-05	123	2.73e-06	ACSM5
HGLibA_00585	CGTACAGCTCCACACCAGTC	143	2.02e-06	69	1.22e-06	862	2.06e-05	1380	3.06e-05	ACSM5
HGLibB_00583	GCTGTGTCCCAACCATCTTT	3054	0.000111926	1879	8.10451e-05	661	3.31218e-05	2005	7.48196e-05	ACSM5
HGLibB_00584	CTGCACAAGCAGCCGAAAGA	17	6.23035e-07	7	3.01924e-07	19	9.52063e-07	10	3.73165e-07	ACSM5
HGLibA_00586	ACGAGAGTGTCCCGCGCCAG	550	7.77e-06	128	2.26e-06	857	2.05e-05	100	2.22e-06	ACSS1
HGLibA_00587	CCAGATCAAAGCAACGCTCT	513	7.25e-06	30	5.31e-07	171	4.08e-06	19	4.21e-07	ACSS1
HGLibA_00588	CCGAGAGCGTTGCTTTGATC	78	1.1e-06	46	8.14e-07	567	1.35e-05	990	2.2e-05	ACSS1
HGLibB_00585	TTCCTCCACTTCGCACCGCA	603	2.20994e-05	14	6.03848e-07	20	1.00217e-06	15	5.59748e-07	ACSS1
HGLibB_00586	GCCGGCCATGCGGTGCGAAG	90	3.29842e-06	60	2.58792e-06	72	3.60782e-06	1397	5.21312e-05	ACSS1
HGLibB_00587	TGGCGCGGGACACTCTCGTG	190	6.96333e-06	1280	5.5209e-05	624	3.12677e-05	1203	4.48918e-05	ACSS1
HGLibA_00589	TCACATCAAAGTTGTACCGA	1714	2.42e-05	10	1.77e-07	229	5.47e-06	86	1.91e-06	ACSS2
HGLibA_00590	CCACAGTAGACATGTCCCCG	821	1.16e-05	1372	2.43e-05	547	1.31e-05	1374	3.05e-05	ACSS2
HGLibB_00589	GCTCAGAATGACCATGACCT	16	5.86386e-07	10	4.3132e-07	14	7.0152e-07	10	3.73165e-07	ACSS2
HGLibB_00590	TACAACTTTGATGTGACTAA	131	4.80103e-06	75	3.2349e-06	108	5.41173e-06	1871	6.98192e-05	ACSS2
HGLibA_00592	CTCCCGGTCGTGACCTTGAT	1046	1.48e-05	1418	2.51e-05	553	1.32e-05	144	3.19e-06	ACSS3
HGLibB_00591	GTTGCTTTAGTGTTTGTAAC	78	2.85863e-06	41	1.76841e-06	448	2.24486e-05	456	1.70163e-05	ACSS3
HGLibB_00592	GTTGATCGTCATATTGAAAA	24	8.79578e-07	23	9.92036e-07	19	9.52063e-07	420	1.56729e-05	ACSS3
HGLibB_00593	TGTGTAGGAGGCGGTTCCTT	31	1.13612e-06	419	1.80723e-05	26	1.30282e-06	20	7.4633e-07	ACSS3
HGLibA_00595	GCCCCCCGACATGACGTTGT	2275	3.21e-05	117	2.07e-06	1673	3.99e-05	94	2.09e-06	ACTA1
HGLibA_00596	GGGGCACCACGATGTACCCT	2770	3.91e-05	1178	2.08e-05	1059	2.53e-05	2728	6.05e-05	ACTA1
HGLibB_00594	GTTGTGGGTGACGCCGTCGC	404	1.48062e-05	8	3.45056e-07	19	9.52063e-07	6	2.23899e-07	ACTA1
HGLibB_00595	CAACGTGCCCGCCATGTACG	695	2.54711e-05	1010	4.35633e-05	545	2.73092e-05	121	4.5153e-06	ACTA1
HGLibB_00596	CAACGAGCGCTTCCGCTGCC	2	7.32982e-08	0	0	0	0	1	3.73165e-08	ACTA1
HGLibA_00598	CCTACCAGTTGTGCGTCCAG	1205	1.7e-05	3293	5.83e-05	87	2.08e-06	62	1.38e-06	ACTA2
HGLibA_00599	GGCCTCACCAGTAGTAACGA	348	4.92e-06	127	2.25e-06	689	1.65e-05	3353	7.44e-05	ACTA2
HGLibA_00600	GGGACAAAAAGACAGCTACG	353	4.99e-06	1689	2.99e-05	114	2.72e-06	24	5.32e-07	ACTA2
HGLibB_00597	CTGAAGTACCCGATAGAACA	957	3.50732e-05	29	1.25083e-06	43	2.15467e-06	36	1.34339e-06	ACTA2
HGLibA_00601	CAACCGCGAGAAGATGACCC	16	2.26e-07	228	4.03e-06	11	2.63e-07	6	1.33e-07	ACTB
HGLibA_00602	TCCTTCCCAGGGCGTGATGG	7	9.89e-08	58	1.03e-06	50	1.19e-06	57	1.26e-06	ACTB
HGLibA_00603	AGCCATGTACGTTGCTATCC	2209	3.12e-05	47	8.31e-07	193	4.61e-06	40	8.87e-07	ACTB
HGLibB_00600	CGTACAGGGATAGCACAGCC	31	1.13612e-06	27	1.16456e-06	33	1.65358e-06	30	1.1195e-06	ACTB
HGLibB_00601	CACCTTGATCTTCATTGTGC	1045	3.82983e-05	44	1.89781e-06	158	7.91715e-06	57	2.12704e-06	ACTB
HGLibB_00602	CTCTCAGGCATGGAGTCCTG	150	5.49736e-06	601	2.59223e-05	598	2.99649e-05	94	3.50775e-06	ACTB
HGLibA_00604	TCCTCGACACCAGGGCGTTA	364	5.14e-06	126	2.23e-06	233	5.56e-06	114	2.53e-06	ACTBL2
HGLibA_00605	TGCCAGATCCAGGCGTAGAA	708	1e-05	45	7.96e-07	54	1.29e-06	779	1.73e-05	ACTBL2
HGLibA_00606	GCCTCATGCCATTCTACGCC	1056	1.49e-05	294	5.2e-06	2022	4.83e-05	2839	6.3e-05	ACTBL2
HGLibB_00603	TCGAGGACGCCCTATCATGG	11	4.0314e-07	5	2.1566e-07	54	2.70586e-06	7	2.61216e-07	ACTBL2
HGLibB_00604	GGAAGTTCATAGCTCCGTTC	61	2.2356e-06	38	1.63902e-06	41	2.05445e-06	766	2.85845e-05	ACTBL2
HGLibB_00605	TCGGAAGCGTTCATTCCCAA	322	1.1801e-05	69	2.97611e-06	330	1.65358e-05	80	2.98532e-06	ACTBL2
HGLibA_00607	TCCCCGGGCAGGCATTGTTC	23	3.25e-07	66	1.17e-06	17	4.06e-07	69	1.53e-06	ACTC1
HGLibA_00608	TGCATACGATCAGCAATACC	1186	1.68e-05	2227	3.94e-05	100	2.39e-06	46	1.02e-06	ACTC1
HGLibA_00609	TGGTACGGCCAGAAGCATAC	386	5.45e-06	20	3.54e-07	259	6.18e-06	14	3.11e-07	ACTC1
HGLibB_00606	GTGTGACATTGATATCCGCA	21	7.69631e-07	352	1.51825e-05	11	5.51194e-07	15	5.59748e-07	ACTC1
HGLibB_00607	CTACAACTCACCAATGAAGG	218	7.9895e-06	2410	0.000103948	165	8.26791e-06	148	5.52284e-06	ACTC1
HGLibB_00608	GTGCTATCCCTGTATGCTTC	192	7.03663e-06	130	5.60716e-06	828	4.14899e-05	1763	6.5789e-05	ACTC1
HGLibA_00610	TCCCCTGCAGGGCGTCATGG	2014	2.85e-05	63	1.11e-06	240	5.73e-06	1340	2.97e-05	ACTG1
HGLibA_00611	TCGACTCACCTTGATCTTCA	1804	2.55e-05	416	7.36e-06	845	2.02e-05	209	4.64e-06	ACTG1
HGLibB_00609	CCCCTAGGTATGGAATCTTG	1065	3.90313e-05	783	3.37724e-05	324	1.62352e-05	135	5.03773e-06	ACTG1
HGLibB_00611	AGCTGTAGCCTCGCTCAGTG	62	2.27224e-06	1057	4.55905e-05	52	2.60565e-06	50	1.86583e-06	ACTG1
HGLibA_00613	ACCGCGCTCGTGTGTGACAA	1477	2.09e-05	225	3.98e-06	1223	2.92e-05	91	2.02e-06	ACTG2
HGLibA_00614	CCACTAGGCATGGAGTCCGC	2192	3.1e-05	63	1.11e-06	1168	2.79e-05	1410	3.13e-05	ACTG2
HGLibA_00615	GTGTGACATTGACATCCGTA	1998	2.82e-05	1284	2.27e-05	591	1.41e-05	99	2.2e-06	ACTG2
HGLibB_00612	TGAGCACGCACCTGGTGGCG	57	2.089e-06	30	1.29396e-06	29	1.45315e-06	37	1.38071e-06	ACTG2
HGLibB_00613	TCTGTCCACAGGCATCGTCC	1	3.66491e-08	0	0	2	1.00217e-07	0	0	ACTG2
HGLibA_00616	CCCGTTACCCACGCTGAAAC	59	8.34e-07	960	1.7e-05	127	3.03e-06	1137	2.52e-05	ACTL10
HGLibA_00618	CATGGCTAGCACCGCGTTGC	89	1.26e-06	2832	5.01e-05	949	2.27e-05	3380	7.5e-05	ACTL10
HGLibB_00615	CCACGAGTGACCCGCGTAGA	62	2.27224e-06	36	1.55275e-06	42	2.10456e-06	769	2.86964e-05	ACTL10
HGLibB_00616	ACATGGCCCGAGTTATCCAG	35	1.28272e-06	20	8.6264e-07	497	2.4904e-05	9	3.35849e-07	ACTL10
HGLibB_00617	GGGCCGCGTAGCCGTGCCGC	35	1.28272e-06	12	5.17584e-07	23	1.1525e-06	21	7.83647e-07	ACTL10
HGLibA_00619	GTTGAAGGACATAGCCATCG	320	4.52e-06	108	1.91e-06	687	1.64e-05	3069	6.81e-05	ACTL6A
HGLibA_00621	TCGTTCTACTGGGCTGATTT	2917	4.12e-05	1731	3.06e-05	1014	2.42e-05	2316	5.14e-05	ACTL6A
HGLibB_00618	GTACCGAAGCTTGAAAATCC	1	3.66491e-08	0	0	0	0	0	0	ACTL6A
HGLibB_00619	TCTCAGGAAGCTGTTCGTGA	298	1.09214e-05	505	2.17817e-05	845	4.23417e-05	689	2.57111e-05	ACTL6A
HGLibB_00620	TTACTCACAGTGTGTTATCC	189	6.92668e-06	854	3.68347e-05	1324	6.63437e-05	114	4.25408e-06	ACTL6A
HGLibA_00622	ACTATGAGCGGGGGCGTCTA	284	4.01e-06	43	7.61e-07	843	2.01e-05	364	8.08e-06	ACTL6B
HGLibA_00623	ATGACCTCCGCTCCATCCCG	865	1.22e-05	2331	4.12e-05	644	1.54e-05	42	9.32e-07	ACTL6B
HGLibA_00624	GTCATGTCGCCCCTCAAGAA	848	1.2e-05	59	1.04e-06	867	2.07e-05	1343	2.98e-05	ACTL6B
HGLibB_00621	GGCTCCTTCTCAGTCCGCGC	5	1.83245e-07	12	5.17584e-07	20	1.00217e-06	1	3.73165e-08	ACTL6B
HGLibB_00622	TCCCCGCACAGATGAGGTGG	1	3.66491e-08	8	3.45056e-07	0	0	0	0	ACTL6B
HGLibB_00623	GCAGGGCATTGGTGTCGATG	108	3.9581e-06	58	2.50166e-06	83	4.15901e-06	41	1.52998e-06	ACTL6B
HGLibA_00625	TACGATCCGCTACGTGCTGC	935	1.32e-05	1382	2.44e-05	508	1.21e-05	2253	5e-05	ACTL7A
HGLibA_00626	GGTCCACCGCTTTGAGTACG	1895	2.68e-05	5145	9.1e-05	1155	2.76e-05	187	4.15e-06	ACTL7A
HGLibA_00627	ACCCACACGGCCCGCTTCGC	525	7.42e-06	95	1.68e-06	614	1.47e-05	83	1.84e-06	ACTL7A
HGLibB_00625	CGTGTTCCTCGTACTCAAAG	132	4.83768e-06	68	2.93298e-06	139	6.96509e-06	782	2.91815e-05	ACTL7A
HGLibB_00626	GTGTCCCAATGACACCCCGC	86	3.15182e-06	811	3.49801e-05	236	1.18256e-05	400	1.49266e-05	ACTL7A
HGLibA_00628	CGTAGCCGCACTTGCAGTAC	134	1.89e-06	40	7.08e-07	73	1.74e-06	40	8.87e-07	ACTL7B
HGLibA_00629	CTTGCGGGTGTCGCCAGCGT	1072	1.51e-05	112	1.98e-06	339	8.09e-06	404	8.96e-06	ACTL7B
HGLibA_00630	ACCAGCCGCGCCGACTACGC	2243	3.17e-05	3481	6.16e-05	710	1.7e-05	281	6.23e-06	ACTL7B
HGLibB_00627	ATCCGAGGGCGACGTGCTGC	61	2.2356e-06	32	1.38022e-06	29	1.45315e-06	535	1.99643e-05	ACTL7B
HGLibB_00628	GCCCGGCAGCACGTCGCCCT	1712	6.27433e-05	591	2.5491e-05	137	6.86487e-06	1145	4.27274e-05	ACTL7B
HGLibB_00629	ATAGTGATGAGTTTGCCGTC	61	2.2356e-06	573	2.47146e-05	220	1.10239e-05	33	1.23145e-06	ACTL7B
HGLibA_00631	GAACTCCAGCGTCTTGCCGC	234	3.31e-06	32	5.66e-07	173	4.13e-06	18	3.99e-07	ACTL8
HGLibB_00631	ACGGATTCCACAATGGCCCG	623	2.28324e-05	1041	4.49004e-05	63	3.15684e-06	53	1.97778e-06	ACTL8
HGLibB_00632	CCGCTCGATGGGGTAGCTAA	579	2.12198e-05	16	6.90112e-07	19	9.52063e-07	15	5.59748e-07	ACTL8
HGLibA_00634	TAAGCACCACTATTGCTACG	275	3.89e-06	152	2.69e-06	522	1.25e-05	117	2.6e-06	ACTL9
HGLibA_00635	CGACTGCGATGCCACGTACA	79	1.12e-06	879	1.56e-05	326	7.78e-06	13	2.88e-07	ACTL9
HGLibB_00633	CCTGCGCAGCGGCATCGTCG	54	1.97905e-06	34	1.46649e-06	600	3.00651e-05	35	1.30608e-06	ACTL9
HGLibB_00634	CCACGACGATGCCGCTGCGC	10	3.66491e-07	3	1.29396e-07	13	6.51411e-07	17	6.34381e-07	ACTL9
HGLibB_00635	GTCCGCTTGTACTCCTGCTC	173	6.34029e-06	1960	8.45387e-05	219	1.09738e-05	127	4.7392e-06	ACTL9
HGLibA_00637	GGCCTTACCTTCGGCTCCGA	1033	1.46e-05	31	5.48e-07	561	1.34e-05	17	3.77e-07	ACTN1
HGLibA_00638	GATCCAAACAGGTGAACGCT	1322	1.87e-05	1019	1.8e-05	795	1.9e-05	86	1.91e-06	ACTN1
HGLibA_00639	CCAGCGGACCGAGAAACTGC	1209	1.71e-05	876	1.55e-05	50	1.19e-06	74	1.64e-06	ACTN1
HGLibB_00636	TGGCATACTCCAAGTACAGC	26	9.52877e-07	428	1.84605e-05	20	1.00217e-06	19	7.09014e-07	ACTN1
HGLibB_00637	TAACTCCCACCTCCGGAAGG	353	1.29371e-05	32	1.38022e-06	58	2.9063e-06	54	2.01509e-06	ACTN1
HGLibB_00638	GCTGGCCTCACCGTCAGTCC	52	1.90575e-06	616	2.65693e-05	49	2.45532e-06	50	1.86583e-06	ACTN1
HGLibA_00640	CACGTAGTTGTACTGCACGC	110	1.55e-06	45	7.96e-07	55	1.31e-06	22	4.88e-07	ACTN2
HGLibA_00642	CATCCTTCGCTTTGCTATTC	1706	2.41e-05	3558	6.29e-05	415	9.91e-06	2672	5.93e-05	ACTN2
HGLibB_00639	AAAGGCTGCCCAAACCTGAC	183	6.70679e-06	631	2.72163e-05	487	2.44029e-05	685	2.55618e-05	ACTN2
HGLibB_00640	TATCCTGAATAGCAAAGCGA	72	2.63874e-06	398	1.71665e-05	707	3.54268e-05	40	1.49266e-06	ACTN2
HGLibB_00641	CCTCTCACCTTCAGCGCCAA	525	1.92408e-05	733	3.16158e-05	289	1.44814e-05	95	3.54507e-06	ACTN2
HGLibA_00643	GCATGAGCTTGAGCCCGTCT	4161	5.88e-05	204	3.61e-06	887	2.12e-05	173	3.84e-06	ACTN4
HGLibA_00644	GGAGTTGCACCATGCCGTGA	927	1.31e-05	46	8.14e-07	161	3.84e-06	36	7.99e-07	ACTN4
HGLibA_00645	TGCACATTGACGTTCTTATA	12	1.7e-07	45	7.96e-07	6	1.43e-07	35	7.76e-07	ACTN4
HGLibB_00642	CAACAATGTGAACAAAGCGC	18	6.59684e-07	354	1.52687e-05	17	8.51846e-07	19	7.09014e-07	ACTN4
HGLibB_00643	ACTCTCATCTTCCCCCGCTC	147	5.38742e-06	84	3.62309e-06	672	3.3673e-05	1372	5.11983e-05	ACTN4
HGLibB_00644	CATCCTTAGGTTCGCCATCC	156	5.71726e-06	101	4.35633e-06	554	2.77601e-05	111	4.14213e-06	ACTN4
HGLibA_00647	GATCTAACCTGATTGATCCA	1545	2.18e-05	293	5.18e-06	633	1.51e-05	3369	7.47e-05	ACTR10
HGLibA_00648	TTATACTGAACAACTCTGAC	0	0	2	3.54e-08	0	0	68	1.51e-06	ACTR10
HGLibB_00645	CCTAGTGTGATAAAAAGAGC	467	1.71151e-05	12	5.17584e-07	15	7.51629e-07	10	3.73165e-07	ACTR10
HGLibB_00647	CTTACCTGAAATATAGTATG	1223	4.48218e-05	34	1.46649e-06	184	9.21998e-06	51	1.90314e-06	ACTR10
HGLibA_00649	ACCCAAGCACGTTCGTGTCA	1299	1.84e-05	67	1.19e-06	412	9.84e-06	1	2.22e-08	ACTR1A
HGLibA_00650	TGCCATGACACGAACGTGCT	15	2.12e-07	1321	2.34e-05	16	3.82e-07	28	6.21e-07	ACTR1A
HGLibA_00651	AAACTTCGGCAGCTCGTTCC	1225	1.73e-05	171	3.03e-06	760	1.81e-05	2609	5.79e-05	ACTR1A
HGLibB_00648	GCTTTCAATCCGCTATCCCA	524	1.92041e-05	719	3.10119e-05	1310	6.56422e-05	95	3.54507e-06	ACTR1A
HGLibA_00653	CGCTCAACCCGAGTAAGAAC	125	1.77e-06	58	1.03e-06	51	1.22e-06	1474	3.27e-05	ACTR1B
HGLibA_00654	CTGGCAGTACGTCTACTCCA	12	1.7e-07	11	1.95e-07	3	7.16e-08	7	1.55e-07	ACTR1B
HGLibB_00651	AGCACGGCGTGGTGCGAGAC	440	1.61256e-05	9	3.88188e-07	117	5.8627e-06	17	6.34381e-07	ACTR1B
HGLibB_00652	GAACAGGGCCGGCACGTTGA	17	6.23035e-07	3	1.29396e-07	4	2.00434e-07	7	2.61216e-07	ACTR1B
HGLibB_00653	GGTTCGGGGGTGATTAAAGC	985	3.60994e-05	461	1.98839e-05	55	2.75597e-06	42	1.56729e-06	ACTR1B
HGLibA_00655	TATAACTAGATATCTTATCA	13	1.84e-07	50	8.85e-07	81	1.93e-06	49	1.09e-06	ACTR2
HGLibA_00657	CACATTTGCCCAGTATATGA	382	5.4e-06	1771	3.13e-05	11	2.63e-07	30	6.66e-07	ACTR2
HGLibB_00654	GATTTCAATGTTTCCCACTT	1422	5.2115e-05	1798	7.75514e-05	185	9.27009e-06	675	2.51886e-05	ACTR2
HGLibB_00656	CTACATATACACCGGAAAAC	63	2.30889e-06	29	1.25083e-06	53	2.65575e-06	49	1.82851e-06	ACTR2
HGLibA_00658	TGTCAGACGTCCTCTCTACA	537	7.59e-06	89	1.57e-06	329	7.86e-06	58	1.29e-06	ACTR3
HGLibA_00660	CACTAGAATATTGTCCTCTC	1286	1.82e-05	81	1.43e-06	741	1.77e-05	483	1.07e-05	ACTR3
HGLibB_00657	CATACCTTTGTTGCATATGT	231	8.46594e-06	781	3.36861e-05	637	3.19192e-05	780	2.91069e-05	ACTR3
HGLibB_00658	ACGTCCAAAGTCCCTGAACA	102	3.73821e-06	48	2.07034e-06	66	3.30717e-06	60	2.23899e-06	ACTR3
HGLibB_00659	GCTATAAATACCTTGTAGAG	40	1.46596e-06	12	5.17584e-07	21	1.05228e-06	500	1.86583e-05	ACTR3
HGLibA_00661	GGTGCCACAGTCCACCACGC	221	3.12e-06	15	2.65e-07	20	4.78e-07	28	6.21e-07	ACTR3B
HGLibA_00662	TTTGAATCATTTAACGTACC	587	8.29e-06	150	2.65e-06	64	1.53e-06	131	2.91e-06	ACTR3B
HGLibA_00663	AGGCTCCCTGCCTCCCTGCG	790	1.12e-05	2880	5.1e-05	1907	4.55e-05	1961	4.35e-05	ACTR3B
HGLibB_00661	CTCCAGTGGCCGATACGACA	163	5.9738e-06	78	3.3643e-06	83	4.15901e-06	963	3.59358e-05	ACTR3B
HGLibB_00662	TGAACTGCAATGTAGAGTCC	500	1.83245e-05	14	6.03848e-07	309	1.54835e-05	19	7.09014e-07	ACTR3B
HGLibA_00664	TTCGAATCATTTAACGTTCC	189	2.67e-06	38	6.72e-07	117	2.79e-06	20	4.44e-07	ACTR3C
HGLibA_00665	TGAACTGCAATGTAGAGTCC	3905	5.52e-05	1280	2.26e-05	536	1.28e-05	773	1.71e-05	ACTR3C
HGLibA_00666	TCTCCAGGCAGTGCTGGCCT	2029	2.87e-05	1354	2.4e-05	1235	2.95e-05	25	5.55e-07	ACTR3C
HGLibB_00663	TGCTTACCACTGGGATAACA	130	4.76438e-06	86	3.70935e-06	95	4.76031e-06	1791	6.68339e-05	ACTR3C
HGLibB_00664	TAGGCAGAAGGTTATGTAAT	1943	7.12092e-05	961	4.14499e-05	468	2.34508e-05	543	2.02629e-05	ACTR3C
HGLibB_00665	ATCAAACACATCCCGATTGC	27	9.89526e-07	9	3.88188e-07	233	1.16753e-05	9	3.35849e-07	ACTR3C
HGLibA_00667	TGAGCACAGCTACATCGCTG	1382	1.95e-05	82	1.45e-06	786	1.88e-05	66	1.46e-06	ACTR5
HGLibA_00668	AACTGCAAGCGCATCAATCT	344	4.86e-06	938	1.66e-05	190	4.54e-06	371	8.23e-06	ACTR5
HGLibA_00669	TTACCTGCACATATAGCAGT	1249	1.76e-05	39	6.9e-07	53	1.27e-06	30	6.66e-07	ACTR5
HGLibB_00666	CCAAAGAACTCGATGTGCAG	134	4.91098e-06	99	4.27007e-06	85	4.25923e-06	1977	7.37748e-05	ACTR5
HGLibB_00667	TGTCTACCACATCCACCTCG	521	1.90942e-05	556	2.39814e-05	186	9.32019e-06	139	5.187e-06	ACTR5
HGLibB_00668	CCACTGCACATCGAGTTCTT	392	1.43664e-05	1700	7.33244e-05	323	1.61851e-05	226	8.43353e-06	ACTR5
HGLibA_00670	GGAGCTTACAACGCCAAAAT	208	2.94e-06	3	5.31e-08	146	3.49e-06	0	0	ACTR6
HGLibA_00672	ACTCTTAACCAATCATCTAA	1275	1.8e-05	9	1.59e-07	200	4.78e-06	5	1.11e-07	ACTR6
HGLibB_00669	AGATGTATGCTATGTGTCTC	519	1.90209e-05	19	8.19508e-07	30	1.50326e-06	31	1.15681e-06	ACTR6
HGLibB_00670	TCCCCTTGCAGGATAAATGT	791	2.89894e-05	207	8.92833e-06	1517	7.60147e-05	3561	0.000132884	ACTR6
HGLibA_00673	GCGGCCCATCGTGCCCGCGC	598	8.45e-06	1378	2.44e-05	236	5.64e-06	23	5.1e-07	ACTR8
HGLibA_00675	CATCACCCTGAGTATTTAGT	1493	2.11e-05	3692	6.53e-05	1708	4.08e-05	152	3.37e-06	ACTR8
HGLibB_00672	TCTTCTCCTACTAAATACTC	544	1.99371e-05	835	3.60152e-05	665	3.33222e-05	834	3.1122e-05	ACTR8
HGLibB_00673	AAATGGTGGATCAAGCAATA	326	1.19476e-05	463	1.99701e-05	33	1.65358e-06	23	8.5828e-07	ACTR8
HGLibA_00676	GAGGGCTCGGTCATAAGTAC	252	3.56e-06	38	6.72e-07	30	7.16e-07	37	8.21e-07	ACTRT1
HGLibA_00677	AGTTAAACCCGCTAGCAAAG	684	9.67e-06	36	6.37e-07	28	6.69e-07	326	7.23e-06	ACTRT1
HGLibA_00678	CGCAGTCACCAAACTCTGTA	413	5.84e-06	44	7.78e-07	166	3.96e-06	34	7.54e-07	ACTRT1
HGLibB_00675	CCATGTCATCAGCTCCGTCT	417	1.52827e-05	1983	8.55308e-05	870	4.35945e-05	3192	0.000119114	ACTRT1
HGLibB_00676	TTGCACTACCCCATTGAGCG	28	1.02617e-06	16	6.90112e-07	21	1.05228e-06	14	5.22431e-07	ACTRT1
HGLibB_00677	TGTTACCAGTCCACGCTCAA	654	2.39685e-05	14	6.03848e-07	24	1.20261e-06	19	7.09014e-07	ACTRT1
HGLibA_00679	GGAGACCATATTCGAGAGCC	451	6.37e-06	44	7.78e-07	8	1.91e-07	23	5.1e-07	ACTRT2
HGLibA_00680	CTGCACTCCCCTTTCGAGCG	1059	1.5e-05	1123	1.99e-05	267	6.38e-06	41	9.1e-07	ACTRT2
HGLibA_00681	AGATCACGGCTCCCCCCGAC	1377	1.95e-05	1506	2.66e-05	463	1.11e-05	169	3.75e-06	ACTRT2
HGLibB_00678	TGATGTCCCTGCCCGCCACG	1196	4.38323e-05	74	3.19177e-06	839	4.20411e-05	76	2.83606e-06	ACTRT2
HGLibB_00679	GGAGTTTGGACCCCGGCACA	3	1.09947e-07	0	0	17	8.51846e-07	10	3.73165e-07	ACTRT2
HGLibB_00680	GAGCCCCGGGCTCTCGAATA	40	1.46596e-06	552	2.38089e-05	36	1.80391e-06	23	8.5828e-07	ACTRT2
HGLibA_00682	GAGCCGTTGTCGATCACCAC	1101	1.56e-05	1741	3.08e-05	510	1.22e-05	30	6.66e-07	ACTRT3
HGLibA_00684	ACTAACCGCTTGTCTAAACC	40	5.65e-07	56	9.91e-07	94	2.24e-06	43	9.54e-07	ACTRT3
HGLibB_00681	TCCGTGTCATATGAACCTTG	748	2.74135e-05	2027	8.74286e-05	133	6.66444e-06	122	4.55262e-06	ACTRT3
HGLibB_00682	GGGCGGGCTAGAACTCTGCG	36	1.31937e-06	481	2.07465e-05	19	9.52063e-07	17	6.34381e-07	ACTRT3
HGLibB_00683	CGCAGAGTTCTAGCCCGCCC	39	1.42931e-06	18	7.76376e-07	523	2.62068e-05	22	8.20963e-07	ACTRT3
HGLibA_00685	TTGGATCATTCGTGTACATC	2257	3.19e-05	241	4.26e-06	1222	2.92e-05	64	1.42e-06	ACVR1
HGLibA_00686	GGCTCGCCAGATTACACTGT	1123	1.59e-05	144	2.55e-06	467	1.12e-05	122	2.71e-06	ACVR1
HGLibA_00687	AGCAGCCTTTCTGGTAGACG	585	8.27e-06	1379	2.44e-05	92	2.2e-06	19	4.21e-07	ACVR1
HGLibB_00684	CAAGCCGTGGAGTGCTGCCA	314	1.15078e-05	21	9.05772e-07	20	1.00217e-06	41	1.52998e-06	ACVR1
HGLibB_00685	AGTCACTTACCTTCCATACT	1640	6.01045e-05	159	6.85799e-06	820	4.1089e-05	1144	4.26901e-05	ACVR1
HGLibB_00686	TGCTCTCCCCTCCCCTAGTA	68	2.49214e-06	356	1.5355e-05	102	5.11107e-06	535	1.99643e-05	ACVR1
HGLibA_00688	TGCCCACGATCTCCATGTGC	876	1.24e-05	1511	2.67e-05	1609	3.84e-05	4750	0.000105375	ACVR1B
HGLibA_00689	AGCCTGAGCACCCGTCCATG	473	6.68e-06	154	2.72e-06	1404	3.35e-05	3183	7.06e-05	ACVR1B
HGLibA_00690	ACACCTGCACATGGAGATCG	31	4.38e-07	63	1.11e-06	17	4.06e-07	1632	3.62e-05	ACVR1B
HGLibB_00687	GCTACACTGACTACTGCAAC	427	1.56492e-05	83	3.57996e-06	456	2.28495e-05	1112	4.1496e-05	ACVR1B
HGLibB_00688	CCTCTTTGTCCAGCGCACAG	1580	5.79056e-05	1949	8.40643e-05	223	1.11742e-05	1059	3.95182e-05	ACVR1B
HGLibB_00689	GAGCTGGTAGGCATCATCGC	33	1.20942e-06	39	1.68215e-06	26	1.30282e-06	18	6.71697e-07	ACVR1B
HGLibA_00691	ATTTATGATGTGACCGCCTC	444	6.27e-06	1401	2.48e-05	1045	2.5e-05	1265	2.81e-05	ACVR1C
HGLibA_00692	TTGGTTAGGTCTACCTCTGT	1359	1.92e-05	310	5.48e-06	781	1.86e-05	1043	2.31e-05	ACVR1C
HGLibA_00693	AGGGTCGACAGTGCTCCTAC	1211	1.71e-05	1340	2.37e-05	910	2.17e-05	2820	6.26e-05	ACVR1C
HGLibB_00690	TGCAAGGACGATTGTGCTTC	389	1.42565e-05	13	5.60716e-07	226	1.13245e-05	14	5.22431e-07	ACVR1C
HGLibB_00691	AAGACTTGAGCATTCAGTTC	17	6.23035e-07	6	2.58792e-07	193	9.67095e-06	3	1.1195e-07	ACVR1C
HGLibB_00692	GCATCAGTCATGCTAACCAA	857	3.14083e-05	56	2.41539e-06	104	5.21129e-06	93	3.47044e-06	ACVR1C
HGLibA_00694	TGCCACTTATGTTAATTGCG	1244	1.76e-05	1415	2.5e-05	536	1.28e-05	69	1.53e-06	ACVR2A
HGLibA_00695	ACTTGAGTTGGAACAAGTAC	1053	1.49e-05	35	6.19e-07	707	1.69e-05	25	5.55e-07	ACVR2A
HGLibA_00696	CCAGTTGCTTAACGAATATG	559	7.9e-06	256	4.53e-06	1148	2.74e-05	199	4.41e-06	ACVR2A
HGLibB_00694	CGCTGTGTGACTTCCATCTC	1946	7.13191e-05	67	2.88984e-06	78	3.90847e-06	46	1.71656e-06	ACVR2A
HGLibB_00695	CAGCAACAAAAATATACTTC	53	1.9424e-06	24	1.03517e-06	34	1.70369e-06	34	1.26876e-06	ACVR2A
HGLibA_00699	CGCGGAACATGACGGCGCCC	681	9.62e-06	143	2.53e-06	62	1.48e-06	115	2.55e-06	ACVR2B
HGLibB_00697	CACAGCAGCAGAAGTACACC	13	4.76438e-07	6	2.58792e-07	13	6.51411e-07	9	3.35849e-07	ACVR2B
HGLibB_00698	ACGCTTCACTCATTTGCCAG	25	9.16227e-07	18	7.76376e-07	16	8.01737e-07	16	5.97064e-07	ACVR2B
HGLibA_00701	CTCAGACACGACAACATCCT	1827	2.58e-05	1619	2.86e-05	392	9.36e-06	69	1.53e-06	ACVRL1
HGLibB_00699	CCCGCCACACTTCGCCATAG	180	6.59684e-06	92	3.96815e-06	300	1.50326e-05	101	3.76897e-06	ACVRL1
HGLibB_00700	TGGGCCCTCACCATTCACGA	37	1.35602e-06	23	9.92036e-07	428	2.14465e-05	35	1.30608e-06	ACVRL1
HGLibA_00703	TGGCGGAAGAGCGTCACCGA	137	1.94e-06	117	2.07e-06	1401	3.35e-05	2309	5.12e-05	ACY1
HGLibA_00704	GCTGGACAGTGCGGATACGC	7	9.89e-08	38	6.72e-07	188	4.49e-06	1266	2.81e-05	ACY1
HGLibA_00705	TGAGGAGACAGCCCGCCAGC	516	7.29e-06	4	7.08e-08	250	5.97e-06	1	2.22e-08	ACY1
HGLibB_00703	CCTGGGCTGTCAGAAAGTAG	117	4.28794e-06	60	2.58792e-06	82	4.1089e-06	1606	5.99303e-05	ACY1
HGLibB_00704	TGACCCCCTCGCCAGCTGCC	474	1.73717e-05	627	2.70438e-05	344	1.72373e-05	43	1.60461e-06	ACY1
HGLibA_00706	GGGGAAGTCCACGACGCCCA	527	7.45e-06	78	1.38e-06	397	9.48e-06	34	7.54e-07	ACY3
HGLibA_00707	CTATAGACCCGTGGGCGTCG	83	1.17e-06	4	7.08e-08	47	1.12e-06	49	1.09e-06	ACY3
HGLibB_00705	TCTTCCTGTACCAGCGGTCT	1214	4.4492e-05	1773	7.64731e-05	786	3.93853e-05	2733	0.000101986	ACY3
HGLibB_00707	GGTGCATGGCAAAGACTTCG	529	1.93874e-05	151	6.51293e-06	895	4.48472e-05	84	3.13459e-06	ACY3
HGLibA_00709	CAGGAACTTACCTGCATAAC	740	1.05e-05	104	1.84e-06	637	1.52e-05	66	1.46e-06	ACYP1
HGLibA_00710	CACATACCTGAGTATGCTTA	2100	2.97e-05	401	7.09e-06	378	9.03e-06	72	1.6e-06	ACYP1
HGLibA_00711	TTTCATAATCCACTGATATC	583	8.24e-06	2387	4.22e-05	780	1.86e-05	289	6.41e-06	ACYP1
HGLibB_00708	AGCTTTGCTACCAGTTATGC	641	2.34921e-05	273	1.1775e-05	38	1.90413e-06	27	1.00755e-06	ACYP1
HGLibA_00712	TCCGAACACCTCGTAGTCCA	1221	1.73e-05	46	8.14e-07	654	1.56e-05	38	8.43e-07	ACYP2
HGLibA_00713	CGAGGTGTTCGGAAGAGTGC	1300	1.84e-05	3162	5.59e-05	751	1.79e-05	59	1.31e-06	ACYP2
HGLibB_00710	GCTTCCAACCTTGCTCAGCC	157	5.75391e-06	1181	5.09389e-05	109	5.46183e-06	99	3.69434e-06	ACYP2
HGLibB_00711	TGGGTGAAGAATACCAGCAA	9	3.29842e-07	4	1.72528e-07	4	2.00434e-07	5	1.86583e-07	ACYP2
HGLibB_00712	ATGGAATTGACTTTGTCTTC	420	1.53926e-05	377	1.62608e-05	124	6.21346e-06	393	1.46654e-05	ACYP2
HGLibA_00716	GCTCACTTTGGGCTTGTCGA	245	3.46e-06	522	9.23e-06	975	2.33e-05	154	3.42e-06	ADA
HGLibB_00713	AGGCATGTAGTAGTCAAACT	67	2.45549e-06	39	1.68215e-06	51	2.55554e-06	35	1.30608e-06	ADA
HGLibB_00714	AGCCCCTCTGCTGTGTTAGC	89	3.26177e-06	322	1.38885e-05	76	3.80825e-06	237	8.84401e-06	ADA
HGLibB_00715	TTACCTGCCATAGTATAAGA	633	2.31989e-05	403	1.73822e-05	94	4.71021e-06	96	3.58239e-06	ADA
HGLibA_00718	GCGAGTTCAGCTTGACCTTA	2388	3.37e-05	413	7.31e-06	865	2.07e-05	81	1.8e-06	ADAD1
HGLibA_00719	CTCGCTGCATTTGTGCAAAC	70	9.89e-07	17	3.01e-07	272	6.49e-06	342	7.59e-06	ADAD1
HGLibA_00720	GCTAGTTCAGATAAAACAAC	80	1.13e-06	18	3.18e-07	60	1.43e-06	18	3.99e-07	ADAD1
HGLibB_00716	CCTGAAATATAGCAGTTCAT	1571	5.75757e-05	1191	5.13702e-05	934	4.68014e-05	200	7.4633e-06	ADAD1
HGLibB_00717	CCAATGAACTGCTATATTTC	21	7.69631e-07	16	6.90112e-07	30	1.50326e-06	34	1.26876e-06	ADAD1
HGLibB_00718	TATGTTTCAAAAGTACATTA	124	4.54449e-06	1200	5.17584e-05	903	4.5248e-05	99	3.69434e-06	ADAD1
HGLibA_00721	ATGGCGAGCGCTCGTCCAAC	109	1.54e-06	64	1.13e-06	55	1.31e-06	56	1.24e-06	ADAD2
HGLibA_00722	TGCTCACCTACCTACGCTCA	788	1.11e-05	1656	2.93e-05	603	1.44e-05	3133	6.95e-05	ADAD2
HGLibA_00723	CAGTTCCGCGCTCACCGAGA	513	7.25e-06	633	1.12e-05	588	1.4e-05	73	1.62e-06	ADAD2
HGLibB_00719	TTGCTATTCGCAGTGCCCGC	122	4.47119e-06	74	3.19177e-06	528	2.64573e-05	76	2.83606e-06	ADAD2
HGLibB_00720	CGGTTTGCCCAACTTGAGTC	99	3.62826e-06	32	1.38022e-06	522	2.61567e-05	437	1.63073e-05	ADAD2
HGLibB_00721	ACGCTGCGCAGCGCTGCTCA	37	1.35602e-06	549	2.36795e-05	26	1.30282e-06	26	9.70229e-07	ADAD2
HGLibA_00724	CAATCACAGTCATCTGATCG	791	1.12e-05	62	1.1e-06	260	6.21e-06	54	1.2e-06	ADAL
HGLibA_00725	TCAGATGACTGTGATTGACA	143	2.02e-06	101	1.79e-06	723	1.73e-05	73	1.62e-06	ADAL
HGLibA_00726	GAATAGAAGTCTGTCTTGCA	19	2.68e-07	42	7.43e-07	123	2.94e-06	37	8.21e-07	ADAL
HGLibB_00722	CCCAGAAGAGAAAATGCTAC	35	1.28272e-06	487	2.10053e-05	17	8.51846e-07	20	7.4633e-07	ADAL
HGLibA_00727	AAAATGTGCCACCACGAGTC	27	3.82e-07	15	2.65e-07	22	5.25e-07	14	3.11e-07	ADAM10
HGLibA_00728	GATACCTCTCATATTTACAC	824	1.16e-05	980	1.73e-05	43	1.03e-06	14	3.11e-07	ADAM10
HGLibA_00729	AAGTGTCCCTCTTCATTCGT	538	7.6e-06	79	1.4e-06	726	1.73e-05	55	1.22e-06	ADAM10
HGLibB_00725	CGTCTAGATTTCCATGCCCA	500	1.83245e-05	12	5.17584e-07	15	7.51629e-07	17	6.34381e-07	ADAM10
HGLibB_00726	TGATCTGCACAGCCCCCCTG	81	2.96858e-06	45	1.94094e-06	56	2.80608e-06	1079	4.02645e-05	ADAM10
HGLibB_00727	TTAGACTATCCCCATAAATA	33	1.20942e-06	20	8.6264e-07	26	1.30282e-06	482	1.79866e-05	ADAM10
HGLibA_00730	CCTCCTCTCCTCGCAATACG	666	9.41e-06	58	1.03e-06	525	1.25e-05	48	1.06e-06	ADAM11
HGLibA_00731	GGTCACGGAACCCAGCCGTC	104	1.47e-06	1798	3.18e-05	68	1.62e-06	52	1.15e-06	ADAM11
HGLibA_00732	GCTCCACGTATTGCGAGGAG	917	1.3e-05	70	1.24e-06	62	1.48e-06	55	1.22e-06	ADAM11
HGLibB_00728	CGGAGCTCTCCCTAACCAGA	2	7.32982e-08	14	6.03848e-07	44	2.20478e-06	1	3.73165e-08	ADAM11
HGLibB_00729	CTGGGATGACGAAACTCACC	50	1.83245e-06	53	2.286e-06	33	1.65358e-06	28	1.04486e-06	ADAM11
HGLibB_00730	CTTCAACTCAAACTTCACCC	47	1.72251e-06	679	2.92866e-05	26	1.30282e-06	29	1.08218e-06	ADAM11
HGLibA_00733	TTGGAGTCGAAGCTCTTCAC	1645	2.32e-05	2746	4.86e-05	108	2.58e-06	61	1.35e-06	ADAM12
HGLibA_00734	GTCAGTCTCAGCACGTGTTC	820	1.16e-05	8	1.42e-07	829	1.98e-05	1	2.22e-08	ADAM12
HGLibA_00735	AATATCCCCGTACATGTCCA	394	5.57e-06	286	5.06e-06	275	6.57e-06	1452	3.22e-05	ADAM12
HGLibB_00731	TGCTGAATATTCGACTACAA	157	5.75391e-06	90	3.88188e-06	118	5.91281e-06	81	3.02264e-06	ADAM12
HGLibB_00732	AGTGAAGAGCTTCGACTCCA	142	5.20417e-06	57	2.45852e-06	520	2.60565e-05	74	2.76142e-06	ADAM12
HGLibB_00733	AGTCGAATATTCAGCACTTC	391	1.43298e-05	380	1.63902e-05	29	1.45315e-06	34	1.26876e-06	ADAM12
HGLibA_00738	CACAGCTTGCCCGCCAGCGC	617	8.72e-06	135	2.39e-06	586	1.4e-05	109	2.42e-06	ADAM15
HGLibB_00734	TGCCCATCGGGTGACCTGCC	219	8.02615e-06	131	5.65029e-06	766	3.83832e-05	2293	8.55668e-05	ADAM15
HGLibB_00736	GCAGGTCACCCGATGGGCAC	15	5.49736e-07	11	4.74452e-07	11	5.51194e-07	13	4.85115e-07	ADAM15
HGLibA_00739	AACGTTCAGTACTTGATGTC	835	1.18e-05	140	2.48e-06	772	1.84e-05	96	2.13e-06	ADAM17
HGLibA_00740	GGACTTCTTCACTGGACACG	429	6.06e-06	1094	1.94e-05	394	9.41e-06	762	1.69e-05	ADAM17
HGLibA_00741	CTTAAGGTGAGCCTGACTCT	901	1.27e-05	1590	2.81e-05	833	1.99e-05	86	1.91e-06	ADAM17
HGLibB_00737	ATCTAATATCCAGCAGCATT	203	7.43977e-06	108	4.65826e-06	1444	7.23568e-05	955	3.56373e-05	ADAM17
HGLibB_00738	TAACATCATCATCTCTTATG	364	1.33403e-05	512	2.20836e-05	177	8.86922e-06	115	4.2914e-06	ADAM17
HGLibB_00739	AAAGCGAGTACACTGTAAAA	527	1.93141e-05	15	6.4698e-07	17	8.51846e-07	14	5.22431e-07	ADAM17
HGLibA_00742	CAACCTTACACTCTACATCT	1881	2.66e-05	136	2.41e-06	856	2.04e-05	100	2.22e-06	ADAM18
HGLibA_00743	TTTCCGAGATGTAGAGTGTA	967	1.37e-05	2227	3.94e-05	604	1.44e-05	103	2.28e-06	ADAM18
HGLibA_00744	TCATTTGACTTAATCTTCCG	563	7.96e-06	135	2.39e-06	326	7.78e-06	106	2.35e-06	ADAM18
HGLibB_00742	CTCGCCCTCCTCACTGAGCT	275	1.00785e-05	68	2.93298e-06	578	2.89628e-05	1243	4.63844e-05	ADAM18
HGLibA_00745	ACTCACCTCCAATTTCCGTG	3670	5.19e-05	251	4.44e-06	1035	2.47e-05	3048	6.76e-05	ADAM19
HGLibA_00746	TGAGGGGCGAGAACTGATCC	1490	2.11e-05	776	1.37e-05	994	2.37e-05	1152	2.56e-05	ADAM19
HGLibB_00743	ATCCACTCAAAGCTGAGCTC	20	7.32982e-07	9	3.88188e-07	13	6.51411e-07	5	1.86583e-07	ADAM19
HGLibB_00744	ATGAACTTATCATACCTCAG	553	2.0267e-05	1582	6.82348e-05	97	4.86053e-06	101	3.76897e-06	ADAM19
HGLibA_00749	CGCGTCTTGTTTCTGCTCAG	720	1.02e-05	49	8.67e-07	388	9.26e-06	1550	3.44e-05	ADAM2
HGLibA_00750	TCCTACAAAATTGTAATTGA	569	8.04e-06	446	7.89e-06	46	1.1e-06	9	2e-07	ADAM2
HGLibB_00746	ACCTGTGCAAATTACAGTTC	574	2.10366e-05	57	2.45852e-06	67	3.35727e-06	46	1.71656e-06	ADAM2
HGLibB_00747	TGCATTAAATTCACAGTATA	6	2.19895e-07	2	8.6264e-08	38	1.90413e-06	3	1.1195e-07	ADAM2
HGLibB_00748	GAAAATACGGTCAATAATAA	1	3.66491e-08	0	0	0	0	0	0	ADAM2
HGLibA_00751	CCAAATTATGACCAAGCTCG	1216	1.72e-05	806	1.43e-05	78	1.86e-06	50	1.11e-06	ADAM20
HGLibA_00752	GTAGCTCGCACACACACCAC	25	3.53e-07	65	1.15e-06	20	4.78e-07	45	9.98e-07	ADAM20
HGLibA_00753	ACCCTCCCACACATGATATC	2621	3.7e-05	1955	3.46e-05	268	6.4e-06	66	1.46e-06	ADAM20
HGLibB_00749	CCATCAGCGGTTTGTTGAGC	114	4.178e-06	58	2.50166e-06	59	2.95641e-06	1447	5.3997e-05	ADAM20
HGLibB_00750	ACTGCAGTTATGCCCAATAT	563	2.06334e-05	1128	4.86529e-05	501	2.51044e-05	1640	6.11991e-05	ADAM20
HGLibB_00751	CCGTAAGAAGTGTGCCAGTA	37	1.35602e-06	30	1.29396e-06	42	2.10456e-06	751	2.80247e-05	ADAM20
HGLibA_00754	TCCATTGAGAGAAATCGTTC	1552	2.19e-05	66	1.17e-06	96	2.29e-06	1680	3.73e-05	ADAM21
HGLibA_00755	ACGACATATTCCTGCAACAT	1131	1.6e-05	585	1.03e-05	258	6.16e-06	82	1.82e-06	ADAM21
HGLibB_00752	TCCTGAACGATTTCTCTCAA	465	1.70418e-05	281	1.21201e-05	32	1.60347e-06	17	6.34381e-07	ADAM21
HGLibB_00753	CCCAATGACAAGCATAGAAC	227	8.31935e-06	124	5.34837e-06	564	2.82612e-05	124	4.62725e-06	ADAM21
HGLibB_00754	GAGTGACTCTGATGTACACG	12	4.39789e-07	8	3.45056e-07	8	4.00869e-07	14	5.22431e-07	ADAM21
HGLibA_00757	TGAACACTTACTGAAGTCCG	526	7.43e-06	25	4.42e-07	81	1.93e-06	27	5.99e-07	ADAM22
HGLibA_00758	GAGAATGAATGACGTTCCAA	674	9.52e-06	131	2.32e-06	86	2.05e-06	102	2.26e-06	ADAM22
HGLibA_00759	AGGAGAGCACTGTTACTACC	2389	3.38e-05	2753	4.87e-05	659	1.57e-05	76	1.69e-06	ADAM22
HGLibB_00755	TGTTGACCAAGCAAGCTTCC	424	1.55392e-05	20	8.6264e-07	9	4.50977e-07	21	7.83647e-07	ADAM22
HGLibB_00756	ATAGAGAGACACATTGAACA	866	3.17381e-05	90	3.88188e-06	97	4.86053e-06	839	3.13086e-05	ADAM22
HGLibB_00757	GTGTCTCTCTATGTATTCAG	9	3.29842e-07	2	8.6264e-08	8	4.00869e-07	8	2.98532e-07	ADAM22
HGLibA_00761	TATGATAGAGCCACTAGAGC	363	5.13e-06	1453	2.57e-05	20	4.78e-07	30	6.66e-07	ADAM23
HGLibA_00762	CACTTACTGAAGTCCATTGC	851	1.2e-05	710	1.26e-05	1458	3.48e-05	150	3.33e-06	ADAM23
HGLibB_00759	TCATCATGAACCAGCTCTAG	1576	5.7759e-05	610	2.63105e-05	75	3.75814e-06	82	3.05995e-06	ADAM23
HGLibA_00763	TCATCCACTGCATAAAAGAG	1895	2.68e-05	100	1.77e-06	309	7.38e-06	95	2.11e-06	ADAM28
HGLibA_00764	AAAAGCTGTACCTGTTGCTC	641	9.06e-06	53	9.38e-07	406	9.69e-06	1647	3.65e-05	ADAM28
HGLibA_00765	AATATGTACCTGCAACAGAG	78	1.1e-06	65	1.15e-06	56	1.34e-06	44	9.76e-07	ADAM28
HGLibB_00761	AGTCTCCTCCTCTCTGTTGC	2	7.32982e-08	0	0	0	0	0	0	ADAM28
HGLibB_00762	AAGTATAAAATGACAATTAA	73	2.67538e-06	47	2.0272e-06	65	3.25706e-06	1282	4.78398e-05	ADAM28
HGLibB_00763	ACTTCATACTTCTTCACCCC	234	8.57589e-06	1334	5.75381e-05	175	8.769e-06	132	4.92578e-06	ADAM28
HGLibA_00766	AGTCGGAGAACATTACGCCC	562	7.94e-06	584	1.03e-05	246	5.87e-06	49	1.09e-06	ADAM29
HGLibA_00767	GTGGTGCCAGTTATCCTCAC	370	5.23e-06	110	1.95e-06	647	1.54e-05	1636	3.63e-05	ADAM29
HGLibA_00768	AGTAGTATGATCACTCATAT	852	1.2e-05	97	1.72e-06	166	3.96e-06	91	2.02e-06	ADAM29
HGLibB_00764	CCGACTTCCACTTGCAATAC	52	1.90575e-06	23	9.92036e-07	31	1.55337e-06	28	1.04486e-06	ADAM29
HGLibB_00765	ATGACCGCAATGAACAGTGT	538	1.97172e-05	730	3.14864e-05	824	4.12895e-05	3030	0.000113069	ADAM29
HGLibB_00766	ATCTTTAATGTGAAGCGCTG	1149	4.21098e-05	38	1.63902e-06	40	2.00434e-06	29	1.08218e-06	ADAM29
HGLibA_00769	GCATTGTCGGAACTAGTAGA	86	1.22e-06	76	1.34e-06	178	4.25e-06	58	1.29e-06	ADAM30
HGLibA_00770	GGAACCCCTTGCAAGTATGA	674	9.52e-06	780	1.38e-05	216	5.16e-06	105	2.33e-06	ADAM30
HGLibA_00771	ATGCTCGCCTGTCATCAGAT	1545	2.18e-05	1379	2.44e-05	859	2.05e-05	132	2.93e-06	ADAM30
HGLibB_00767	GACCTTGCAGAGTACTGCGA	334	1.22408e-05	38	1.63902e-06	310	1.55337e-05	618	2.30616e-05	ADAM30
HGLibB_00768	ACTTTCAAGATGTTCGTATG	427	1.56492e-05	855	3.68779e-05	561	2.81109e-05	75	2.79874e-06	ADAM30
HGLibB_00769	ATCGCCCCTCTGAGCAGTCC	155	5.68061e-06	67	2.88984e-06	537	2.69083e-05	1785	6.661e-05	ADAM30
HGLibA_00772	GCTCACCGGGTCTTGACGCC	1403	1.98e-05	232	4.1e-06	671	1.6e-05	185	4.1e-06	ADAM32
HGLibA_00773	GCCGCACCATGTTCCGCCTC	2761	3.9e-05	282	4.99e-06	4049	9.67e-05	1114	2.47e-05	ADAM32
HGLibA_00774	GTGTACAGTTTCTCATCTAT	1099	1.55e-05	2219	3.93e-05	496	1.18e-05	560	1.24e-05	ADAM32
HGLibB_00770	AACTGTCATTTGTATTTGTT	242	8.86908e-06	112	4.83079e-06	164	8.21781e-06	2154	8.03798e-05	ADAM32
HGLibB_00772	GCCCGGCCAGCAGCAACCAG	558	2.04502e-05	25	1.0783e-06	39	1.95423e-06	16	5.97064e-07	ADAM32
HGLibA_00775	ACCCTGGCGCACCGTCAGCC	413	5.84e-06	2479	4.39e-05	890	2.13e-05	1906	4.23e-05	ADAM33
HGLibA_00776	GCAGCCAGTCACCCCGCACT	1002	1.42e-05	23	4.07e-07	281	6.71e-06	17	3.77e-07	ADAM33
HGLibB_00773	AAGCATCTCACCGTGTGGTT	53	1.9424e-06	638	2.75182e-05	158	7.91715e-06	36	1.34339e-06	ADAM33
HGLibB_00774	GCAGTCTCGCCTGACCCCCA	8	2.93193e-07	114	4.91705e-06	11	5.51194e-07	17	6.34381e-07	ADAM33
HGLibB_00775	CCAGGTCTCGAAGCCAGACA	2	7.32982e-08	3	1.29396e-07	59	2.95641e-06	3	1.1195e-07	ADAM33
HGLibA_00778	CTGATACAGAAGCGAGATAC	265	3.74e-06	9	1.59e-07	69	1.65e-06	10	2.22e-07	ADAM7
HGLibA_00779	GTATCTCGCTTCTGTATCAG	801	1.13e-05	94	1.66e-06	1172	2.8e-05	97	2.15e-06	ADAM7
HGLibA_00780	CAAGACATACCTTTAACCTG	663	9.37e-06	36	6.37e-07	480	1.15e-05	42	9.32e-07	ADAM7
HGLibB_00776	ACCTGGATCTTAGAAGATGA	88	3.22512e-06	413	1.78135e-05	30	1.50326e-06	21	7.83647e-07	ADAM7
HGLibB_00777	AATCACTCAGAATGCTTCCC	735	2.69371e-05	713	3.07531e-05	212	1.0623e-05	52	1.94046e-06	ADAM7
HGLibB_00778	TCCTTCATCTTCTAAGATCC	49	1.79581e-06	20	8.6264e-07	438	2.19476e-05	28	1.04486e-06	ADAM7
HGLibA_00781	CGGCTACACAGAGACCTATA	181	2.56e-06	1012	1.79e-05	244	5.83e-06	1258	2.79e-05	ADAM8
HGLibA_00782	CTGGGCGCGATGATGCTGCC	1202	1.7e-05	124	2.19e-06	172	4.11e-06	115	2.55e-06	ADAM8
HGLibA_00783	CCGACCCATACCTGCCCGCG	591	8.35e-06	1099	1.94e-05	357	8.52e-06	923	2.05e-05	ADAM8
HGLibB_00779	AGGACGTAGCTCACCCTCTC	475	1.74083e-05	254	1.09555e-05	108	5.41173e-06	74	2.76142e-06	ADAM8
HGLibB_00780	CCACTCACCTGTTCTTCCGC	1165	4.26962e-05	885	3.81718e-05	4125	0.000206698	4410	0.000164566	ADAM8
HGLibB_00781	GACCCGGCCATGCGCGGCCT	64	2.34554e-06	848	3.65759e-05	57	2.85619e-06	55	2.05241e-06	ADAM8
HGLibA_00785	TTAGGTATCTTATGTTATTC	183	2.59e-06	30	5.31e-07	396	9.46e-06	33	7.32e-07	ADAM9
HGLibA_00786	CTTATGAAATTATAACTCCT	331	4.68e-06	85	1.5e-06	253	6.04e-06	47	1.04e-06	ADAM9
HGLibB_00782	AAATACATTACCTGTATATT	1979	7.25286e-05	183	7.89316e-06	393	1.96927e-05	205	7.64989e-06	ADAM9
HGLibB_00783	CTTTCTCTAGTTAATCTCCA	60	2.19895e-06	763	3.29097e-05	49	2.45532e-06	37	1.38071e-06	ADAM9
HGLibB_00784	AAAAGAGCATATTATTCACT	50	1.83245e-06	28	1.2077e-06	49	2.45532e-06	34	1.26876e-06	ADAM9
HGLibA_00788	TACCACGAAACCTGAGAACA	1342	1.9e-05	90	1.59e-06	88	2.1e-06	27	5.99e-07	ADAMDEC1
HGLibA_00789	ACCACAACTTCATGCTGCGT	2534	3.58e-05	118	2.09e-06	342	8.17e-06	100	2.22e-06	ADAMDEC1
HGLibB_00785	TGAACAATGAGCCAAAGTAC	11	4.0314e-07	4	1.72528e-07	12	6.01303e-07	12	4.47798e-07	ADAMDEC1
HGLibB_00786	CAATATCAGATGATCTTAAA	838	3.07119e-05	45	1.94094e-06	40	2.00434e-06	38	1.41803e-06	ADAMDEC1
HGLibB_00787	TACAATGTTTCAGTGTAGTC	718	2.63141e-05	15	6.4698e-07	23	1.1525e-06	25	9.32913e-07	ADAMDEC1
HGLibA_00790	CTGCCGGTTGGCATCGTACG	591	8.35e-06	59	1.04e-06	362	8.64e-06	65	1.44e-06	ADAMTS1
HGLibA_00791	GCACCTCGTACGATGCCAAC	893	1.26e-05	905	1.6e-05	147	3.51e-06	1468	3.26e-05	ADAMTS1
HGLibA_00792	GCTTGTGGCAGACCAGTCGA	2407	3.4e-05	2668	4.72e-05	656	1.57e-05	1458	3.23e-05	ADAMTS1
HGLibB_00788	TGTGTCCAGTCACCGCTATG	1	3.66491e-08	0	0	27	1.35293e-06	0	0	ADAMTS1
HGLibB_00789	AATCCTGGTTCACACCATTA	1379	5.05391e-05	92	3.96815e-06	513	2.57057e-05	90	3.35849e-06	ADAMTS1
HGLibA_00793	CTCACGTGTGCCCGATCTCG	638	9.02e-06	194	3.43e-06	537	1.28e-05	159	3.53e-06	ADAMTS10
HGLibA_00795	CGCTCACACATTCCGCCCAC	458	6.47e-06	217	3.84e-06	816	1.95e-05	183	4.06e-06	ADAMTS10
HGLibB_00791	CAGACAGTACTTGCCCCCGA	1	3.66491e-08	17	7.33244e-07	4	2.00434e-07	0	0	ADAMTS10
HGLibB_00792	GGAACTCACATCCGTGTTGC	403	1.47696e-05	15	6.4698e-07	17	8.51846e-07	8	2.98532e-07	ADAMTS10
HGLibA_00797	CTCGGACTGGACCCACCACG	211	2.98e-06	505	8.93e-06	235	5.61e-06	482	1.07e-05	ADAMTS12
HGLibA_00798	GTACTACAGAATTTCTCACG	1415	2e-05	79	1.4e-06	452	1.08e-05	70	1.55e-06	ADAMTS12
HGLibB_00794	TGCCTCCTGTAAACGATGTG	65	2.38219e-06	44	1.89781e-06	55	2.75597e-06	39	1.45534e-06	ADAMTS12
HGLibB_00795	CCCGCCATAGCTCTTGCTTC	1148	4.20732e-05	1128	4.86529e-05	546	2.73593e-05	1083	4.04138e-05	ADAMTS12
HGLibB_00796	CATTCTACTCGAAGAAGAAG	363	1.33036e-05	7	3.01924e-07	12	6.01303e-07	7	2.61216e-07	ADAMTS12
HGLibA_00799	TGCAGGCGGCATCCTACACC	597	8.44e-06	1331	2.35e-05	869	2.08e-05	82	1.82e-06	ADAMTS13
HGLibA_00800	CATAGCGCTCTGTGTCCTCC	2198	3.11e-05	26	4.6e-07	1348	3.22e-05	18	3.99e-07	ADAMTS13
HGLibA_00801	AAGTAAGAAGACACGGCCTG	701	9.91e-06	114	2.02e-06	439	1.05e-05	11	2.44e-07	ADAMTS13
HGLibB_00797	TCAGAATGACCATCTTCACC	202	7.40312e-06	109	4.70139e-06	1790	8.96943e-05	122	4.55262e-06	ADAMTS13
HGLibB_00798	GTGTCTTCTTACTTGAGCCC	1	3.66491e-08	2	8.6264e-08	2	1.00217e-07	0	0	ADAMTS13
HGLibB_00799	GGTCATTCTGACAGAGCCTG	9	3.29842e-07	4	1.72528e-07	30	1.50326e-06	5	1.86583e-07	ADAMTS13
HGLibA_00802	ACACTTGTCATCCGCCTTCA	726	1.03e-05	1191	2.11e-05	410	9.79e-06	124	2.75e-06	ADAMTS14
HGLibA_00803	AAGCCGGACCTTCACCGCCA	68	9.61e-07	44	7.78e-07	380	9.07e-06	35	7.76e-07	ADAMTS14
HGLibA_00804	GGCGGTGAAGGTCCGGCTTG	477	6.74e-06	42	7.43e-07	1233	2.94e-05	30	6.66e-07	ADAMTS14
HGLibB_00800	CCAGCACTCACCAATGCGGT	56	2.05235e-06	41	1.76841e-06	59	2.95641e-06	28	1.04486e-06	ADAMTS14
HGLibB_00801	ACCTCCTTGTCACAGCCGAC	697	2.55444e-05	640	2.76045e-05	54	2.70586e-06	48	1.79119e-06	ADAMTS14
HGLibB_00802	ACTTCTCCAGTGCCTCAATC	1401	5.13454e-05	669	2.88553e-05	713	3.57274e-05	105	3.91823e-06	ADAMTS14
HGLibA_00806	TTAACGGCCGCCGCTACTAC	2207	3.12e-05	1018	1.8e-05	1039	2.48e-05	591	1.31e-05	ADAMTS15
HGLibB_00803	GCTTACCGTGCCCGCTGTCC	125	4.58114e-06	441	1.90212e-05	86	4.30934e-06	880	3.28385e-05	ADAMTS15
HGLibB_00804	ACACTTGTCGAATCTCTTCT	136	4.98428e-06	83	3.57996e-06	87	4.35945e-06	93	3.47044e-06	ADAMTS15
HGLibB_00805	AAGAAGAGATTCGACAAGTG	69	2.52879e-06	38	1.63902e-06	179	8.96943e-06	801	2.98905e-05	ADAMTS15
HGLibA_00808	TGGATGAAGCCCCGCGCGCG	40	5.65e-07	33	5.84e-07	242	5.78e-06	23	5.1e-07	ADAMTS16
HGLibA_00809	GGGACACGTAATCGCCCCTG	1625	2.3e-05	268	4.74e-06	1042	2.49e-05	181	4.02e-06	ADAMTS16
HGLibA_00810	TGTGCAGACTTTACCGCCAG	586	8.28e-06	1582	2.8e-05	294	7.02e-06	33	7.32e-07	ADAMTS16
HGLibB_00806	AGCCCCGCCATCCGCGCGCG	87	3.18847e-06	27	1.16456e-06	331	1.65859e-05	445	1.66059e-05	ADAMTS16
HGLibB_00807	GCAGGCACCTGCGTGCGCCA	2820	0.00010335	1832	7.90178e-05	250	1.25271e-05	194	7.2394e-06	ADAMTS16
HGLibB_00808	GCGGCCGGGCTGGATGGAAA	21	7.69631e-07	266	1.14731e-05	14	7.0152e-07	13	4.85115e-07	ADAMTS16
HGLibA_00812	CCCGTGGTACTGCACCATGT	3316	4.69e-05	1348	2.38e-05	1246	2.98e-05	1011	2.24e-05	ADAMTS17
HGLibB_00809	TTACGGGACGTTGTCGTAGC	1050	3.84816e-05	34	1.46649e-06	35	1.7538e-06	29	1.08218e-06	ADAMTS17
HGLibB_00811	TATGTTTCAGCACCAGAGCC	720	2.63874e-05	1021	4.40378e-05	147	7.36596e-06	584	2.17928e-05	ADAMTS17
HGLibA_00814	GTGACTGCTCAAAATCGCCG	495	6.99e-06	108	1.91e-06	307	7.33e-06	86	1.91e-06	ADAMTS18
HGLibA_00815	GTCGTGTGAAATATATGACC	604	8.53e-06	13	2.3e-07	683	1.63e-05	12	2.66e-07	ADAMTS18
HGLibB_00812	GGCGGGCCCGAACCCGCAGC	1545	5.66229e-05	471	2.03152e-05	714	3.57775e-05	677	2.52633e-05	ADAMTS18
HGLibB_00814	ATATTCATCAAACCTTAGAT	26	9.52877e-07	16	6.90112e-07	26	1.30282e-06	32	1.19413e-06	ADAMTS18
HGLibA_00817	GCCAGGACTGCATGACCGTG	1780	2.52e-05	1483	2.62e-05	264	6.3e-06	95	2.11e-06	ADAMTS19
HGLibA_00818	TCATTGCACTTTCGAATCTG	2093	2.96e-05	51	9.02e-07	843	2.01e-05	37	8.21e-07	ADAMTS19
HGLibA_00819	CACTGATTAGAGCCCGAGAG	317	4.48e-06	131	2.32e-06	710	1.7e-05	876	1.94e-05	ADAMTS19
HGLibB_00815	TAGAGTTACCTTGTTTGACA	124	4.54449e-06	575	2.48009e-05	168	8.41824e-06	70	2.61216e-06	ADAMTS19
HGLibB_00816	TTCCAGTGTTCAGTCAAGTG	73	2.67538e-06	71	3.06237e-06	78	3.90847e-06	58	2.16436e-06	ADAMTS19
HGLibB_00817	GAGAGGACACACTTCTTTCT	1185	4.34292e-05	1286	5.54678e-05	888	4.44964e-05	1749	6.52666e-05	ADAMTS19
HGLibA_00820	CGAGAAGGGCACCACCCGCG	414	5.85e-06	5	8.85e-08	191	4.56e-06	0	0	ADAMTS2
HGLibA_00821	GGAGTTCTTCATCGAACCCT	469	6.63e-06	2	3.54e-08	81	1.93e-06	62	1.38e-06	ADAMTS2
HGLibA_00822	AGGAGCACGCCAACAGCTCG	154	2.18e-06	234	4.14e-06	363	8.67e-06	927	2.06e-05	ADAMTS2
HGLibB_00818	ACGTAGCTGCCGACACCACG	35	1.28272e-06	12	5.17584e-07	510	2.55554e-05	30	1.1195e-06	ADAMTS2
HGLibB_00820	GGCGATACACCACATGCACA	97	3.55496e-06	358	1.54413e-05	58	2.9063e-06	55	2.05241e-06	ADAMTS2
HGLibA_00823	GACCGCCGATGCATCCTTTC	1632	2.31e-05	377	6.67e-06	1611	3.85e-05	8131	0.000180379	ADAMTS20
HGLibA_00825	ATTAGTTATGATTCACCGTG	435	6.15e-06	1151	2.04e-05	235	5.61e-06	1028	2.28e-05	ADAMTS20
HGLibB_00821	GCTAAAGTGGTTTCTGCTCA	8	2.93193e-07	20	8.6264e-07	10	5.01086e-07	7	2.61216e-07	ADAMTS20
HGLibB_00822	CTGAAGTATTGCAGTGTGTC	105	3.84816e-06	79	3.40743e-06	171	8.56857e-06	64	2.38826e-06	ADAMTS20
HGLibB_00823	TTTCTTAGAACCTATAATGA	39	1.42931e-06	6	2.58792e-07	11	5.51194e-07	8	2.98532e-07	ADAMTS20
HGLibA_00826	TCTCTTATTAGAGTCGGACC	399	5.64e-06	2292	4.05e-05	490	1.17e-05	334	7.41e-06	ADAMTS3
HGLibB_00824	TCCAAAGACTTCCACTACAG	636	2.33088e-05	345	1.48805e-05	498	2.49541e-05	442	1.64939e-05	ADAMTS3
HGLibB_00825	CCAGGCTGGTAATGAAGAAA	350	1.28272e-05	52	2.24286e-06	13	6.51411e-07	12	4.47798e-07	ADAMTS3
HGLibA_00829	CATACCCAGCGTGTCGCAAG	293	4.14e-06	65	1.15e-06	24	5.73e-07	1481	3.29e-05	ADAMTS4
HGLibA_00830	AGTCTCCACTTGCGACACGC	3865	5.46e-05	2049	3.62e-05	389	9.29e-06	127	2.82e-06	ADAMTS4
HGLibA_00831	AGCCATTCTGTTTACCCGTC	1029	1.45e-05	693	1.23e-05	253	6.04e-06	37	8.21e-07	ADAMTS4
HGLibB_00828	GCTTACCATAGCCATTGTCC	167	6.1204e-06	1293	5.57697e-05	207	1.03725e-05	106	3.95555e-06	ADAMTS4
HGLibB_00829	GACTGGGTTCCTCGCTACAC	18	6.59684e-07	12	5.17584e-07	15	7.51629e-07	16	5.97064e-07	ADAMTS4
HGLibA_00832	GGACGCGGGGGTTTCGCAGC	35	4.95e-07	6	1.06e-07	139	3.32e-06	310	6.88e-06	ADAMTS5
HGLibA_00833	CCGGCCATACAACCGCGCCA	793	1.12e-05	71	1.26e-06	262	6.26e-06	963	2.14e-05	ADAMTS5
HGLibA_00834	GGGCTTAGATGCATCAATGC	1603	2.27e-05	1128	2e-05	476	1.14e-05	65	1.44e-06	ADAMTS5
HGLibB_00830	CATTAAGCGCTTATCTTCTG	85	3.11517e-06	369	1.59157e-05	53	2.65575e-06	672	2.50767e-05	ADAMTS5
HGLibB_00831	CTCCTGGGCAGGATTTATGT	493	1.8068e-05	513	2.21267e-05	305	1.52831e-05	47	1.75388e-06	ADAMTS5
HGLibB_00832	TCCCAACGTCTGCCATTCCC	656	2.40418e-05	599	2.58361e-05	130	6.51411e-06	1287	4.80264e-05	ADAMTS5
HGLibA_00837	CATACAGATGTCGTTGTTGA	553	7.81e-06	990	1.75e-05	54	1.29e-06	23	5.1e-07	ADAMTS6
HGLibB_00833	CTTTACCGTGATTCCAGCCT	12	4.39789e-07	6	2.58792e-07	132	6.61433e-06	7	2.61216e-07	ADAMTS6
HGLibB_00834	TAATATTCACAACGTTTCCT	605	2.21727e-05	1740	7.50497e-05	96	4.81042e-06	92	3.43312e-06	ADAMTS6
HGLibB_00835	CTGTATGATCACTCTCATTG	100	3.66491e-06	57	2.45852e-06	943	4.72524e-05	71	2.64947e-06	ADAMTS6
HGLibA_00838	CCCCCCGCGTCGACTCGAAC	297	4.2e-06	72	1.27e-06	94	2.24e-06	58	1.29e-06	ADAMTS7
HGLibA_00839	CCGGCTTTGTGAGCGAGACG	222	3.14e-06	1130	2e-05	291	6.95e-06	222	4.92e-06	ADAMTS7
HGLibB_00836	CTCAATGAAGTAGTCCTCGT	8	2.93193e-07	0	0	0	0	0	0	ADAMTS7
HGLibB_00837	GAGCATACCTTGCACTCCAC	570	2.089e-05	56	2.41539e-06	70	3.5076e-06	60	2.23899e-06	ADAMTS7
HGLibB_00838	CGCCGGGAGCCAGAGCGCAG	70	2.56544e-06	529	2.28168e-05	452	2.26491e-05	29	1.08218e-06	ADAMTS7
HGLibA_00841	ATGGCCGTGTCGTAGTGCTC	1282	1.81e-05	73	1.29e-06	278	6.64e-06	61	1.35e-06	ADAMTS8
HGLibA_00842	CAGTGTAAGCCCCCCATTGT	1615	2.28e-05	256	4.53e-06	1396	3.33e-05	2080	4.61e-05	ADAMTS8
HGLibA_00843	CGAACAGCGGTGCCATCACG	635	8.97e-06	1042	1.84e-05	180	4.3e-06	13	2.88e-07	ADAMTS8
HGLibB_00839	GAGCCCCTCATCCTCGATCA	1320	4.83768e-05	823	3.54976e-05	551	2.76098e-05	86	3.20922e-06	ADAMTS8
HGLibB_00840	GGGGGACACCCCAGCATACT	471	1.72617e-05	42	1.81154e-06	151	7.56639e-06	1335	4.98176e-05	ADAMTS8
HGLibA_00844	CGCTGCGCCTATAAATGATG	674	9.52e-06	1211	2.14e-05	943	2.25e-05	1497	3.32e-05	ADAMTS9
HGLibA_00845	GACGTAGCAGCATTAAACAG	693	9.79e-06	239	4.23e-06	2011	4.8e-05	3997	8.87e-05	ADAMTS9
HGLibB_00843	TGTTCATCCATAGACTGTAG	118	4.32459e-06	76	3.27803e-06	417	2.08953e-05	79	2.948e-06	ADAMTS9
HGLibB_00844	TGTTCTATTAGTGAAGATAG	185	6.78008e-06	952	4.10617e-05	122	6.11325e-06	1341	5.00414e-05	ADAMTS9
HGLibA_00847	AGGCATCCCATAGGCCGTCC	331	4.68e-06	387	6.85e-06	934	2.23e-05	676	1.5e-05	ADAMTSL1
HGLibB_00845	TTGCAACTTAGGAGCTGTGA	1168	4.28061e-05	32	1.38022e-06	404	2.02439e-05	38	1.41803e-06	ADAMTSL1
HGLibB_00846	CATTACTGCATGTTCTGTAT	3178	0.000116471	875	3.77405e-05	688	3.44747e-05	1199	4.47425e-05	ADAMTSL1
HGLibA_00850	GACCGGAATCGAGTACATCG	340	4.8e-06	943	1.67e-05	375	8.95e-06	86	1.91e-06	ADAMTSL2
HGLibA_00852	GACCAACGAGGTGTGCGAGC	53	7.49e-07	30	5.31e-07	197	4.7e-06	33	7.32e-07	ADAMTSL2
HGLibB_00849	GGCCGAACAGCCGGTTGTCC	2035	7.45809e-05	76	3.27803e-06	92	4.60999e-06	497	1.85463e-05	ADAMTSL2
HGLibB_00850	AAGCACCCCGTCACAGCCGA	9	3.29842e-07	3	1.29396e-07	121	6.06314e-06	4	1.49266e-07	ADAMTSL2
HGLibA_00853	GGTCATCATAGCGATAAGTG	67	9.47e-07	45	7.96e-07	42	1e-06	43	9.54e-07	ADAMTSL3
HGLibA_00855	ACTGGGATGCTTGGGGCGAC	626	8.85e-06	1791	3.17e-05	311	7.43e-06	20	4.44e-07	ADAMTSL3
HGLibB_00851	GAGGAGCATCATATTCTCTG	1324	4.85234e-05	1307	5.63735e-05	104	5.21129e-06	112	4.17945e-06	ADAMTSL3
HGLibB_00852	TATGACCTTACCTGCGGGAG	58	2.12565e-06	789	3.40312e-05	53	2.65575e-06	32	1.19413e-06	ADAMTSL3
HGLibB_00853	CATCCCTATCAGCACCCACC	161	5.90051e-06	72	3.1055e-06	110	5.51194e-06	881	3.28759e-05	ADAMTSL3
HGLibA_00856	TTCGATATAACCGTCCTCCC	480	6.78e-06	66	1.17e-06	490	1.17e-05	768	1.7e-05	ADAMTSL4
HGLibA_00857	AGGACGGTTATATCGAAAGA	368	5.2e-06	24	4.25e-07	27	6.45e-07	21	4.66e-07	ADAMTSL4
HGLibA_00858	TCCTGGCCGCTCGAATCTCC	788	1.11e-05	1427	2.52e-05	353	8.43e-06	17	3.77e-07	ADAMTSL4
HGLibB_00856	AAGCAGCAGCAGATACAGCC	841	3.08219e-05	693	2.98905e-05	610	3.05662e-05	1962	7.3215e-05	ADAMTSL4
HGLibA_00859	GCGGCCGAAGCTGTGGTAGA	781	1.1e-05	129	2.28e-06	919	2.19e-05	1183	2.62e-05	ADAMTSL5
HGLibA_00860	GGACAGGGCGGCCATTGTAC	25	3.53e-07	17	3.01e-07	16	3.82e-07	14	3.11e-07	ADAMTSL5
HGLibB_00857	CACGCCTTCTACCACAGCTT	846	3.10051e-05	578	2.49303e-05	284	1.42308e-05	131	4.88846e-06	ADAMTSL5
HGLibB_00858	TTCCTGGGGAAGAACCGTGC	486	1.78115e-05	10	4.3132e-07	19	9.52063e-07	51	1.90314e-06	ADAMTSL5
HGLibB_00859	GGCTTACTGGCAACTGGCAG	182	6.67014e-06	267	1.15162e-05	1055	5.28645e-05	107	3.99287e-06	ADAMTSL5
HGLibA_00863	GAACTCCTGTCGCTCGTACT	4283	6.05e-05	1463	2.59e-05	903	2.16e-05	206	4.57e-06	ADAP1
HGLibA_00864	CAAGGTGAAGTCCGTCCGCC	1174	1.66e-05	125	2.21e-06	125	2.98e-06	108	2.4e-06	ADAP1
HGLibB_00860	AATCCACCGGAATATCCCCC	4	1.46596e-07	1	4.3132e-08	0	0	0	0	ADAP1
HGLibB_00861	TTCCCCCACAGGGTACCGTG	252	9.23557e-06	32	1.38022e-06	37	1.85402e-06	37	1.38071e-06	ADAP1
HGLibB_00862	TCAAAAACTGCCCGTTGTCC	791	2.89894e-05	73	3.14864e-06	977	4.89561e-05	78	2.91069e-06	ADAP1
HGLibA_00865	GCTGCTTAAGGTAACCGAGA	36	5.09e-07	72	1.27e-06	305	7.28e-06	61	1.35e-06	ADAP2
HGLibA_00866	GGGGAAACCATCTCGCTCCC	557	7.87e-06	1108	1.96e-05	226	5.4e-06	1216	2.7e-05	ADAP2
HGLibA_00867	AACTTTACCTGGGAGCGAGA	542	7.66e-06	5	8.85e-08	53	1.27e-06	37	8.21e-07	ADAP2
HGLibB_00863	AATCTGTGCGACTTGACTTC	1631	5.97747e-05	80	3.45056e-06	97	4.86053e-06	85	3.1719e-06	ADAP2
HGLibB_00864	ATCCCCTGCAGATCCCGACT	579	2.12198e-05	97	4.18381e-06	127	6.36379e-06	99	3.69434e-06	ADAP2
HGLibB_00865	ATTCCTGTGGAAGCGAGGAA	104	3.81151e-06	82	3.53682e-06	1148	5.75246e-05	840	3.13459e-05	ADAP2
HGLibA_00868	AATAGTATCCGCGCAGCACC	516	7.29e-06	23	4.07e-07	34	8.12e-07	27	5.99e-07	ADAR
HGLibA_00869	CTCGGCCATTGATGACAACC	1188	1.68e-05	696	1.23e-05	763	1.82e-05	99	2.2e-06	ADAR
HGLibA_00870	TGGTCTCTTACCGAGGTTCA	675	9.54e-06	445	7.87e-06	282	6.73e-06	301	6.68e-06	ADAR
HGLibB_00866	AGCCATGACAATTCTGCTAG	297	1.08848e-05	461	1.98839e-05	74	3.70803e-06	854	3.18683e-05	ADAR
HGLibB_00867	GTGCATACACTCAAGCAGTG	327	1.19843e-05	191	8.23821e-06	273	1.36796e-05	208	7.76184e-06	ADAR
HGLibB_00868	CATGGGTGTCGTCGTCAGCT	274	1.00419e-05	370	1.59588e-05	1145	5.73743e-05	446	1.66432e-05	ADAR
HGLibA_00871	AGCTGACGCTGTCTCACGCC	1003	1.42e-05	637	1.13e-05	473	1.13e-05	13	2.88e-07	ADARB1
HGLibA_00872	TCACGCTCGCAGAAAAGTGC	872	1.23e-05	96	1.7e-06	71	1.7e-06	70	1.55e-06	ADARB1
HGLibA_00873	CGTCTCATACCTTCCAGGAT	1495	2.11e-05	1440	2.55e-05	1178	2.81e-05	1593	3.53e-05	ADARB1
HGLibB_00869	CTCACCACATGAGCCAATCC	1	3.66491e-08	0	0	2	1.00217e-07	0	0	ADARB1
HGLibB_00870	TTCTTCATCTTCTATATCCA	75	2.74868e-06	114	4.91705e-06	488	2.4453e-05	46	1.71656e-06	ADARB1
HGLibB_00871	TCAGGTCACCAAACTTACCC	739	2.70837e-05	26	1.12143e-06	17	8.51846e-07	20	7.4633e-07	ADARB1
HGLibA_00875	CGTGGACGGCAGGACGTTCG	82	1.16e-06	189	3.34e-06	52	1.24e-06	174	3.86e-06	ADARB2
HGLibA_00876	GGTGAACGGGCTCACGTTCG	108	1.53e-06	53	9.38e-07	734	1.75e-05	41	9.1e-07	ADARB2
HGLibB_00872	GCACGCCCGCCATAAAGCGC	115	4.21465e-06	55	2.37226e-06	65	3.25706e-06	1109	4.1384e-05	ADARB2
HGLibB_00873	CGATTCCTGCCAGCGCTTTA	1072	3.92878e-05	135	5.82282e-06	271	1.35794e-05	185	6.90356e-06	ADARB2
HGLibB_00874	CTCGGCCATGGCCTCGGTCC	313	1.14712e-05	6	2.58792e-07	104	5.21129e-06	13	4.85115e-07	ADARB2
HGLibA_00877	TCTTGAACTCCGAAGCCTTT	1276	1.8e-05	1123	1.99e-05	958	2.29e-05	173	3.84e-06	ADAT1
HGLibA_00878	ATTTGAACAGAGCCGCAGTG	251	3.55e-06	29	5.13e-07	265	6.33e-06	613	1.36e-05	ADAT1
HGLibB_00875	CCTCAATGATAGCCATGCTG	22	8.0628e-07	13	5.60716e-07	17	8.51846e-07	21	7.83647e-07	ADAT1
HGLibB_00876	GCATAGGACAGTCCAAAATG	559	2.04868e-05	12	5.17584e-07	17	8.51846e-07	10	3.73165e-07	ADAT1
HGLibB_00877	CTTACCGTTCTTCCTCATTT	409	1.49895e-05	2203	9.50198e-05	366	1.83397e-05	1264	4.71681e-05	ADAT1
HGLibA_00880	GAGCACGCGCCGCTTGCAGC	427	6.03e-06	60	1.06e-06	992	2.37e-05	46	1.02e-06	ADAT2
HGLibA_00881	CACTTTGACGACACCAATCG	1092	1.54e-05	1159	2.05e-05	1830	4.37e-05	29	6.43e-07	ADAT2
HGLibB_00878	CCATCGATCAGGTCCTCGAT	667	2.44449e-05	895	3.86032e-05	68	3.40738e-06	40	1.49266e-06	ADAT2
HGLibB_00879	GGCTGTCAGAATGAACGATT	1410	5.16752e-05	79	3.40743e-06	162	8.11759e-06	96	3.58239e-06	ADAT2
HGLibB_00880	GTCTACAACAATGAAGTTGT	3175	0.000116361	1016	4.38221e-05	204	1.02221e-05	123	4.58993e-06	ADAT2
HGLibA_00883	CGCACACCATGACGGCGTGC	1896	2.68e-05	52	9.2e-07	122	2.91e-06	37	8.21e-07	ADAT3
HGLibA_00884	GCGCACCGTAGAAGACGCGC	1425	2.01e-05	1229	2.17e-05	70	1.67e-06	20	4.44e-07	ADAT3
HGLibB_00881	GTCTGCGTCCAGTTTACGCA	169	6.1937e-06	84	3.62309e-06	141	7.06531e-06	164	6.11991e-06	ADAT3
HGLibA_00886	GTACACGATGGTCTTGGAGG	340	4.8e-06	728	1.29e-05	342	8.17e-06	530	1.18e-05	ADC
HGLibA_00887	CGAGGTAGCTGCCTTCTTCG	2163	3.06e-05	52	9.2e-07	432	1.03e-05	39	8.65e-07	ADC
HGLibA_00888	GTTGGCGCAGATGATCTTAC	308	4.35e-06	1008	1.78e-05	17	4.06e-07	13	2.88e-07	ADC
HGLibB_00884	CATCGTGTACCACCTTGATG	974	3.56962e-05	1558	6.71997e-05	203	1.0172e-05	146	5.44821e-06	ADC
HGLibB_00885	TGAAGTGCCTGCCACGAGTC	239	8.75913e-06	43	1.85468e-06	62	3.10673e-06	62	2.31362e-06	ADC
HGLibB_00886	GATCTGTGCAATTTGCTTAC	76	2.78533e-06	57	2.45852e-06	519	2.60063e-05	69	2.57484e-06	ADC
HGLibA_00889	CTAATGACTTTGGCGCTGTC	1435	2.03e-05	1456	2.58e-05	1347	3.22e-05	1320	2.93e-05	ADCK1
HGLibA_00890	CTTAGAGATTCGCAACAACG	1079	1.52e-05	24	4.25e-07	354	8.45e-06	36	7.99e-07	ADCK1
HGLibB_00888	GTACTTGCAGCTGAGATCTA	200	7.32982e-06	122	5.26211e-06	175	8.769e-06	105	3.91823e-06	ADCK1
HGLibB_00889	AAGTACTCCTCTGAGCCATA	1237	4.53349e-05	588	2.53616e-05	107	5.36162e-06	1027	3.83241e-05	ADCK1
HGLibA_00893	TTCCCTCTGCCCGCTGCGAC	357	5.04e-06	235	4.16e-06	236	5.64e-06	173	3.84e-06	ADCK2
HGLibA_00894	ACTTGACGGCTTTCACATTC	851	1.2e-05	189	3.34e-06	877	2.09e-05	1951	4.33e-05	ADCK2
HGLibB_00890	GAATTCCCGTGGACTTGAAA	32	1.17277e-06	16	6.90112e-07	373	1.86905e-05	19	7.09014e-07	ADCK2
HGLibB_00891	AATTCCTGCCTGCTGGTAAC	551	2.01937e-05	42	1.81154e-06	1056	5.29147e-05	62	2.31362e-06	ADCK2
HGLibB_00892	ATCCTGGTTCAGGGTGCCAA	1	3.66491e-08	1	4.3132e-08	0	0	5	1.86583e-07	ADCK2
HGLibA_00895	GCGTGGTGCGGCACTCAAGC	659	9.31e-06	998	1.77e-05	1007	2.4e-05	67	1.49e-06	ADCK3
HGLibA_00896	ATTGGCCGGCTGGCCAACTT	42	5.93e-07	691	1.22e-05	271	6.47e-06	693	1.54e-05	ADCK3
HGLibA_00897	GATCGTGCGCACGCTCTGCA	12	1.7e-07	33	5.84e-07	7	1.67e-07	27	5.99e-07	ADCK3
HGLibB_00893	AGCCGGCCAATCCTCGTCAC	87	3.18847e-06	263	1.13437e-05	63	3.15684e-06	1142	4.26155e-05	ADCK3
HGLibB_00895	GGGGAACCCGGCTTCTCTAA	226	8.2827e-06	167	7.20305e-06	13	6.51411e-07	10	3.73165e-07	ADCK3
HGLibA_00898	GCTAGGAGTACTGGCCGAGA	505	7.14e-06	133	2.35e-06	195	4.66e-06	13	2.88e-07	ADCK4
HGLibA_00899	TGACCGCTCTCGAGAACGCA	445	6.29e-06	1573	2.78e-05	532	1.27e-05	2643	5.86e-05	ADCK4
HGLibA_00900	GCCCATCCTGGTAAAACTTT	846	1.2e-05	1972	3.49e-05	1168	2.79e-05	132	2.93e-06	ADCK4
HGLibB_00896	CATGGACTTCTTAGCCATCT	187	6.85338e-06	93	4.01128e-06	306	1.53332e-05	2352	8.77684e-05	ADCK4
HGLibB_00898	TGCCTCCCGCATCAGCCGCT	1	3.66491e-08	3	1.29396e-07	0	0	2	7.4633e-08	ADCK4
HGLibA_00901	GGTGCTCTCCACCGCGGTAG	596	8.42e-06	889	1.57e-05	296	7.07e-06	579	1.28e-05	ADCK5
HGLibA_00902	TGCACCAATGTTGTCCTTCG	2772	3.92e-05	1572	2.78e-05	1794	4.28e-05	70	1.55e-06	ADCK5
HGLibA_00903	GGACTCGTTACCTTGGAGGA	1175	1.66e-05	1056	1.87e-05	336	8.02e-06	50	1.11e-06	ADCK5
HGLibB_00899	CCTCGGAGCCCGCTATGTCA	100	3.66491e-06	1104	4.76177e-05	82	4.1089e-06	525	1.95912e-05	ADCK5
HGLibB_00900	AAACCTCTTCCACCCCTCGA	1011	3.70522e-05	92	3.96815e-06	261	1.30783e-05	81	3.02264e-06	ADCK5
HGLibB_00901	CGTCCCCTGCTGTGTTCTTC	381	1.39633e-05	196	8.45387e-06	2502	0.000125372	1177	4.39215e-05	ADCK5
HGLibA_00904	GTTCACACCGACGAAGAGCA	234	3.31e-06	77	1.36e-06	39	9.31e-07	80	1.77e-06	ADCY1
HGLibA_00905	TGTCGCCGCATCAAGATTCT	887	1.25e-05	359	6.35e-06	571	1.36e-05	264	5.86e-06	ADCY1
HGLibB_00902	CAAGTTCGATGAATTAGCCA	84	3.07852e-06	39	1.68215e-06	307	1.53833e-05	719	2.68306e-05	ADCY1
HGLibB_00903	TTCTGACTGAGCGTTCACAG	85	3.11517e-06	987	4.25713e-05	51	2.55554e-06	43	1.60461e-06	ADCY1
HGLibB_00904	ACTTGCCGAAGAGCTCATTG	23	8.42929e-07	17	7.33244e-07	19	9.52063e-07	19	7.09014e-07	ADCY1
HGLibA_00907	ACCTTAACTGCTCTCTGATC	36	5.09e-07	1254	2.22e-05	231	5.52e-06	44	9.76e-07	ADCY10
HGLibA_00908	CCTGACCAATCACCAGAAAG	531	7.5e-06	456	8.07e-06	149	3.56e-06	49	1.09e-06	ADCY10
HGLibA_00909	CCCCCATACCTGCAAATTTC	332	4.69e-06	234	4.14e-06	916	2.19e-05	1589	3.53e-05	ADCY10
HGLibB_00905	TTCATGCATTATTATCCTTC	515	1.88743e-05	421	1.81586e-05	83	4.15901e-06	86	3.20922e-06	ADCY10
HGLibB_00906	GGAGACATCCTGAAATTTGC	16	5.86386e-07	136	5.86595e-06	188	9.42041e-06	14	5.22431e-07	ADCY10
HGLibB_00907	AAATTCATCAAAATTAAAAT	387	1.41832e-05	1141	4.92136e-05	535	2.68081e-05	2625	9.79559e-05	ADCY10
HGLibA_00910	CCGCGACTTGATGCAATTAC	536	7.57e-06	56	9.91e-07	140	3.34e-06	31	6.88e-07	ADCY2
HGLibA_00911	GCTTATGGTAGGCTCCCGCC	1255	1.77e-05	145	2.57e-06	1604	3.83e-05	1407	3.12e-05	ADCY2
HGLibB_00908	TTGTATGCCGCTTCACATAC	1100	4.0314e-05	1597	6.88818e-05	102	5.11107e-06	102	3.80628e-06	ADCY2
HGLibB_00909	ACACAGACTCGATGCAGACC	93	3.40837e-06	609	2.62674e-05	63	3.15684e-06	875	3.2652e-05	ADCY2
HGLibB_00910	TCCACAACCTGTATGTGAAG	31	1.13612e-06	237	1.02223e-05	106	5.31151e-06	346	1.29115e-05	ADCY2
HGLibA_00913	CACGCGCGAAGTTCAGGCCC	277	3.91e-06	1359	2.4e-05	56	1.34e-06	42	9.32e-07	ADCY3
HGLibA_00914	CTTCTCCGAGCCCGAATACT	1802	2.55e-05	834	1.48e-05	9896	0.000236301	43	9.54e-07	ADCY3
HGLibB_00911	AGCCCACGATGTCGGCAAAG	5	1.83245e-07	2	8.6264e-08	52	2.60565e-06	2	7.4633e-08	ADCY3
HGLibB_00912	CATCCTCTTTGCCGACATCG	882	3.23245e-05	1345	5.80126e-05	147	7.36596e-06	119	4.44067e-06	ADCY3
HGLibB_00913	CGCCGTCTGCTCCATCCTCA	96	3.51831e-06	45	1.94094e-06	802	4.01871e-05	64	2.38826e-06	ADCY3
HGLibA_00916	CAGCGCGACCCATACCAAGC	200	2.83e-06	329	5.82e-06	4	9.55e-08	5	1.11e-07	ADCY4
HGLibA_00918	CTCGTAGAAGAGGTCTTCGC	764	1.08e-05	104	1.84e-06	581	1.39e-05	100	2.22e-06	ADCY4
HGLibB_00916	GCTGTATCTTGGGCCACAGC	46	1.68586e-06	19	8.19508e-07	589	2.95139e-05	26	9.70229e-07	ADCY4
HGLibA_00920	CTGCACCCACTATCCGGCTG	158	2.23e-06	244	4.32e-06	1012	2.42e-05	64	1.42e-06	ADCY5
HGLibA_00921	GGTGCAGACACCCACGATGT	807	1.14e-05	795	1.41e-05	1037	2.48e-05	1322	2.93e-05	ADCY5
HGLibB_00917	ACCTCACGTTGTCATGTTTC	96	3.51831e-06	716	3.08825e-05	70	3.5076e-06	692	2.5823e-05	ADCY5
HGLibB_00918	GCGCCCCTTCTACAACCACC	65	2.38219e-06	79	3.40743e-06	164	8.21781e-06	675	2.51886e-05	ADCY5
HGLibB_00919	AGCAGACATCAACGCCAAGC	888	3.25444e-05	64	2.76045e-06	107	5.36162e-06	60	2.23899e-06	ADCY5
HGLibA_00922	ACGCGTTGCGCTCGCCACCA	390	5.51e-06	1112	1.97e-05	481	1.15e-05	108	2.4e-06	ADCY6
HGLibA_00923	GCAGTGTTGCCCGAGTGATG	356	5.03e-06	1160	2.05e-05	514	1.23e-05	90	2e-06	ADCY6
HGLibA_00924	CCGCAGCCAGCTTGTCAAAC	526	7.43e-06	1443	2.55e-05	509	1.22e-05	137	3.04e-06	ADCY6
HGLibB_00920	CCTGACTTACTTGTCTTTGC	324	1.18743e-05	88	3.79562e-06	110	5.51194e-06	113	4.21677e-06	ADCY6
HGLibB_00922	GCAACACTGCAGTACCTGAA	97	3.55496e-06	671	2.89416e-05	653	3.27209e-05	48	1.79119e-06	ADCY6
HGLibA_00925	ACTTCTCGTAGAGCGCATCT	37	5.23e-07	132	2.34e-06	308	7.35e-06	657	1.46e-05	ADCY7
HGLibA_00927	TGTTACCTGCTCCCACGCAC	580	8.2e-06	4237	7.5e-05	31	7.4e-07	57	1.26e-06	ADCY7
HGLibB_00923	GTTCGACGCATGGACAAAGG	106	3.8848e-06	54	2.32913e-06	73	3.65793e-06	1295	4.83249e-05	ADCY7
HGLibB_00924	GACAGCGCCCCGCATGCTGA	209	7.65966e-06	769	3.31685e-05	47	2.3551e-06	46	1.71656e-06	ADCY7
HGLibA_00928	CGTAGCCTATGCCGTCGCCC	1241	1.75e-05	1852	3.28e-05	649	1.55e-05	749	1.66e-05	ADCY8
HGLibA_00929	CCACTTCCGATTTGCGCCTT	1700	2.4e-05	1048	1.85e-05	679	1.62e-05	256	5.68e-06	ADCY8
HGLibA_00930	ATGGGCCAGTCGATCAAATC	133	1.88e-06	12	2.12e-07	1045	2.5e-05	312	6.92e-06	ADCY8
HGLibB_00926	TCCATCGCTATGAGAACGTC	765	2.80366e-05	773	3.3341e-05	512	2.56556e-05	114	4.25408e-06	ADCY8
HGLibB_00928	CTTTGCCAGATTTGATCGAC	1569	5.75024e-05	92	3.96815e-06	133	6.66444e-06	1159	4.32498e-05	ADCY8
HGLibA_00931	CTTACCTGATGGACACCGCG	944	1.33e-05	278	4.92e-06	99	2.36e-06	2608	5.79e-05	ADCY9
HGLibA_00932	TGTCCCTCGCGGTGTCCATC	3075	4.35e-05	350	6.19e-06	1810	4.32e-05	8650	0.000191893	ADCY9
HGLibB_00929	GAAGTTACAGTAGTGCACGA	73	2.67538e-06	38	1.63902e-06	643	3.22198e-05	527	1.96658e-05	ADCY9
HGLibB_00930	GGACAGGGGACAGCGTCATC	83	3.04188e-06	37	1.59588e-06	1205	6.03808e-05	57	2.12704e-06	ADCY9
HGLibB_00931	ACAGCTGCAGCGAGACTCCT	63	2.30889e-06	661	2.85103e-05	75	3.75814e-06	392	1.46281e-05	ADCY9
HGLibA_00934	GGCTCCGAGCCATCGAAGTC	244	3.45e-06	1060	1.88e-05	429	1.02e-05	44	9.76e-07	ADCYAP1
HGLibA_00935	CCGTGAAGATCCCGTCCGAG	423	5.98e-06	1536	2.72e-05	335	8e-06	101	2.24e-06	ADCYAP1
HGLibA_00936	AACCCGCTGCCAGACTTCGA	1128	1.59e-05	36	6.37e-07	62	1.48e-06	27	5.99e-07	ADCYAP1
HGLibB_00932	CCCGTTAGAGATGTCGCCCA	651	2.38586e-05	56	2.41539e-06	958	4.8004e-05	56	2.08972e-06	ADCYAP1
HGLibB_00933	GAAGCACCTGCAGTCGCTCG	45	1.64921e-06	558	2.40677e-05	39	1.95423e-06	31	1.15681e-06	ADCYAP1
HGLibB_00934	CAGCCTCGCTCCGCTACACA	15	5.49736e-07	211	9.10085e-06	18	9.01954e-07	12	4.47798e-07	ADCYAP1
HGLibA_00937	GTCTGGGAGACCGAAACCAT	412	5.82e-06	72	1.27e-06	160	3.82e-06	67	1.49e-06	ADCYAP1R1
HGLibA_00939	CCCCTTACCTGAGAGATCTA	2045	2.89e-05	2099	3.71e-05	402	9.6e-06	95	2.11e-06	ADCYAP1R1
HGLibB_00935	CGAATCTTCAACCCAGACCA	38	1.39267e-06	554	2.38951e-05	38	1.90413e-06	36	1.34339e-06	ADCYAP1R1
HGLibB_00936	ATTGAAGCCCATCAGCTCAT	53	1.9424e-06	408	1.75979e-05	39	1.95423e-06	52	1.94046e-06	ADCYAP1R1
HGLibB_00937	GTTCCTCTTACCAATGGTTT	1958	7.17589e-05	907	3.91207e-05	1045	5.23635e-05	4474	0.000166954	ADCYAP1R1
HGLibA_00940	GACCAGAGTGAACTCCGAGC	262	3.7e-06	664	1.17e-05	1718	4.1e-05	177	3.93e-06	ADD1
HGLibA_00941	CATGGCACCAGACCTTCGCC	1041	1.47e-05	723	1.28e-05	3574	8.53e-05	2646	5.87e-05	ADD1
HGLibA_00942	GAATGGTGATTCTCGTGCTG	1794	2.54e-05	996	1.76e-05	524	1.25e-05	42	9.32e-07	ADD1
HGLibB_00938	CCTCTTGCCAATCTCCCCGG	40	1.46596e-06	33	1.42336e-06	19	9.52063e-07	20	7.4633e-07	ADD1
HGLibB_00940	TGAAGTGACTGCATCCAGTT	430	1.57591e-05	405	1.74685e-05	83	4.15901e-06	969	3.61597e-05	ADD1
HGLibA_00943	TGAAGTCCGCGATCTGTCGC	550	7.77e-06	2	3.54e-08	434	1.04e-05	3	6.66e-08	ADD2
HGLibA_00944	AGTACATGCGCCTTCGCAAC	2060	2.91e-05	1551	2.74e-05	126	3.01e-06	68	1.51e-06	ADD2
HGLibA_00945	CCGCATGAGCCGCTCCCCTT	1251	1.77e-05	2359	4.17e-05	2163	5.16e-05	1229	2.73e-05	ADD2
HGLibB_00941	CAGCAGTGTCTACCGACTCC	145	5.31412e-06	91	3.92501e-06	106	5.31151e-06	1718	6.41098e-05	ADD2
HGLibA_00946	ACAAGTCTACAAGTCTGTAC	2064	2.92e-05	2769	4.9e-05	2373	5.67e-05	443	9.83e-06	ADD3
HGLibA_00947	ACAGGCCTTTCGGGAAGACT	989	1.4e-05	1244	2.2e-05	825	1.97e-05	1712	3.8e-05	ADD3
HGLibB_00944	TGAAGCTACAGCCTCCAATT	1445	5.29579e-05	756	3.26078e-05	739	3.70302e-05	3179	0.000118629	ADD3
HGLibA_00949	TCACCTTAATACGAACTTCA	1126	1.59e-05	227	4.02e-06	1090	2.6e-05	2198	4.88e-05	ADH1A
HGLibA_00950	CCATGGTACCACTAACCACG	276	3.9e-06	34	6.01e-07	91	2.17e-06	32	7.1e-07	ADH1A
HGLibA_00951	CTGTGGCACAGATGACCACG	1239	1.75e-05	51	9.02e-07	773	1.85e-05	44	9.76e-07	ADH1A
HGLibB_00948	GGTGGAGGTTGCACCTCCTA	15	5.49736e-07	12	5.17584e-07	255	1.27777e-05	17	6.34381e-07	ADH1A
HGLibB_00949	ACTCTGTAGATGGTGGCTGT	1188	4.35391e-05	33	1.42336e-06	53	2.65575e-06	47	1.75388e-06	ADH1A
HGLibA_00952	CCAGGTTGCCACTAACCACG	1761	2.49e-05	203	3.59e-06	412	9.84e-06	1011	2.24e-05	ADH1B
HGLibA_00953	TCTCATCCACCACCGTGTAC	159	2.25e-06	2	3.54e-08	293	7e-06	8	1.77e-07	ADH1B
HGLibA_00954	GTCTGCAGTTAACGTTGCCA	3259	4.61e-05	1394	2.47e-05	2088	4.99e-05	1086	2.41e-05	ADH1B
HGLibB_00950	CTGTCACACAGATGACCACG	33	1.20942e-06	13	5.60716e-07	543	2.7209e-05	24	8.95596e-07	ADH1B
HGLibB_00952	TGTGGAGGTTGCACCTCCTA	1390	5.09422e-05	47	2.0272e-06	65	3.25706e-06	55	2.05241e-06	ADH1B
HGLibA_00955	AGACTTACATAAACCGATCC	1156	1.63e-05	116	2.05e-06	1697	4.05e-05	2408	5.34e-05	ADH4
HGLibA_00956	CTAGCTTTCCCAGTGATCGT	1015	1.43e-05	856	1.51e-05	581	1.39e-05	727	1.61e-05	ADH4
HGLibA_00957	GGAGTGACCAACGTCAAACC	501	7.08e-06	89	1.57e-06	489	1.17e-05	72	1.6e-06	ADH4
HGLibB_00953	AAGACAGCACAAGTCGAACC	89	3.26177e-06	62	2.67418e-06	55	2.75597e-06	54	2.01509e-06	ADH4
HGLibB_00954	CTTCAACCTCTTCAATGCAA	151	5.53401e-06	102	4.39947e-06	100	5.01086e-06	737	2.75023e-05	ADH4
HGLibA_00958	CTGATAGATCATTGCCACTG	1124	1.59e-05	3465	6.13e-05	499	1.19e-05	1348	2.99e-05	ADH5
HGLibA_00960	ACTTCAGGTTATCAAGTGCA	1678	2.37e-05	2471	4.37e-05	799	1.91e-05	1648	3.66e-05	ADH5
HGLibB_00956	AAGATACTAACCTTATCTTC	728	2.66805e-05	143	6.16788e-06	734	3.67797e-05	2204	8.22456e-05	ADH5
HGLibA_00962	GCTGGAATCGTTGAGAGTAT	525	7.42e-06	1268	2.24e-05	142	3.39e-06	48	1.06e-06	ADH6
HGLibA_00963	GATGCAAAGCAGCCATACTC	2101	2.97e-05	302	5.34e-06	563	1.34e-05	85	1.89e-06	ADH6
HGLibB_00959	TGCACCAGGCTTCCAGAGTA	11	4.0314e-07	0	0	1	5.01086e-08	1	3.73165e-08	ADH6
HGLibB_00960	GAGGTACATTCTCCACACTG	3	1.09947e-07	4	1.72528e-07	4	2.00434e-07	2	7.4633e-08	ADH6
HGLibB_00961	ACACTCTTTCTGCCACAGTG	791	2.89894e-05	69	2.97611e-06	64	3.20695e-06	54	2.01509e-06	ADH6
HGLibA_00964	CCTACTCGCTCCTAATGCAA	455	6.43e-06	119	2.11e-06	474	1.13e-05	2912	6.46e-05	ADH7
HGLibA_00965	AATGCTTGTCGCAACCCAGA	52	7.35e-07	27	4.78e-07	121	2.89e-06	19	4.21e-07	ADH7
HGLibB_00962	ACTGGGATTGTAGAGAGCAT	68	2.49214e-06	43	1.85468e-06	193	9.67095e-06	928	3.46297e-05	ADH7
HGLibB_00963	ATCTGTGCGACAGATTCCTG	249	9.12563e-06	109	4.70139e-06	166	8.31802e-06	136	5.07505e-06	ADH7
HGLibB_00964	ATGCGAACTTCTTTAGTCTT	93	3.40837e-06	941	4.05872e-05	54	2.70586e-06	55	2.05241e-06	ADH7
HGLibA_00967	AGGATCAATCAGTCCCAGTG	41	5.79e-07	111	1.96e-06	98	2.34e-06	1199	2.66e-05	ADHFE1
HGLibA_00968	CGACCACTCGGGCAGGCATG	116	1.64e-06	1047	1.85e-05	727	1.74e-05	1486	3.3e-05	ADHFE1
HGLibB_00965	GGAATGTCTTACCCAATTTC	21	7.69631e-07	7	3.01924e-07	11	5.51194e-07	8	2.98532e-07	ADHFE1
HGLibB_00966	GCTGTTTCAAATATTAGATA	164	6.01045e-06	79	3.40743e-06	112	5.61216e-06	852	3.17937e-05	ADHFE1
HGLibB_00967	GCAGCAGTTACAAAGGAAGT	131	4.80103e-06	605	2.60949e-05	86	4.30934e-06	71	2.64947e-06	ADHFE1
HGLibA_00970	GAAATTTCACGTACTGCCCG	1279	1.81e-05	983	1.74e-05	224	5.35e-06	523	1.16e-05	ADI1
HGLibA_00971	GCAGTGGGTACTTCGATGTG	918	1.3e-05	36	6.37e-07	676	1.61e-05	421	9.34e-06	ADI1
HGLibA_00972	GGGGATCTATCACCGCTTCA	706	9.98e-06	59	1.04e-06	1903	4.54e-05	279	6.19e-06	ADI1
HGLibB_00970	CTTCAAAATGGTCAGCGGGC	1	3.66491e-08	2	8.6264e-08	0	0	0	0	ADI1
HGLibA_00973	GAAGTACCCTTTGATGCCGC	381	5.38e-06	213	3.77e-06	1005	2.4e-05	4668	0.000103555	ADIG
HGLibA_00974	CTACGCTTCTTACTTAGCCA	585	8.27e-06	1348	2.38e-05	433	1.03e-05	30	6.66e-07	ADIG
HGLibA_00975	AAATGACTCCAGTGTGTGCT	1123	1.59e-05	1433	2.54e-05	827	1.97e-05	392	8.7e-06	ADIG
HGLibB_00971	GACACTCCACGGCCAAGAGA	1	3.66491e-08	0	0	0	0	0	0	ADIG
HGLibB_00972	TCGTTCACCAGCGGCATCAA	349	1.27905e-05	58	2.50166e-06	702	3.51762e-05	771	2.8771e-05	ADIG
HGLibB_00973	CCCTTCCAGCAAAACTCAGC	727	2.66439e-05	25	1.0783e-06	34	1.70369e-06	17	6.34381e-07	ADIG
HGLibA_00976	CCAGGGCATCCGGGCCATAA	382	5.4e-06	871	1.54e-05	369	8.81e-06	8	1.77e-07	ADIPOQ
HGLibA_00978	TAGGCAAAGTAGTACAGCCC	341	4.82e-06	115	2.03e-06	229	5.47e-06	2798	6.21e-05	ADIPOQ
HGLibB_00976	ATACCGCTCAGCATTCAGTG	30	1.09947e-06	18	7.76376e-07	29	1.45315e-06	14	5.22431e-07	ADIPOQ
HGLibA_00980	CTGCCATCATTGTGGCGCAG	180	2.54e-06	1481	2.62e-05	624	1.49e-05	137	3.04e-06	ADIPOR1
HGLibA_00981	GACAACGACTATCTGCTACA	918	1.3e-05	135	2.39e-06	614	1.47e-05	2546	5.65e-05	ADIPOR1
HGLibB_00977	GCTCTTGAAGCAAGCCCGAA	76	2.78533e-06	40	1.72528e-06	60	3.00651e-06	919	3.42939e-05	ADIPOR1
HGLibB_00978	AAAACCACCTTCTCCTGTAG	835	3.0602e-05	20	8.6264e-07	26	1.30282e-06	17	6.34381e-07	ADIPOR1
HGLibB_00979	CCTGCAAGCCCACCACGCCA	150	5.49736e-06	471	2.03152e-05	113	5.66227e-06	91	3.3958e-06	ADIPOR1
HGLibA_00983	CTCTTCGTGTACCATCCAGT	1627	2.3e-05	1296	2.29e-05	414	9.89e-06	423	9.38e-06	ADIPOR2
HGLibA_00984	CTTACAAGCCCATCATGCTA	374	5.28e-06	64	1.13e-06	97	2.32e-06	50	1.11e-06	ADIPOR2
HGLibB_00980	ATACAGTGATGAAGCTCCTC	18	6.59684e-07	17	7.33244e-07	26	1.30282e-06	15	5.59748e-07	ADIPOR2
HGLibB_00981	GAGTCCTGCTGCACCCCAAT	1849	6.77642e-05	1897	8.18214e-05	312	1.56339e-05	125	4.66456e-06	ADIPOR2
HGLibA_00986	CATCGACAAGACTGCTAACC	122	1.72e-06	91	1.61e-06	620	1.48e-05	81	1.8e-06	ADIRF
HGLibA_00987	CACTTGCTGAGCTGCCGCTC	630	8.9e-06	1761	3.12e-05	406	9.69e-06	47	1.04e-06	ADIRF
HGLibB_00983	CTGCAAGCCCTTGCTTGCCA	1650	6.0471e-05	153	6.5992e-06	2037	0.000102071	1977	7.37748e-05	ADIRF
HGLibB_00984	TCTGTTCCAGTGTCAGCGGC	15	5.49736e-07	22	9.48904e-07	389	1.94922e-05	19	7.09014e-07	ADIRF
HGLibB_00985	GCTATCCTCACCGGCTTCCT	149	5.46072e-06	443	1.91075e-05	683	3.42242e-05	480	1.79119e-05	ADIRF
HGLibA_00988	AGCGCTCACCTCAGCGCTTG	448	6.33e-06	10	1.77e-07	95	2.27e-06	8	1.77e-07	ADK
HGLibA_00989	TGGAGGCGCCGCAAGCGCTG	211	2.98e-06	690	1.22e-05	32	7.64e-07	1403	3.11e-05	ADK
HGLibA_00990	TTCAAAGTCGAATATCATGC	297	4.2e-06	2	3.54e-08	147	3.51e-06	3	6.66e-08	ADK
HGLibB_00986	GCTTGACATCTCTGCTGTAG	315	1.15445e-05	201	8.66953e-06	669	3.35226e-05	216	8.06037e-06	ADK
HGLibB_00987	GAGCCACTTTAATTGAATTC	824	3.01989e-05	23	9.92036e-07	21	1.05228e-06	28	1.04486e-06	ADK
HGLibB_00988	ACAGCAGAGATGTCAAGCAG	2167	7.94186e-05	53	2.286e-06	64	3.20695e-06	68	2.53752e-06	ADK
HGLibA_00991	CGACGCGACATCCAACCGAG	924	1.31e-05	37	6.55e-07	457	1.09e-05	21	4.66e-07	ADM
HGLibA_00992	TCCTAGGCGCTGACACCGCT	2655	3.75e-05	89	1.57e-06	1016	2.43e-05	173	3.84e-06	ADM
HGLibA_00993	ACAAGGACAACGTCGCCCCC	845	1.19e-05	80	1.42e-06	97	2.32e-06	76	1.69e-06	ADM
HGLibB_00989	TCTGGCGGTAGCGCTTGACT	42	1.53926e-06	392	1.69077e-05	32	1.60347e-06	25	9.32913e-07	ADM
HGLibB_00990	GGCGTAGTTACCTGTCTTCG	139	5.09422e-06	83	3.57996e-06	96	4.81042e-06	1791	6.68339e-05	ADM
HGLibB_00991	GGCCGAATAAGGGTCTGGGC	60	2.19895e-06	40	1.72528e-06	32	1.60347e-06	29	1.08218e-06	ADM
HGLibB_00992	CGCCATGGCCCGGATCCCGA	25	9.16227e-07	404	1.74253e-05	21	1.05228e-06	16	5.97064e-07	ADM2
HGLibB_00993	CCGGTCCCATGAGTTGCCAC	180	6.59684e-06	96	4.14067e-06	121	6.06314e-06	95	3.54507e-06	ADM2
HGLibA_00998	CCTACAGCTATGGGCGCCGC	526	7.43e-06	61	1.08e-06	44	1.05e-06	0	0	ADM5
HGLibB_00995	CTCCTCGCCTTCTCCGCCCA	1	3.66491e-08	1	4.3132e-08	1	5.01086e-08	0	0	ADM5
HGLibB_00996	GGTGGGTCCGGCATACGCCC	1	3.66491e-08	0	0	7	3.5076e-07	0	0	ADM5
HGLibA_01001	TGCTCGTAAGTGCGCTTCAC	495	6.99e-06	2	3.54e-08	484	1.16e-05	1	2.22e-08	ADNP
HGLibA_01002	CCCATCACTTACGAAAAACC	671	9.48e-06	3833	6.78e-05	142	3.39e-06	76	1.69e-06	ADNP
HGLibB_00998	AAACTGCCAAGATTGTTGAC	1510	5.53401e-05	406	1.75116e-05	76	3.80825e-06	51	1.90314e-06	ADNP
HGLibB_00999	CAACTTCCTGTCAACAATCT	2219	8.13244e-05	2091	9.0189e-05	329	1.64857e-05	3499	0.00013057	ADNP
HGLibB_01000	TTTATTTGAAAAACACTACA	196	7.18322e-06	544	2.34638e-05	1233	6.17839e-05	1032	3.85106e-05	ADNP
HGLibA_01003	CTTTCCGTCCAACGTCTACC	701	9.91e-06	1292	2.29e-05	936	2.24e-05	3058	6.78e-05	ADNP2
HGLibA_01005	GACCTTAAAGGCTTTGATCC	21	2.97e-07	36	6.37e-07	14	3.34e-07	32	7.1e-07	ADNP2
HGLibB_01001	TATTGGGCTTGACAGCTGCA	109	3.99475e-06	71	3.06237e-06	86	4.30934e-06	82	3.05995e-06	ADNP2
HGLibB_01002	GTTTCTCTCTGGGAACCTTC	231	8.46594e-06	8	3.45056e-07	12	6.01303e-07	4	1.49266e-07	ADNP2
HGLibB_01003	AAAGGTGAAAGGTATTCTTG	367	1.34502e-05	1116	4.81353e-05	1237	6.19843e-05	235	8.76938e-06	ADNP2
HGLibA_01008	ACAAGCTAGACGCGGGCGGC	0	0	62	1.1e-06	0	0	35	7.76e-07	ADO
HGLibB_01004	GCCCTTCCACGGCGTCGATC	26	9.52877e-07	2	8.6264e-08	10	5.01086e-07	9	3.35849e-07	ADO
HGLibB_01005	CCTGCACCAGATCGACGCCG	83	3.04188e-06	468	2.01858e-05	184	9.21998e-06	314	1.17174e-05	ADO
HGLibB_01006	CGGCGCTTCCGATCGCGACG	3	1.09947e-07	1	4.3132e-08	47	2.3551e-06	0	0	ADO
HGLibA_01010	CTCGAACTCGCACTTGATCA	342	4.83e-06	156	2.76e-06	668	1.6e-05	811	1.8e-05	ADORA1
HGLibB_01007	GGACCGGACAGGCAACCATG	39	1.42931e-06	463	1.99701e-05	22	1.10239e-06	129	4.81383e-06	ADORA1
HGLibB_01008	GAAGGCGGGGTCTAGTCATC	665	2.43717e-05	67	2.88984e-06	105	5.2614e-06	84	3.13459e-06	ADORA1
HGLibA_01012	TCTGGCGGAACTCGCGGATA	289	4.08e-06	71	1.26e-06	492	1.17e-05	675	1.5e-05	ADORA2A
HGLibA_01013	CTCCTCGGTGTACATCACGG	559	7.9e-06	2483	4.39e-05	1094	2.61e-05	2454	5.44e-05	ADORA2A
HGLibA_01014	CGTGGCTGCGAATGATCTTG	843	1.19e-05	415	7.34e-06	461	1.1e-05	66	1.46e-06	ADORA2A
HGLibB_01010	CTCCACCGTGATGTACACCG	4	1.46596e-07	4	1.72528e-07	8	4.00869e-07	1	3.73165e-08	ADORA2A
HGLibB_01011	TAGCCATTGGGCCTCCGCTC	56	2.05235e-06	3	1.29396e-07	7	3.5076e-07	10	3.73165e-07	ADORA2A
HGLibB_01012	GAAGGGATTCACAACCGAAT	371	1.35968e-05	516	2.22561e-05	101	5.06097e-06	1474	5.50045e-05	ADORA2A
HGLibA_01015	CATCGCCGCGCTTTCGGTGG	105	1.48e-06	1718	3.04e-05	72	1.72e-06	113	2.51e-06	ADORA2B
HGLibA_01016	GTTGCCCGCCACCGAAAGCG	231	3.26e-06	968	1.71e-05	226	5.4e-06	355	7.88e-06	ADORA2B
HGLibA_01017	GTTCCGGTAAGCATAGACAA	1064	1.5e-05	40	7.08e-07	577	1.38e-05	853	1.89e-05	ADORA2B
HGLibB_01013	CATAGGCCCACACCGAGAGC	49	1.79581e-06	25	1.0783e-06	231	1.15751e-05	288	1.07472e-05	ADORA2B
HGLibB_01014	CAGGTATCTGTCGACTGCCA	640	2.34554e-05	52	2.24286e-06	67	3.35727e-06	45	1.67924e-06	ADORA2B
HGLibB_01015	GACGCCCACCAACTACTTCC	1113	4.07904e-05	302	1.30259e-05	168	8.41824e-06	1822	6.79907e-05	ADORA2B
HGLibA_01018	TCCGCAAGGCTGACCGCTCC	184	2.6e-06	71	1.26e-06	400	9.55e-06	861	1.91e-05	ADORA3
HGLibA_01019	TCGCTGTGGACCGATACTTG	106	1.5e-06	178	3.15e-06	385	9.19e-06	3493	7.75e-05	ADORA3
HGLibA_01020	CATTGGACTCTGCGCCATAG	1296	1.83e-05	1164	2.06e-05	322	7.69e-06	51	1.13e-06	ADORA3
HGLibB_01016	ATAGACGATAGGGTTCATCA	52	1.90575e-06	167	7.20305e-06	642	3.21697e-05	38	1.41803e-06	ADORA3
HGLibB_01017	ACCTGGAGCGGTCAGCCTTG	13	4.76438e-07	2	8.6264e-08	0	0	0	0	ADORA3
HGLibB_01018	GTGGGATTGACCCCCATGTT	167	6.1204e-06	95	4.09754e-06	591	2.96142e-05	1854	6.91848e-05	ADORA3
HGLibA_01021	TGTTCCACCAGAGTCATTGC	502	7.09e-06	70	1.24e-06	27	6.45e-07	87	1.93e-06	ADPGK
HGLibA_01022	AGTCAATGCATGTGTTGATG	3461	4.89e-05	1366	2.42e-05	378	9.03e-06	34	7.54e-07	ADPGK
HGLibA_01023	TTCTCTCACGACCTCTCCAA	1951	2.76e-05	1221	2.16e-05	807	1.93e-05	1789	3.97e-05	ADPGK
HGLibB_01019	CTGCTTGATACTCTAAAATG	839	3.07486e-05	52	2.24286e-06	452	2.26491e-05	29	1.08218e-06	ADPGK
HGLibB_01020	GGTCGTGAGAGAAGATGAAT	474	1.73717e-05	18	7.76376e-07	79	3.95858e-06	16	5.97064e-07	ADPGK
HGLibB_01021	CTCTTACAGCACTATGTAGG	42	1.53926e-06	13	5.60716e-07	518	2.59562e-05	20	7.4633e-07	ADPGK
HGLibA_01025	ATCCAAGTGAGCATCGAGAG	961	1.36e-05	92	1.63e-06	178	4.25e-06	1411	3.13e-05	ADPRH
HGLibA_01026	GGAGAAGATACACCGGCAGT	253	3.58e-06	861	1.52e-05	62	1.48e-06	20	4.44e-07	ADPRH
HGLibB_01022	GACCACTCTCGATGCTCACT	86	3.15182e-06	49	2.11347e-06	75	3.75814e-06	56	2.08972e-06	ADPRH
HGLibB_01024	GGTCCTACTTCCAAACCAAA	504	1.84711e-05	49	2.11347e-06	61	3.05662e-06	40	1.49266e-06	ADPRH
HGLibA_01027	GACCCTCATCGAGGTCAGCG	699	9.88e-06	38	6.72e-07	194	4.63e-06	35	7.76e-07	ADPRHL1
HGLibA_01028	ACTCCACGCTGACCTCGATG	925	1.31e-05	42	7.43e-07	458	1.09e-05	29	6.43e-07	ADPRHL1
HGLibA_01029	CCAGGCGAGAAGGTAGTTAT	1857	2.62e-05	360	6.37e-06	344	8.21e-06	2988	6.63e-05	ADPRHL1
HGLibB_01026	GTTTAGAATACCAGGAGCAC	80	2.93193e-06	53	2.286e-06	59	2.95641e-06	610	2.27631e-05	ADPRHL1
HGLibB_01027	CTCTTCTGCATCATAATTGT	463	1.69685e-05	64	2.76045e-06	1190	5.96292e-05	61	2.27631e-06	ADPRHL1
HGLibA_01030	CTCAAAGACATCGCGACATT	2035	2.88e-05	188	3.33e-06	2342	5.59e-05	661	1.47e-05	ADPRHL2
HGLibA_01031	AGGAGCCTTTCCCGTTAAAC	228	3.22e-06	5	8.85e-08	955	2.28e-05	98	2.17e-06	ADPRHL2
HGLibB_01028	GGGTGATGCCCAGTCCGTCT	47	1.72251e-06	30	1.29396e-06	39	1.95423e-06	29	1.08218e-06	ADPRHL2
HGLibB_01030	GGTGCAGTCCCTGCTAGCCA	468	1.71518e-05	20	8.6264e-07	154	7.71672e-06	20	7.4633e-07	ADPRHL2
HGLibA_01033	ATGTCTGTAGTATCGCCGCC	502	7.09e-06	50	8.85e-07	892	2.13e-05	28	6.21e-07	ADPRM
HGLibA_01034	AACATCTGCGATGACGCCAA	71	1e-06	50	8.85e-07	232	5.54e-06	34	7.54e-07	ADPRM
HGLibA_01035	CACACATTGTCAGAGGCGTC	316	4.47e-06	99	1.75e-06	575	1.37e-05	74	1.64e-06	ADPRM
HGLibB_01031	TTGACGTGGTATACACCAAA	1	3.66491e-08	0	0	8	4.00869e-07	1	3.73165e-08	ADPRM
HGLibB_01032	CCCCAGTTTGTCCAGTTTAA	32	1.17277e-06	22	9.48904e-07	106	5.31151e-06	21	7.83647e-07	ADPRM
HGLibA_01036	GATCAAGAGAGACCTTCTAC	529	7.48e-06	132	2.34e-06	70	1.67e-06	114	2.53e-06	ADRA1A
HGLibA_01037	TTCACAAACGCCATCCGTCT	3976	5.62e-05	3384	5.99e-05	3205	7.65e-05	2309	5.12e-05	ADRA1A
HGLibB_01034	GATATGCTCTCTGCAATTCT	157	5.75391e-06	622	2.68281e-05	1567	7.85201e-05	429	1.60088e-05	ADRA1A
HGLibB_01035	CATTCTGAACCCTTTCTCCA	51	1.8691e-06	55	2.37226e-06	38	1.90413e-06	30	1.1195e-06	ADRA1A
HGLibA_01039	CGCGCTTTCGTGCGCATCCT	3343	4.72e-05	192	3.4e-06	1575	3.76e-05	134	2.97e-06	ADRA1B
HGLibA_01041	GTACTGCCGTGTCTATATAG	769	1.09e-05	69	1.22e-06	407	9.72e-06	76	1.69e-06	ADRA1B
HGLibB_01037	TTCTTCATCGCTCTACCGCT	50	1.83245e-06	38	1.63902e-06	80	4.00869e-06	55	2.05241e-06	ADRA1B
HGLibB_01038	CCCGCACTCCTTGTCATCGT	1304	4.77904e-05	583	2.5146e-05	103	5.16118e-06	458	1.7091e-05	ADRA1B
HGLibA_01042	ATACCGCAGAAGCGCTCGTC	1663	2.35e-05	52	9.2e-07	342	8.17e-06	55	1.22e-06	ADRA1D
HGLibA_01043	TGCGCGCGACCACGTACACG	977	1.38e-05	77	1.36e-06	675	1.61e-05	1301	2.89e-05	ADRA1D
HGLibA_01044	CTGTCGCACAAGATCCGCGC	71	1e-06	862	1.52e-05	51	1.22e-06	2297	5.1e-05	ADRA1D
HGLibB_01040	ACCTTGAAGACGCCCTCCGA	102	3.73821e-06	61	2.63105e-06	1186	5.94288e-05	83	3.09727e-06	ADRA1D
HGLibB_01041	CCCCCTGACGAGCGCTTCTG	44	1.61256e-06	442	1.90643e-05	30	1.50326e-06	21	7.83647e-07	ADRA1D
HGLibB_01042	GCCGCGCCTTCTGCGACGTA	1610	5.90051e-05	75	3.2349e-06	71	3.55771e-06	90	3.35849e-06	ADRA1D
HGLibA_01045	GCCGCGCGACACCGACGCGC	615	8.69e-06	42	7.43e-07	596	1.42e-05	30	6.66e-07	ADRA2A
HGLibA_01046	CCCGACGGCCGTGAGCGTGT	1128	1.59e-05	788	1.39e-05	430	1.03e-05	39	8.65e-07	ADRA2A
HGLibA_01047	TACGTCATCTCGTCGTGCAT	452	6.39e-06	1905	3.37e-05	1007	2.4e-05	37	8.21e-07	ADRA2A
HGLibB_01044	TGGCACGCGGGTGCGACGCT	539	1.97539e-05	19	8.19508e-07	25	1.25271e-06	14	5.22431e-07	ADRA2A
HGLibB_01045	TGAAGGCGCGGCGGAAATCG	223	8.17275e-06	12	5.17584e-07	202	1.01219e-05	15	5.59748e-07	ADRA2A
HGLibA_01048	ACGGGCGGCACAGGATCCTC	1289	1.82e-05	66	1.17e-06	38	9.07e-07	58	1.29e-06	ADRA2B
HGLibA_01049	TGGAGTTGTACTCCAGCGCG	564	7.97e-06	1488	2.63e-05	55	1.31e-06	31	6.88e-07	ADRA2B
HGLibB_01047	CGAGTGTCCGTTGACCTCTC	146	5.35077e-06	1947	8.3978e-05	97	4.86053e-06	91	3.3958e-06	ADRA2B
HGLibB_01048	CTTCCGGCGCACGTGGTGCG	69	2.52879e-06	34	1.46649e-06	37	1.85402e-06	872	3.254e-05	ADRA2B
HGLibA_01051	GCGTCCCCGACTACCGAAAA	50	7.07e-07	43	7.61e-07	559	1.33e-05	726	1.61e-05	ADRA2C
HGLibA_01052	CTACGCGCGCATCTACCGAG	32	4.52e-07	937	1.66e-05	149	3.56e-06	138	3.06e-06	ADRA2C
HGLibA_01053	GCGGCCTCAACGACGAGACC	548	7.74e-06	749	1.33e-05	359	8.57e-06	140	3.11e-06	ADRA2C
HGLibB_01049	TAGTCGGGGACGCACCGTCG	171	6.267e-06	414	1.78567e-05	459	2.29998e-05	1514	5.64972e-05	ADRA2C
HGLibB_01050	TCGTCGTTGAGGCCGCACTG	179	6.56019e-06	959	4.13636e-05	155	7.76683e-06	123	4.58993e-06	ADRA2C
HGLibA_01054	CCGCTTACCCGCACGCCCGT	2943	4.16e-05	2484	4.39e-05	949	2.27e-05	2234	4.96e-05	ADRB1
HGLibA_01056	CCAACGGGCGTGCGGGTAAG	23	3.25e-07	50	8.85e-07	16	3.82e-07	36	7.99e-07	ADRB1
HGLibB_01052	CGACGACAGGTTACCGGGCT	155	5.68061e-06	1418	6.11612e-05	125	6.26357e-06	834	3.1122e-05	ADRB1
HGLibB_01053	GCCGTTCGGGGCCACCATCG	6	2.19895e-07	2	8.6264e-08	4	2.00434e-07	54	2.01509e-06	ADRB1
HGLibB_01054	AGAGCCTGCTGACGCGCGCG	98	3.59161e-06	51	2.19973e-06	67	3.35727e-06	1607	5.99676e-05	ADRB1
HGLibA_01057	CGTCTGCAGACGCTCGAACT	1028	1.45e-05	659	1.17e-05	34	8.12e-07	50	1.11e-06	ADRB2
HGLibA_01058	TGTAAACTTCCTTACGGATG	1434	2.03e-05	126	2.23e-06	526	1.26e-05	1663	3.69e-05	ADRB2
HGLibB_01055	TGTGAATCAATGTTATCGCT	882	3.23245e-05	35	1.50962e-06	41	2.05445e-06	31	1.15681e-06	ADRB2
HGLibB_01056	GCAACTTCTGGTGCGAGTTT	704	2.5801e-05	1636	7.0564e-05	765	3.83331e-05	1178	4.39589e-05	ADRB2
HGLibA_01060	TTACCTACCCGTCGAGCCGT	515	7.28e-06	151	2.67e-06	99	2.36e-06	124	2.75e-06	ADRB3
HGLibA_01061	GTGACCAACCCGCTGCGTTA	19	2.68e-07	753	1.33e-05	141	3.37e-06	13	2.88e-07	ADRB3
HGLibA_01062	CAACGTGTTCGTGACTTCGC	96	1.36e-06	505	8.93e-06	281	6.71e-06	1316	2.92e-05	ADRB3
HGLibB_01058	CGGCCCCTACGCGCCACCAC	47	1.72251e-06	671	2.89416e-05	37	1.85402e-06	37	1.38071e-06	ADRB3
HGLibB_01059	TGATGCTCTTCGTCTACGCG	72	2.63874e-06	33	1.42336e-06	955	4.78537e-05	38	1.41803e-06	ADRB3
HGLibB_01060	CAGCGAAGTCACGAACACGT	219	8.02615e-06	120	5.17584e-06	660	3.30717e-05	605	2.25765e-05	ADRB3
HGLibA_01063	TGTATGAGTCGAAGATCTCC	513	7.25e-06	1327	2.35e-05	180	4.3e-06	84	1.86e-06	ADRBK1
HGLibA_01064	CTTCGACTCATACATCATGA	1353	1.91e-05	4580	8.1e-05	548	1.31e-05	78	1.73e-06	ADRBK1
HGLibB_01061	CTCAGTGGCACTCTTCGAGA	58	2.12565e-06	633	2.73026e-05	39	1.95423e-06	46	1.71656e-06	ADRBK1
HGLibB_01063	GCACACACCTGGAAGAGATC	36	1.31937e-06	23	9.92036e-07	94	4.71021e-06	35	1.30608e-06	ADRBK1
HGLibA_01066	CAGCAAGAGGATCGTCCTGC	25	3.53e-07	38	6.72e-07	214	5.11e-06	881	1.95e-05	ADRBK2
HGLibA_01067	TTATGATGCCTACATCATGA	442	6.25e-06	69	1.22e-06	339	8.09e-06	56	1.24e-06	ADRBK2
HGLibA_01068	CTGATTGAAAATCTTGTCAA	314	4.44e-06	643	1.14e-05	656	1.57e-05	12	2.66e-07	ADRBK2
HGLibB_01065	AAATTTGTCGACTTCTGCAA	87	3.18847e-06	51	2.19973e-06	409	2.04944e-05	1014	3.78389e-05	ADRBK2
HGLibB_01066	TTATTTCATTTCTCTCTGCA	612	2.24292e-05	62	2.67418e-06	450	2.25489e-05	571	2.13077e-05	ADRBK2
HGLibA_01069	CGCCTAGCGCAGAGAGTTCG	480	6.78e-06	2847	5.04e-05	800	1.91e-05	49	1.09e-06	ADRM1
HGLibA_01070	CGCTTGAACTCACAGTCGTC	1269	1.79e-05	38	6.72e-07	791	1.89e-05	44	9.76e-07	ADRM1
HGLibB_01067	ACCAGCCCTTTCCGCTTATC	12	4.39789e-07	4	1.72528e-07	126	6.31368e-06	7	2.61216e-07	ADRM1
HGLibB_01068	CCACCGTGACTCCGGATAAG	22	8.0628e-07	18	7.76376e-07	19	9.52063e-07	7	2.61216e-07	ADRM1
HGLibB_01069	CACGAACTCTCTGCGCTAGG	229	8.39264e-06	126	5.43463e-06	442	2.2148e-05	124	4.62725e-06	ADRM1
HGLibA_01072	CTCGGACACGCTTCAAGTTC	438	6.19e-06	1362	2.41e-05	447	1.07e-05	86	1.91e-06	ADSL
HGLibA_01074	TCCGAGATGACCTGCGCTTC	469	6.63e-06	208	3.68e-06	615	1.47e-05	148	3.28e-06	ADSL
HGLibB_01070	GGCTCGTTCCTTAGCAAAGT	215	7.87956e-06	1690	7.28931e-05	199	9.97161e-06	730	2.72411e-05	ADSL
HGLibB_01071	GGTGCTACTTCTTGCTATGT	112	4.1047e-06	71	3.06237e-06	73	3.65793e-06	64	2.38826e-06	ADSL
HGLibB_01072	TCTTGAAGTCGATGTTCTCC	1362	4.99161e-05	584	2.51891e-05	176	8.81911e-06	120	4.47798e-06	ADSL
HGLibA_01075	CCTTTCTAGGACTAGAAGGC	10	1.41e-07	6	1.06e-07	141	3.37e-06	3	6.66e-08	ADSS
HGLibA_01076	ATATCTGACAGAGCTCATAT	1616	2.28e-05	145	2.57e-06	334	7.98e-06	1	2.22e-08	ADSS
HGLibA_01077	CCAATGAATGCAGTGACATT	505	7.14e-06	335	5.93e-06	699	1.67e-05	12	2.66e-07	ADSS
HGLibB_01073	TACAGTTGTTGTGGATTCTG	695	2.54711e-05	1058	4.56337e-05	501	2.51044e-05	652	2.43304e-05	ADSS
HGLibB_01074	TCTGCTTCTTCAAACAATCC	125	4.58114e-06	77	3.32116e-06	262	1.31284e-05	67	2.50021e-06	ADSS
HGLibA_01078	CTCTCATGCAGGCAACGGGG	53	7.49e-07	86	1.52e-06	390	9.31e-06	4	8.87e-08	ADSSL1
HGLibA_01079	CCAGTCGATGTTCCCCACCC	1180	1.67e-05	1674	2.96e-05	1981	4.73e-05	130	2.88e-06	ADSSL1
HGLibA_01080	ACATTGAAGGCCAACTCAAA	877	1.24e-05	43	7.61e-07	137	3.27e-06	50	1.11e-06	ADSSL1
HGLibB_01076	CGCAGATGCGGAGGCCTGTC	985	3.60994e-05	728	3.14001e-05	113	5.66227e-06	71	2.64947e-06	ADSSL1
HGLibB_01077	CAGTATAGGCACCACCAAGA	16	5.86386e-07	7	3.01924e-07	9	4.50977e-07	13	4.85115e-07	ADSSL1
HGLibB_01078	CCACTTGCCAGGCTTGTTTG	1240	4.54449e-05	816	3.51957e-05	776	3.88843e-05	1614	6.02289e-05	ADSSL1
HGLibA_01081	CCGGCTGATGTAAGCAATGC	161	2.28e-06	11	1.95e-07	1117	2.67e-05	0	0	ADTRP
HGLibA_01082	TAGATACTGTCATCCCCGTG	550	7.77e-06	1700	3.01e-05	52	1.24e-06	3534	7.84e-05	ADTRP
HGLibA_01083	GACGACTTCAGCCAATGTGA	1761	2.49e-05	162	2.87e-06	696	1.66e-05	1297	2.88e-05	ADTRP
HGLibB_01079	CCGTCTCAAAGTAGAGCCAT	1442	5.2848e-05	334	1.44061e-05	353	1.76883e-05	1361	5.07878e-05	ADTRP
HGLibB_01080	GGCAAACACAGGATACACCC	242	8.86908e-06	5	2.1566e-07	12	6.01303e-07	8	2.98532e-07	ADTRP
HGLibB_01081	GGGTTTGACATCTACCAGCC	150	5.49736e-06	80	3.45056e-06	1297	6.49908e-05	805	3.00398e-05	ADTRP
HGLibA_01084	GCTGACCGACGACGAGATCG	1609	2.27e-05	3893	6.89e-05	145	3.46e-06	161	3.57e-06	AEBP1
HGLibA_01085	GAACTCCTCGATCTCGTCGT	390	5.51e-06	18	3.18e-07	74	1.77e-06	17	3.77e-07	AEBP1
HGLibA_01086	GGGCGCCCCTCTCAAATAAC	373	5.27e-06	51	9.02e-07	745	1.78e-05	35	7.76e-07	AEBP1
HGLibB_01082	CCACCAAGAAGCCCCCGTCA	36	1.31937e-06	331	1.42767e-05	192	9.62085e-06	22	8.20963e-07	AEBP1
HGLibB_01083	GTTTCTGAGGGAGCCAGAAT	961	3.52198e-05	122	5.26211e-06	1197	5.998e-05	185	6.90356e-06	AEBP1
HGLibB_01084	GGTGCTCCCGTGCCTCCACA	6	2.19895e-07	6	2.58792e-07	92	4.60999e-06	5	1.86583e-07	AEBP1
HGLibA_01087	TTTCTTCGATGCACAAACAC	1663	2.35e-05	52	9.2e-07	691	1.65e-05	33	7.32e-07	AEBP2
HGLibA_01088	TGTGCATCGAAGAAATCATG	282	3.98e-06	326	5.77e-06	742	1.77e-05	1412	3.13e-05	AEBP2
HGLibA_01089	GTTCTGCTGACTGAAGTGTG	830	1.17e-05	9	1.59e-07	687	1.64e-05	9	2e-07	AEBP2
HGLibB_01085	GAAGAATCTCCTTCTAAAGC	27	9.89526e-07	460	1.98407e-05	31	1.55337e-06	26	9.70229e-07	AEBP2
HGLibB_01086	GCTAAGAGAAAAGAAGATTC	33	1.20942e-06	549	2.36795e-05	26	1.30282e-06	19	7.09014e-07	AEBP2
HGLibB_01087	AACTTTCTATATGAGCTGAG	490	1.79581e-05	373	1.60882e-05	145	7.26574e-06	135	5.03773e-06	AEBP2
HGLibA_01090	TTGGGACATAGGTCGTATCC	111	1.57e-06	172	3.04e-06	261	6.23e-06	1172	2.6e-05	AEN
HGLibA_01091	TCGCTGACTACCGTACCCGC	41	5.79e-07	1080	1.91e-05	242	5.78e-06	20	4.44e-07	AEN
HGLibA_01092	CTACTGATGAGTGCCCGTGC	1415	2e-05	1591	2.81e-05	131	3.13e-06	25	5.55e-07	AEN
HGLibB_01089	CCGAGGGCGGGTAAGCGAGC	38	1.39267e-06	14	6.03848e-07	558	2.79606e-05	28	1.04486e-06	AEN
HGLibB_01090	AGTACATGGAGGACCAGTAC	66	2.41884e-06	32	1.38022e-06	38	1.90413e-06	42	1.56729e-06	AEN
HGLibA_01093	CACGTCCGTGGCACGCGTCC	1787	2.53e-05	1	1.77e-08	298	7.12e-06	0	0	AES
HGLibA_01095	CACGACCTGGACGCGTGCCA	481	6.8e-06	15	2.65e-07	28	6.69e-07	11	2.44e-07	AES
HGLibB_01091	ACATGATGTTTCCACAAAGC	143	5.24082e-06	77	3.32116e-06	95	4.76031e-06	1407	5.25043e-05	AES
HGLibB_01092	GCTGAAATTCGTCTTTGATG	4	1.46596e-07	1	4.3132e-08	74	3.70803e-06	2	7.4633e-08	AES
HGLibA_01096	ATAAGAGCTGCTCATCGCAT	1127	1.59e-05	133	2.35e-06	1027	2.45e-05	185	4.1e-06	AFAP1
HGLibA_01097	TTATGAGTCGTATGATGAAG	885	1.25e-05	32	5.66e-07	176	4.2e-06	31	6.88e-07	AFAP1
HGLibA_01098	ATCTCCGGCAGGGGCATCTG	1099	1.55e-05	1213	2.15e-05	351	8.38e-06	1749	3.88e-05	AFAP1
HGLibB_01094	GCTTCCTCATAATAACCTTC	9	3.29842e-07	7	3.01924e-07	10	5.01086e-07	5	1.86583e-07	AFAP1
HGLibB_01096	AGGGGCTGGCAGGCTGTTAG	371	1.35968e-05	38	1.63902e-06	292	1.46317e-05	475	1.77253e-05	AFAP1
HGLibA_01099	GTACCTCAGCGATACCACCC	9	1.27e-07	1951	3.45e-05	151	3.61e-06	21	4.66e-07	AFAP1L1
HGLibA_01100	GCACGAGCTGCGTTTCACCC	1069	1.51e-05	51	9.02e-07	699	1.67e-05	36	7.99e-07	AFAP1L1
HGLibA_01101	GGGCACGTAGATGATGCTGC	1524	2.15e-05	626	1.11e-05	782	1.87e-05	2641	5.86e-05	AFAP1L1
HGLibB_01097	TGGTATCGCTGAGGTACTCG	119	4.36124e-06	1195	5.15428e-05	81	4.05879e-06	732	2.73157e-05	AFAP1L1
HGLibB_01098	CCACGAAGCTGGGCCCCGAG	115	4.21465e-06	66	2.84671e-06	81	4.05879e-06	905	3.37714e-05	AFAP1L1
HGLibB_01099	GGTCTGCTGTGTTCACATAC	295	1.08115e-05	953	4.11048e-05	2100	0.000105228	181	6.75429e-06	AFAP1L1
HGLibA_01102	GCCCCGATGGAGCGGTACAA	42	5.93e-07	751	1.33e-05	152	3.63e-06	832	1.85e-05	AFAP1L2
HGLibA_01103	AAAGCCGGAGGAGCTCCGCC	807	1.14e-05	978	1.73e-05	826	1.97e-05	1109	2.46e-05	AFAP1L2
HGLibA_01104	CTTCCTCAAGATTCTTGACC	552	7.8e-06	1125	1.99e-05	480	1.15e-05	75	1.66e-06	AFAP1L2
HGLibB_01100	TGCATTCTGTTGCTTGTTGA	96	3.51831e-06	521	2.24718e-05	86	4.30934e-06	62	2.31362e-06	AFAP1L2
HGLibB_01101	CAACAGAATGCAGAGTCTCA	117	4.28794e-06	59	2.54479e-06	75	3.75814e-06	720	2.68679e-05	AFAP1L2
HGLibB_01102	TCTCCTGGTCAAGAATCTTG	251	9.19892e-06	830	3.57996e-05	318	1.59345e-05	161	6.00796e-06	AFAP1L2
HGLibA_01105	CCTGGTTTAGAGTTACCATT	2197	3.1e-05	593	1.05e-05	869	2.08e-05	3561	7.9e-05	AFF1
HGLibA_01106	TACTTGTCAAACTTCACTTG	1034	1.46e-05	2749	4.86e-05	1116	2.66e-05	117	2.6e-06	AFF1
HGLibB_01104	ACAGAAAGAGTCAACAGCAG	3564	0.000130617	931	4.01559e-05	730	3.65793e-05	169	6.30649e-06	AFF1
HGLibB_01105	CCAGTGCCTTCTTTGCCAAA	287	1.05183e-05	1596	6.88387e-05	587	2.94137e-05	1813	6.76548e-05	AFF1
HGLibA_01108	GAATTCGCCGTGCAAGCGCC	1439	2.03e-05	96	1.7e-06	780	1.86e-05	18	3.99e-07	AFF2
HGLibA_01110	AAGATTTCTTCAACACAGCT	103	1.46e-06	5	8.85e-08	1205	2.88e-05	3	6.66e-08	AFF2
HGLibB_01106	GCTGTGTTGAAGAAATCTTG	126	4.61779e-06	94	4.05441e-06	84	4.20912e-06	97	3.6197e-06	AFF2
HGLibB_01107	AACCGAGTCCAGAACACGCT	7	2.56544e-07	4	1.72528e-07	8	4.00869e-07	5	1.86583e-07	AFF2
HGLibB_01108	ACTCTTCAACTTCTCCAATC	1	3.66491e-08	0	0	0	0	0	0	AFF2
HGLibA_01111	AGAAACCGACCGCGTATGTG	138	1.95e-06	328	5.8e-06	5	1.19e-07	36	7.99e-07	AFF3
HGLibA_01112	TCCGAAGACGACTTCAGCTT	1054	1.49e-05	119	2.11e-06	351	8.38e-06	104	2.31e-06	AFF3
HGLibB_01109	AACCGGATCCAGAACACTTT	494	1.81047e-05	1292	5.57266e-05	71	3.55771e-06	84	3.13459e-06	AFF3
HGLibB_01110	TCTCTTCAGTGAGCCCTACA	43	1.57591e-06	31	1.33709e-06	89	4.45966e-06	38	1.41803e-06	AFF3
HGLibB_01111	CTCCGTAATGCATTTCTATC	35	1.28272e-06	36	1.55275e-06	505	2.53048e-05	28	1.04486e-06	AFF3
HGLibA_01114	GGGCAACTTACAACTTTGTA	328	4.63e-06	85	1.5e-06	392	9.36e-06	86	1.91e-06	AFF4
HGLibA_01116	GAGTCTCAGCAGTCCAATTT	2675	3.78e-05	3284	5.81e-05	913	2.18e-05	144	3.19e-06	AFF4
HGLibB_01112	TTGTTCTCCAGTGCCAAAAT	797	2.92093e-05	1203	5.18878e-05	1313	6.57926e-05	700	2.61216e-05	AFF4
HGLibB_01113	TCTTTCAAGGCATCAGCTTC	66	2.41884e-06	30	1.29396e-06	246	1.23267e-05	580	2.16436e-05	AFF4
HGLibB_01114	CTTTCATACGCAGCACATTC	1276	4.67643e-05	973	4.19674e-05	158	7.91715e-06	144	5.37358e-06	AFF4
HGLibA_01117	ATGGGCGGACTCTTCAGTGT	0	0	734	1.3e-05	1	2.39e-08	11	2.44e-07	AFG3L2
HGLibA_01119	AGTTTCCAGATTCCGTTCAA	397	5.61e-06	772	1.37e-05	151	3.61e-06	14	3.11e-07	AFG3L2
HGLibB_01115	GTCTACATTGCTGAAAGTGA	1051	3.85182e-05	34	1.46649e-06	42	2.10456e-06	32	1.19413e-06	AFG3L2
HGLibB_01116	TTCTCTCCCATAACTTCTTT	3395	0.000124424	1668	7.19442e-05	897	4.49474e-05	5383	0.000200875	AFG3L2
HGLibB_01117	TAGTGAACCTAAAGAAGTTA	116	4.2513e-06	60	2.58792e-06	257	1.28779e-05	66	2.46289e-06	AFG3L2
HGLibA_01120	AATTTCTTACCTATATCCCG	197	2.78e-06	1858	3.29e-05	58	1.38e-06	37	8.21e-07	AFM
HGLibA_01121	TAACCCTGCCCACACAACCT	4335	6.13e-05	171	3.03e-06	1695	4.05e-05	138	3.06e-06	AFM
HGLibA_01122	TGCATTTGCTCAGTATGTTC	401	5.67e-06	32	5.66e-07	693	1.65e-05	27	5.99e-07	AFM
HGLibB_01119	ATGAAACTACTAAAACTTAC	46	1.68586e-06	16	6.90112e-07	538	2.69584e-05	18	6.71697e-07	AFM
HGLibB_01120	AGAATACAAAGACAGATGTA	3	1.09947e-07	14	6.03848e-07	1	5.01086e-08	4	1.49266e-07	AFM
HGLibA_01124	GCTTACGGCATCGCCCCCAA	295	4.17e-06	60	1.06e-06	75	1.79e-06	56	1.24e-06	AFMID
HGLibA_01125	TTCCCCGACGAGTCGTCTGA	2703	3.82e-05	49	8.67e-07	565	1.35e-05	55	1.22e-06	AFMID
HGLibB_01122	GCCGTAAGCCACTATTACCA	93	3.40837e-06	686	2.95886e-05	576	2.88625e-05	60	2.23899e-06	AFMID
HGLibA_01126	AACTTATCTCTGCAGTACAT	609	8.61e-06	155	2.74e-06	445	1.06e-05	854	1.89e-05	AFP
HGLibA_01127	TGAAGACTGTTCATCTCCAG	1653	2.34e-05	3316	5.87e-05	1563	3.73e-05	975	2.16e-05	AFP
HGLibB_01126	TTGCTTTCCAGCTTCCATAT	537	1.96806e-05	24	1.03517e-06	44	2.20478e-06	470	1.75388e-05	AFP
HGLibA_01129	GACAGCTTTATTAAACCGCC	394	5.57e-06	53	9.38e-07	789	1.88e-05	720	1.6e-05	AFTPH
HGLibA_01130	ATGCTTCGAAAATTCGCTCC	859	1.21e-05	24	4.25e-07	378	9.03e-06	21	4.66e-07	AFTPH
HGLibA_01131	ATGTACATCTGATCAGTTCC	307	4.34e-06	2677	4.74e-05	148	3.53e-06	160	3.55e-06	AFTPH
HGLibB_01127	GTTTCGGGTGTCTATTCCCA	75	2.74868e-06	750	3.2349e-05	47	2.3551e-06	49	1.82851e-06	AFTPH
HGLibB_01128	CATGGTGGCTGTCTGACCGA	86	3.15182e-06	67	2.88984e-06	69	3.45749e-06	61	2.27631e-06	AFTPH
HGLibB_01129	ATAGTGCCCATGTATGCAGC	69	2.52879e-06	32	1.38022e-06	34	1.70369e-06	33	1.23145e-06	AFTPH
HGLibA_01132	ACCACCTGGTATCTTAAAGC	117	1.65e-06	262	4.64e-06	646	1.54e-05	220	4.88e-06	AGA
HGLibA_01133	TGCAGCACTACTATGGATGT	2780	3.93e-05	222	3.93e-06	135	3.22e-06	2053	4.55e-05	AGA
HGLibA_01134	GTGCATACCCTCCAATAATT	251	3.55e-06	6	1.06e-07	498	1.19e-05	8	1.77e-07	AGA
HGLibB_01130	ATATCCTGCTTTAAGATACC	22	8.0628e-07	319	1.37591e-05	14	7.0152e-07	16	5.97064e-07	AGA
HGLibB_01131	CACCACATTTGCTCAAAGTA	128	4.69108e-06	68	2.93298e-06	88	4.40955e-06	61	2.27631e-06	AGA
HGLibA_01135	CCTGACGGGCACATATGTCC	2619	3.7e-05	1428	2.53e-05	902	2.15e-05	96	2.13e-06	AGAP1
HGLibA_01137	CATATGTGCCCGTCAGGTAC	7	9.89e-08	963	1.7e-05	175	4.18e-06	15	3.33e-07	AGAP1
HGLibB_01133	AGATGCCTTCGTGAACAGCC	54	1.97905e-06	36	1.55275e-06	77	3.85836e-06	435	1.62327e-05	AGAP1
HGLibB_01134	CTACTCCATCTACGAGCTGC	1628	5.96647e-05	39	1.68215e-06	47	2.3551e-06	42	1.56729e-06	AGAP1
HGLibA_01138	GCTATACTTCTTGTAGTTCA	1261	1.78e-05	147	2.6e-06	299	7.14e-06	1766	3.92e-05	AGAP11
HGLibA_01139	ACTTTGATATAATGCCTCAT	2400	3.39e-05	1175	2.08e-05	973	2.32e-05	1206	2.68e-05	AGAP11
HGLibB_01136	GCCGCCACCAATAGTGATAG	41	1.50261e-06	637	2.74751e-05	31	1.55337e-06	25	9.32913e-07	AGAP11
HGLibB_01137	AGCATTGCTCAAATAACCTG	128	4.69108e-06	80	3.45056e-06	101	5.06097e-06	689	2.57111e-05	AGAP11
HGLibB_01138	TAGGGGATGAAGAAGATGTC	75	2.74868e-06	43	1.85468e-06	52	2.60565e-06	48	1.79119e-06	AGAP11
HGLibA_01141	GGTGGACGACCCCGAACTCC	997	1.41e-05	42	7.43e-07	40	9.55e-07	19	4.21e-07	AGAP2
HGLibA_01142	AGCAGGCTCTAAACCGCCTC	873	1.23e-05	1171	2.07e-05	200	4.78e-06	17	3.77e-07	AGAP2
HGLibA_01143	TTACCTACCAGGCGCAGTTC	2006	2.83e-05	1448	2.56e-05	1701	4.06e-05	34	7.54e-07	AGAP2
HGLibB_01139	ACATCTGGTGCTAATCCGAG	537	1.96806e-05	25	1.0783e-06	36	1.80391e-06	29	1.08218e-06	AGAP2
HGLibB_01140	AGAGGCTGTGATCAATAGCC	168	6.15705e-06	126	5.43463e-06	1372	6.8749e-05	1282	4.78398e-05	AGAP2
HGLibB_01141	TCCACCCTCACCTTGGCATC	701	2.5691e-05	3615	0.000155922	333	1.66862e-05	2366	8.82909e-05	AGAP2
HGLibA_01144	CATAGGTCCCCGTCAGATAG	240	3.39e-06	38	6.72e-07	73	1.74e-06	38	8.43e-07	AGAP3
HGLibA_01145	GGGCTGACTTCCCGCTAGAC	93	1.31e-06	19	3.36e-07	63	1.5e-06	724	1.61e-05	AGAP3
HGLibB_01143	CTTCATCTCGGATCAGCAGC	778	2.8513e-05	1212	5.2276e-05	695	3.48255e-05	1677	6.25798e-05	AGAP3
HGLibB_01144	CATGGTGCTTGTGGGCACGC	40	1.46596e-06	19	8.19508e-07	22	1.10239e-06	23	8.5828e-07	AGAP3
HGLibA_01150	TAGCCTTTCTGCCAATCCAG	60	8.48e-07	1108	1.96e-05	43	1.03e-06	59	1.31e-06	AGAP5
HGLibA_01153	TATTGTGCTTGACTCTGGAT	838	1.18e-05	692	1.22e-05	258	6.16e-06	11	2.44e-07	AGAP6
HGLibB_01152	CTTCTGTTTGAGAGTTCCTC	1004	3.67957e-05	402	1.73391e-05	1083	5.42676e-05	780	2.91069e-05	AGAP6
HGLibA_01159	TAACCCTTCTGCCAATCCAG	11	1.55e-07	2024	3.58e-05	3	7.16e-08	26	5.77e-07	AGAP8
HGLibA_01161	TTGTCATTGTAAGATAATGC	62	8.76e-07	105	1.86e-06	363	8.67e-06	73	1.62e-06	AGAP8
HGLibB_01158	CACCTTTGTGTGATATGATG	1653	6.0581e-05	916	3.95089e-05	905	4.53483e-05	157	5.85869e-06	AGAP8
HGLibA_01162	CATCTGTTTGAGAGTTCCTC	676	9.55e-06	100	1.77e-06	439	1.05e-05	82	1.82e-06	AGAP9
HGLibA_01163	TAACCTTTCTGCCAATCCAG	40	5.65e-07	3	5.31e-08	196	4.68e-06	0	0	AGAP9
HGLibA_01164	TAACTCTTCTGCCAATCCAG	288	4.07e-06	358	6.33e-06	70	1.67e-06	66	1.46e-06	AGAP9
HGLibB_01160	TATTGTGCTTGCCTCTGGAT	15	5.49736e-07	8	3.45056e-07	12	6.01303e-07	12	4.47798e-07	AGAP9
HGLibB_01161	TTGTCATTGTAAGATAATGC	3511	0.000128675	156	6.72859e-06	937	4.69517e-05	644	2.40318e-05	AGAP9
HGLibB_01162	CAGAGGAACTCTCAAACAGA	308	1.12879e-05	365	1.57432e-05	64	3.20695e-06	61	2.27631e-06	AGAP9
HGLibA_01165	CGTAGGCGTTGGCTGTGTCA	1743	2.46e-05	1403	2.48e-05	1248	2.98e-05	1073	2.38e-05	AGBL1
HGLibA_01166	ACGCCTACGTGCAGATCCGA	87	1.23e-06	1218	2.15e-05	330	7.88e-06	77	1.71e-06	AGBL1
HGLibA_01167	GAAAGCGCACCCAAGCAATC	775	1.1e-05	1288	2.28e-05	706	1.69e-05	857	1.9e-05	AGBL1
HGLibB_01163	ACTTGATGTGACATTGATTC	1608	5.89318e-05	45	1.94094e-06	68	3.40738e-06	43	1.60461e-06	AGBL1
HGLibB_01164	GCACTCTGTACCTGATTGCT	285	1.0445e-05	579	2.49734e-05	193	9.67095e-06	3557	0.000132735	AGBL1
HGLibA_01168	TACCGTCACCTCCAATATTA	1958	2.77e-05	1013	1.79e-05	600	1.43e-05	142	3.15e-06	AGBL2
HGLibA_01169	CCCCAAGAGAGCCATTCAAC	88	1.24e-06	88	1.56e-06	468	1.12e-05	723	1.6e-05	AGBL2
HGLibA_01170	AACCCTCAATGCCTGTTGAA	1041	1.47e-05	1151	2.04e-05	436	1.04e-05	64	1.42e-06	AGBL2
HGLibB_01166	TTTAGGTGCGTTTCCAAAGC	36	1.31937e-06	456	1.96682e-05	22	1.10239e-06	20	7.4633e-07	AGBL2
HGLibB_01167	CGGTACATAAAGTCTTCATA	37	1.35602e-06	29	1.25083e-06	22	1.10239e-06	19	7.09014e-07	AGBL2
HGLibA_01171	TGAGCCAGTGTATATCCCAA	1263	1.78e-05	2935	5.19e-05	887	2.12e-05	1234	2.74e-05	AGBL3
HGLibA_01172	GGCCACCGTGTTGGGCTCAA	771	1.09e-05	3011	5.33e-05	187	4.47e-06	80	1.77e-06	AGBL3
HGLibA_01173	GGTTCCGTTTCTAAGCCCGT	1139	1.61e-05	3891	6.88e-05	2155	5.15e-05	354	7.85e-06	AGBL3
HGLibB_01169	CTAATAGTATCTGTGTAGTC	97	3.55496e-06	615	2.65262e-05	605	3.03157e-05	67	2.50021e-06	AGBL3
HGLibB_01170	TTGTAAGTGAAGATCTTCAT	818	2.9979e-05	248	1.06967e-05	80	4.00869e-06	54	2.01509e-06	AGBL3
HGLibB_01171	TACACTGGCTCAGGACAAGA	638	2.33821e-05	106	4.57199e-06	107	5.36162e-06	2133	7.95961e-05	AGBL3
HGLibA_01174	GTAATCCACGCTTCCGAGTC	79	1.12e-06	71	1.26e-06	554	1.32e-05	1228	2.72e-05	AGBL4
HGLibA_01175	TGTTTACTACTACCGCTGCC	287	4.06e-06	3614	6.39e-05	89	2.13e-06	75	1.66e-06	AGBL4
HGLibB_01172	CCCATCTCTATAGAGACTCT	72	2.63874e-06	638	2.75182e-05	67	3.35727e-06	52	1.94046e-06	AGBL4
HGLibB_01174	TATTACCAGGTAACCTGGGC	667	2.44449e-05	14	6.03848e-07	12	6.01303e-07	21	7.83647e-07	AGBL4
HGLibB_01176	TCACCCTCTTGCCTGCGAAA	538	1.97172e-05	55	2.37226e-06	95	4.76031e-06	85	3.1719e-06	AGBL5
HGLibB_01177	ATCCTTTGTTCATCGTTTCG	736	2.69737e-05	48	2.07034e-06	265	1.32788e-05	51	1.90314e-06	AGBL5
HGLibA_01180	TCTTACGGTAGACACGGACT	892	1.26e-05	1731	3.06e-05	1325	3.16e-05	287	6.37e-06	AGER
HGLibA_01181	CAAAACATCACAGCCCGGAT	779	1.1e-05	995	1.76e-05	474	1.13e-05	72	1.6e-06	AGER
HGLibA_01182	TCCCGACAGCCGGAAGGAAG	344	4.86e-06	16	2.83e-07	995	2.38e-05	11	2.44e-07	AGER
HGLibB_01178	ATGGCTGCCGGAACAGCAGT	157	5.75391e-06	547	2.35932e-05	128	6.4139e-06	530	1.97778e-05	AGER
HGLibB_01179	TATCTCCCAGGGGCAGTAGT	1375	5.03925e-05	172	7.41871e-06	1033	5.17622e-05	877	3.27266e-05	AGER
HGLibB_01180	GTGGCTCACCCCACAGACTG	20	7.32982e-07	8	3.45056e-07	11	5.51194e-07	297	1.1083e-05	AGER
HGLibA_01184	TGCTTCGACTGCGACCAGCG	991	1.4e-05	1714	3.03e-05	71	1.7e-06	85	1.89e-06	AGFG1
HGLibA_01185	GAGGATTAAATCCACCACAC	1096	1.55e-05	14	2.48e-07	159	3.8e-06	15	3.33e-07	AGFG1
HGLibB_01181	CATGACAACATTCACACAAC	51	1.8691e-06	29	1.25083e-06	230	1.1525e-05	33	1.23145e-06	AGFG1
HGLibB_01182	CAAAGGTCTGTAAACAGATT	39	1.42931e-06	22	9.48904e-07	369	1.84901e-05	34	1.26876e-06	AGFG1
HGLibB_01183	CTTCAGCAATTCCAGACTTC	320	1.17277e-05	521	2.24718e-05	967	4.8455e-05	2564	9.56795e-05	AGFG1
HGLibA_01186	GAGATTGACTTGACACGATG	922	1.3e-05	1363	2.41e-05	936	2.24e-05	1246	2.76e-05	AGFG2
HGLibA_01187	ATCACCCAGAAGTGTCCGAA	334	4.72e-06	82	1.45e-06	885	2.11e-05	73	1.62e-06	AGFG2
HGLibB_01184	TGGAACGAGGCTTGACCAGC	7	2.56544e-07	2	8.6264e-08	80	4.00869e-06	0	0	AGFG2
HGLibB_01185	ACAGACCCAACCAAATCTTC	72	2.63874e-06	40	1.72528e-06	160	8.01737e-06	34	1.26876e-06	AGFG2
HGLibB_01186	GTAGTATTCCTGCAATCCCG	10	3.66491e-07	8	3.45056e-07	12	6.01303e-07	9	3.35849e-07	AGFG2
HGLibA_01189	TCTATAGTATTTCCACTAGT	1263	1.78e-05	110	1.95e-06	654	1.56e-05	71	1.58e-06	AGGF1
HGLibA_01191	AGCTAATGATGAGCCTTCTA	1361	1.92e-05	121	2.14e-06	650	1.55e-05	88	1.95e-06	AGGF1
HGLibB_01187	CTCTATTATGATCCTTCCAC	532	1.94973e-05	309	1.33278e-05	52	2.60565e-06	43	1.60461e-06	AGGF1
HGLibB_01188	ACAGAAGATACCTCCTTAGA	61	2.2356e-06	16	6.90112e-07	34	1.70369e-06	25	9.32913e-07	AGGF1
HGLibB_01189	AGATTCTTCTGCAACAAATG	119	4.36124e-06	1054	4.54611e-05	439	2.19977e-05	92	3.43312e-06	AGGF1
HGLibA_01192	AACTACCCTTTGCAAGCTGC	449	6.34e-06	2721	4.81e-05	63	1.5e-06	32	7.1e-07	AGK
HGLibA_01193	ACGGATGTGATCATTGTTGC	1380	1.95e-05	179	3.17e-06	1195	2.85e-05	3674	8.15e-05	AGK
HGLibA_01194	TGTTCTTCGACGAACAGATG	928	1.31e-05	1157	2.05e-05	94	2.24e-06	46	1.02e-06	AGK
HGLibB_01190	GGCCTTCTTCACTTGTGCAT	2726	9.99054e-05	1694	7.30656e-05	1638	8.20778e-05	286	1.06725e-05	AGK
HGLibB_01191	GGTATTTCAGACAGATTATG	26	9.52877e-07	17	7.33244e-07	23	1.1525e-06	11	4.10482e-07	AGK
HGLibB_01192	CAAGAAACTCCTGGAACTGA	2	7.32982e-08	11	4.74452e-07	0	0	1	3.73165e-08	AGK
HGLibA_01195	ATCAGCACCAACACGTAAAA	78	1.1e-06	46	8.14e-07	194	4.63e-06	47	1.04e-06	AGL
HGLibA_01196	TATGAGCTACAGTTCCGATT	224	3.17e-06	7	1.24e-07	4	9.55e-08	2	4.44e-08	AGL
HGLibA_01197	TGATAATCATGTGCTACCCT	238	3.36e-06	130	2.3e-06	27	6.45e-07	110	2.44e-06	AGL
HGLibB_01194	AAGTGCTCTGTCTAAGACCC	68	2.49214e-06	1028	4.43397e-05	40	2.00434e-06	45	1.67924e-06	AGL
HGLibB_01195	CTTCAGCTGCTAATAGTAAA	797	2.92093e-05	21	9.05772e-07	315	1.57842e-05	28	1.04486e-06	AGL
HGLibA_01198	CACCGGCCGGGCCACGAACT	1378	1.95e-05	1014	1.79e-05	279	6.66e-06	39	8.65e-07	AGMAT
HGLibA_01199	GATTCGGACCTCGCCGCATC	1133	1.6e-05	1018	1.8e-05	133	3.18e-06	93	2.06e-06	AGMAT
HGLibA_01200	CAGCTGCCGGCGAATTCAAG	213	3.01e-06	68	1.2e-06	422	1.01e-05	1920	4.26e-05	AGMAT
HGLibB_01196	CTGGCTCCGGTTGTATCTGT	154	5.64396e-06	992	4.2787e-05	115	5.76249e-06	81	3.02264e-06	AGMAT
HGLibB_01197	CTGCACCGGCAGGCGCATCA	54	1.97905e-06	30	1.29396e-06	368	1.844e-05	33	1.23145e-06	AGMAT
HGLibB_01198	CTACAGATACAACCGGAGCC	590	2.1623e-05	14	6.03848e-07	19	9.52063e-07	14	5.22431e-07	AGMAT
HGLibA_01201	GCTTTAACGTCAATCTCAGC	1407	1.99e-05	68	1.2e-06	614	1.47e-05	58	1.29e-06	AGMO
HGLibA_01202	TTGACGTTAAAGCATCATCC	1015	1.43e-05	52	9.2e-07	1118	2.67e-05	201	4.46e-06	AGMO
HGLibA_01203	AAAACAACATGCGAAATCCC	170	2.4e-06	32	5.66e-07	38	9.07e-07	41	9.1e-07	AGMO
HGLibB_01199	CTTCAGAACTATGATGTGTT	86	3.15182e-06	927	3.99834e-05	185	9.27009e-06	87	3.24654e-06	AGMO
HGLibB_01200	TTACCCAGGAAGTATATATC	212	7.76961e-06	24	1.03517e-06	624	3.12677e-05	30	1.1195e-06	AGMO
HGLibA_01204	TCAGCGCGTTCGCTTCACCA	2059	2.91e-05	4224	7.47e-05	1427	3.41e-05	12882	0.000285776	AGO1
HGLibA_01205	CCTCCTGAAGGTCGACTTTG	757	1.07e-05	2872	5.08e-05	591	1.41e-05	81	1.8e-06	AGO1
HGLibB_01202	TACTACCACCCGCTGGGGGG	155	5.68061e-06	73	3.14864e-06	1572	7.87707e-05	75	2.79874e-06	AGO1
HGLibB_01204	GTTGAGCATCATCTTCCACA	19	6.96333e-07	9	3.88188e-07	8	4.00869e-07	10	3.73165e-07	AGO1
HGLibA_01207	TAACGCCTGCAAGCTCACGC	721	1.02e-05	61	1.08e-06	72	1.72e-06	58	1.29e-06	AGO2
HGLibA_01208	GCGTTACACGATGCACTTTC	301	4.25e-06	70	1.24e-06	40	9.55e-07	65	1.44e-06	AGO2
HGLibA_01209	GCCACCATGTACTCGGGAGC	659	9.31e-06	127	2.25e-06	960	2.29e-05	1420	3.15e-05	AGO2
HGLibB_01205	TCACAAACAAACTCGATTAC	13	4.76438e-07	237	1.02223e-05	9	4.50977e-07	11	4.10482e-07	AGO2
HGLibB_01206	ACCCTTTGGGAATCTGTCAG	34	1.24607e-06	15	6.4698e-07	22	1.10239e-06	504	1.88075e-05	AGO2
HGLibB_01207	GGGGCCGGCTCCCGAGTACA	4	1.46596e-07	91	3.92501e-06	6	3.00651e-07	3	1.1195e-07	AGO2
HGLibA_01210	AAGGCATTACTTCTAGTGGC	293	4.14e-06	16	2.83e-07	77	1.84e-06	13	2.88e-07	AGO3
HGLibA_01211	TCAGACTTCCACTATGATCA	686	9.69e-06	1094	1.94e-05	110	2.63e-06	16	3.55e-07	AGO3
HGLibA_01212	TCTTCTGGGCACCATGAGTA	288	4.07e-06	1758	3.11e-05	1269	3.03e-05	30	6.66e-07	AGO3
HGLibB_01208	GATTGATGTCTACCTCTATG	256	9.38217e-06	456	1.96682e-05	43	2.15467e-06	31	1.15681e-06	AGO3
HGLibB_01209	CTACTGTTCTCTCCACAGTT	37	1.35602e-06	18	7.76376e-07	16	8.01737e-07	383	1.42922e-05	AGO3
HGLibB_01210	TGCTGTTGCCTTGATCATAG	115	4.21465e-06	1567	6.75879e-05	84	4.20912e-06	104	3.88092e-06	AGO3
HGLibA_01213	GTTAACATACGTTTGATGAC	34	4.8e-07	4	7.08e-08	176	4.2e-06	137	3.04e-06	AGO4
HGLibA_01215	GTCTAGTCACATTACAAACT	198	2.8e-06	77	1.36e-06	62	1.48e-06	850	1.89e-05	AGO4
HGLibB_01211	TTAGGTGAAGAGCAACAGTA	97	3.55496e-06	566	2.44127e-05	67	3.35727e-06	49	1.82851e-06	AGO4
HGLibB_01212	ACCGGGTCCCAGCGCCTCCA	551	2.01937e-05	18	7.76376e-07	20	1.00217e-06	11	4.10482e-07	AGO4
HGLibA_01216	CTCGACGTTGCGTCCTCGCA	1018	1.44e-05	17	3.01e-07	568	1.36e-05	8	1.77e-07	AGPAT1
HGLibA_01217	TTGCCAAGCGCGAGCTACTG	100	1.41e-06	162	2.87e-06	791	1.89e-05	141	3.13e-06	AGPAT1
HGLibA_01218	TCCCGTACAGGTATTTGATG	280	3.96e-06	346	6.12e-06	745	1.78e-05	186	4.13e-06	AGPAT1
HGLibB_01214	CAGGAGTCATCTTCATCGAC	43	1.57591e-06	25	1.0783e-06	663	3.3222e-05	27	1.00755e-06	AGPAT1
HGLibB_01215	ATCCCTGTGTGTGCCGTGCG	121	4.43454e-06	399	1.72097e-05	273	1.36796e-05	69	2.57484e-06	AGPAT1
HGLibB_01216	CGCCTTCCATCTTGCAGTGC	133	4.87433e-06	676	2.91572e-05	57	2.85619e-06	499	1.86209e-05	AGPAT1
HGLibA_01221	ATTGTCGTTGCGAGTACCCT	1652	2.33e-05	1439	2.55e-05	467	1.12e-05	143	3.17e-06	AGPAT2
HGLibB_01217	GAGGGTACTCGCAACGACAA	379	1.389e-05	451	1.94525e-05	51	2.55554e-06	50	1.86583e-06	AGPAT2
HGLibB_01218	TCCCCTGCAGCATCATCGGC	87	3.18847e-06	572	2.46715e-05	50	2.50543e-06	46	1.71656e-06	AGPAT2
HGLibB_01219	GCTGCGTGCAGATCGCCAAG	685	2.51046e-05	15	6.4698e-07	22	1.10239e-06	21	7.83647e-07	AGPAT2
HGLibA_01222	GACCAAGCACCGCGTTAGCA	1111	1.57e-05	80	1.42e-06	181	4.32e-06	2771	6.15e-05	AGPAT3
HGLibA_01223	AGTACCACGTCCAGCCGATG	821	1.16e-05	99	1.75e-06	290	6.92e-06	2438	5.41e-05	AGPAT3
HGLibA_01224	CAGGCCACGGTAGAGCGCTT	87	1.23e-06	144	2.55e-06	382	9.12e-06	122	2.71e-06	AGPAT3
HGLibB_01220	AGCGCGTCCCCTCGCAGTAC	775	2.84031e-05	283	1.22064e-05	623	3.12176e-05	565	2.10838e-05	AGPAT3
HGLibB_01221	CTTCCCAAAGCGCTCTACCG	25	9.16227e-07	13	5.60716e-07	11	5.51194e-07	14	5.22431e-07	AGPAT3
HGLibB_01222	CTCCAAGGTCCTCGCTAAGA	488	1.78848e-05	26	1.12143e-06	39	1.95423e-06	35	1.30608e-06	AGPAT3
HGLibA_01225	CCGCGCGCCTACCTCAAGTA	861	1.22e-05	1074	1.9e-05	528	1.26e-05	1920	4.26e-05	AGPAT4
HGLibB_01223	GAAAGGGTAGAGCACCAGCG	2	7.32982e-08	2	8.6264e-08	30	1.50326e-06	0	0	AGPAT4
HGLibB_01224	TGGAGCCTGTCCGAACGCTT	165	6.0471e-06	459	1.97976e-05	107	5.36162e-06	1608	6.0005e-05	AGPAT4
HGLibB_01225	ATGGCGAAGCCCTTGGTTCG	26	9.52877e-07	24	1.03517e-06	347	1.73877e-05	37	1.38071e-06	AGPAT4
HGLibA_01228	GTGCGCTACGTGCTGAAAGA	1238	1.75e-05	81	1.43e-06	70	1.67e-06	55	1.22e-06	AGPAT5
HGLibA_01229	AAACAAGTTGCAGAGCTACG	151	2.13e-06	19	3.36e-07	841	2.01e-05	20	4.44e-07	AGPAT5
HGLibA_01230	CATCTCTTTCTCGTTAAATT	123	1.74e-06	6	1.06e-07	10	2.39e-07	191	4.24e-06	AGPAT5
HGLibB_01226	GCAAAGTAACACCCATACAA	16	5.86386e-07	12	5.17584e-07	16	8.01737e-07	15	5.59748e-07	AGPAT5
HGLibB_01227	CAAATGCCTGACTAGCTGAA	542	1.98638e-05	15	6.4698e-07	23	1.1525e-06	15	5.59748e-07	AGPAT5
HGLibA_01231	CCCCATCTTACCGTTGGTGT	1266	1.79e-05	690	1.22e-05	226	5.4e-06	65	1.44e-06	AGPAT6
HGLibA_01232	TCAGCGCTCGCACGCAGATC	786	1.11e-05	46	8.14e-07	200	4.78e-06	37	8.21e-07	AGPAT6
HGLibA_01233	TGAGCCGAAGGCTGATGTAC	404	5.71e-06	44	7.78e-07	852	2.03e-05	45	9.98e-07	AGPAT6
HGLibB_01229	ATGTCAGAGAGCTCGAACTC	1	3.66491e-08	8	3.45056e-07	3	1.50326e-07	19	7.09014e-07	AGPAT6
[truncated: 96,467 more rows]
