# Supplementary material for: TCAF1 promotes TRPV2-mediated Ca2+ release in response to cytosolic DNA to protect stressed replication forks
Source: Nat Commun. 2024 May 30;15:4609. doi: 10.1038/s41467-024-48988-6 (PMC11139906; doi:10.1038/s41467-024-48988-6)
Supplement: Supplementary file 5 — Supplementary Data 2 [file 41467_2024_48988_MOESM5_ESM.xlsx]

## Sheet: MAGeCK depletion results in WT
Supplementary Data 2. MAGeCK ranking of genes based on sgRNA depletion after HU treatment in WT HeLa cells
gene symbol	# of sgRNA in library	depletion score	p-value	FDR	rank	# of sgRNA depleted	Log2 fold change	pos|score	pos|p-value	pos|fdr	pos|rank	pos|goodsgrna	pos|lfc	neg|score	neg|p-value	neg|fdr	neg|rank	neg|goodsgrna
HBEGF	4	2.53e-05	8.91e-05	0.576379	1	4	-3.9247	0.99997	0.99997	0.999974	21609	0	-3.9247	0.77103	0.87455	0.998904	18516	2
TAS2R13	6	3.19e-05	0.00018534	0.576379	2	3	0.0087914	0.62512	0.75572	0.992825	14940	2	0.0087914	0.24525	0.49497	0.992209	9877	2
EPHB3	5	3.41e-05	0.00015143	0.576379	3	4	-3.1521	0.981	0.98111	0.998493	21202	0	-3.1521	0.86638	0.91624	0.998904	19597	1
PTPRK	4	4.33e-05	0.00015418	0.576379	4	4	-3.5721	0.97941	0.97938	0.998493	21175	0	-3.5721	0.6372	0.79556	0.996366	16955	2
SLC29A4	3	4.74e-05	0.00014547	0.576379	5	2	-4.2679	0.87612	0.87621	0.998149	18969	0	-4.2679	0.93946	0.93935	0.999113	20487	0
ITGB5	4	5.14e-05	0.00018167	0.576379	6	4	-4.2267	0.99995	0.99995	0.999974	21608	0	-4.2267	0.88646	0.89709	0.998904	19842	1
KLRF2	5	6.97e-05	0.00031821	0.764026	7	5	-2.4476	0.99993	0.99994	0.999974	21607	0	-2.4476	0.593	0.7715	0.994743	16315	2
NDUFA12	5	7.97e-05	0.00036128	0.780693	8	3	-0.98205	0.62385	0.71584	0.992825	14917	1	-0.98205	0.093444	0.24319	0.987255	5067	4
ABL2	6	9.04e-05	0.00049278	0.860244	9	6	-2.8944	0.99479	0.99476	0.998876	21520	0	-2.8944	0.89612	0.94976	0.999113	19941	1
CMTM1	2	9.24e-05	0.00018671	0.576379	10	2	-3.9596	0.99991	0.99991	0.999974	21606	0	-3.9596	0.81074	0.81049	0.996366	19001	0
DTX2	4	0.00010624	0.00040985	0.805131	11	1	0.44072	0.44297	0.56969	0.992825	12245	1	0.44072	0.050707	0.16442	0.984818	3166	5
MASP2	5	0.00011335	0.00051752	0.860244	12	5	-4.5254	0.99989	0.9999	0.999974	21605	0	-4.5254	0.80171	0.89445	0.998904	18892	2
hsa-mir-6809	2	0.00011687	0.00022703	0.613243	13	2	-3.3271	0.90454	0.90449	0.998493	19532	0	-3.3271	0.16372	0.26524	0.990165	7568	2
TMEM92	5	0.00015923	0.00075487	0.989168	14	4	-1.7817	0.69392	0.74831	0.992825	15931	1	-1.7817	0.96552	0.96581	0.999113	20911	1
DDX26B	5	0.00018592	0.00087766	0.989168	15	5	-2.7824	0.99187	0.99191	0.998876	21455	0	-2.7824	0.86862	0.91696	0.998904	19617	1
CSF1	4	0.00019123	0.000726	0.989168	16	3	-3.9613	0.93387	0.93364	0.998493	20143	0	-3.9613	0.92853	0.92893	0.999077	20331	1
C7orf61	5	0.00019364	0.00091386	0.989168	17	5	-3.0007	0.99981	0.99981	0.999974	21604	0	-3.0007	0.99936	0.99937	0.999934	21616	0
C6orf141	6	0.00019895	0.0010687	0.989168	18	6	-3.5566	0.9998	0.99979	0.999974	21603	0	-3.5566	0.30659	0.57249	0.99271	11379	4
hsa-mir-4999	4	0.00020219	0.00076907	0.989168	19	3	-3.8889	0.70697	0.72065	0.992825	16136	1	-3.8889	0.87633	0.89089	0.998904	19719	1
OST4	4	0.00027194	0.0010325	0.989168	20	3	-2.3313	0.93481	0.93462	0.998493	20165	0	-2.3313	0.93906	0.93893	0.999113	20477	0
MAGI2	6	0.00029325	0.0015677	0.989168	21	4	-4.4213	0.96903	0.96905	0.998493	20953	0	-4.4213	0.76065	0.88454	0.998904	18398	2
C20orf85	5	0.00034526	0.0016163	0.989168	22	3	-0.21684	0.047341	0.13286	0.992758	2565	1	-0.21684	0.19337	0.41779	0.992209	8454	3
AQP2	5	0.00036591	0.0017058	0.989168	23	4	-3.2053	0.17044	0.33057	0.992825	6592	1	-3.2053	0.21526	0.44142	0.992209	9079	3
SULT2A1	6	0.00039042	0.0020717	0.989168	24	4	-2.724	0.99249	0.99245	0.998876	21463	0	-2.724	0.75072	0.8803	0.998904	18278	2
STXBP5	5	0.00042756	0.0019846	0.989168	25	3	-0.44962	0.27547	0.44575	0.992825	9138	2	-0.44962	0.80264	0.89508	0.998904	18901	2
SPAST	4	0.00044617	0.0016722	0.989168	26	1	0.22999	0.22416	0.35699	0.992825	7974	1	0.22999	0.58603	0.73456	0.993341	16200	2
VAX1	6	0.00044786	0.0023539	0.989168	27	5	-2.1616	0.25511	0.44962	0.992825	8718	1	-2.1616	0.68758	0.85513	0.998791	17589	2
hsa-mir-6865	3	0.00046959	0.0013862	0.989168	28	3	-4.0218	0.95777	0.95795	0.998493	20707	0	-4.0218	0.48	0.63488	0.99271	14651	2
UNC5B	5	0.00047639	0.0022151	0.989168	29	4	-2.0701	0.16498	0.32236	0.992825	6437	1	-2.0701	0.40354	0.66121	0.99271	13247	3
ZNF214	6	0.00047802	0.0024928	0.989168	30	1	1.0257	0.089739	0.22607	0.992825	4228	3	1.0257	0.07657	0.2277	0.98617	4371	4
GALR3	3	0.00048072	0.0014096	0.989168	31	2	-3.7402	0.51404	0.54471	0.992825	13387	1	-3.7402	0.22883	0.4248	0.992209	9437	3
hsa-mir-887	4	0.00050386	0.0018912	0.989168	32	3	-4.3778	0.9354	0.9352	0.998493	20179	0	-4.3778	0.99718	0.99719	0.999876	21572	0
OR52I2	5	0.00050458	0.0023505	0.989168	33	1	0.2462	0.52916	0.67164	0.992825	13604	1	0.2462	0.037629	0.12512	0.984818	2487	3
ZFP69B	5	0.00051621	0.0023984	0.989168	34	4	-2.9947	0.59142	0.70227	0.992825	14488	1	-2.9947	0.29938	0.52988	0.992209	11223	2
CHD6	5	0.00051685	0.0024021	0.989168	35	4	-2.8433	0.98295	0.98302	0.998493	21250	0	-2.8433	0.85927	0.91404	0.998904	19503	1
CLDN19	5	0.00052347	0.0024305	0.989168	36	3	-2.6465	0.065646	0.16415	0.992758	3307	2	-2.6465	0.21346	0.43956	0.992209	9026	3
TROVE2	4	0.00053114	0.0019851	0.989168	37	2	-3.0714	0.68534	0.70514	0.992825	15810	1	-3.0714	0.61282	0.78224	0.995865	16579	1
TTYH1	6	0.00054174	0.0028401	0.989168	38	2	0.1559	0.17875	0.35268	0.992825	6814	2	0.1559	0.12813	0.33026	0.992209	6425	4
LGALSL	5	0.00056139	0.0025968	0.989168	39	5	-3.9506	0.99944	0.99943	0.999762	21602	0	-3.9506	0.80938	0.89961	0.998904	18988	2
FAM81B	4	0.00056232	0.0021047	0.989168	40	4	-3.1551	0.99944	0.99944	0.999762	21601	0	-3.1551	0.97163	0.97161	0.999113	21029	0
TTPA	4	0.00057059	0.0021363	0.989168	41	4	-3.4988	0.99943	0.99943	0.999762	21600	0	-3.4988	0.67018	0.80004	0.996366	17370	2
TMEM198	4	0.00057362	0.0021455	0.989168	42	3	-2.4509	0.89359	0.89329	0.998493	19315	0	-2.4509	0.60546	0.80767	0.996366	16486	3
ADAMDEC1	5	0.00058359	0.002688	0.989168	43	4	-3.3776	0.98486	0.98492	0.998493	21293	0	-3.3776	0.72762	0.8476	0.998791	18037	2
COX14	6	0.0005987	0.0031315	0.989168	44	5	-3.0967	0.99114	0.99112	0.998732	21444	0	-3.0967	0.97486	0.97679	0.999113	21098	1
C4BPA	5	0.00061078	0.0027943	0.989168	45	4	-1.8819	0.58915	0.70135	0.992825	14461	1	-1.8819	0.32711	0.59727	0.99271	11807	2
MTHFD1L	3	0.00062142	0.0018037	0.989168	46	3	-2.8737	0.98445	0.98459	0.998493	21282	0	-2.8737	0.93331	0.93329	0.999077	20382	1
hsa-mir-6838	3	0.00062371	0.0018105	0.989168	47	3	-4.3042	0.99938	0.99938	0.999762	21599	0	-4.3042	0.43604	0.59115	0.99271	13812	2
OTOG	4	0.00065523	0.0024408	0.989168	48	3	-4.2874	0.39581	0.54016	0.992825	11474	1	-4.2874	0.23132	0.42817	0.992209	9505	1
BAALC	5	0.00070456	0.0032259	0.989168	49	5	-4.5405	0.9993	0.9993	0.999762	21598	0	-4.5405	0.86872	0.93628	0.999077	19619	2
PATZ1	4	0.00073989	0.0027471	0.989168	50	3	-3.082	0.66309	0.68992	0.992825	15503	1	-3.082	0.91108	0.93249	0.999077	20100	1
DNAH1	6	0.00075858	0.0039012	0.989168	51	6	-2.4995	0.99924	0.99922	0.999762	21597	0	-2.4995	0.86506	0.93428	0.999077	19574	2
MCCC1	5	0.00077006	0.0034999	0.989168	52	2	-0.27613	0.38021	0.53722	0.992825	11168	2	-0.27613	0.1	0.28099	0.991323	5330	4
SLC25A35	6	0.00078387	0.0040309	0.989168	53	5	-3.1021	0.83678	0.85544	0.997055	18235	1	-3.1021	0.57815	0.78799	0.996366	16085	3
NTM	4	0.00078601	0.002912	0.989168	54	3	-1.563	0.36237	0.50436	0.992825	10828	1	-1.563	0.69592	0.82893	0.996366	17679	2
SBDS	6	0.00079396	0.004079	0.989168	55	2	0.72959	0.19157	0.36935	0.992825	7142	3	0.72959	0.51302	0.74125	0.993907	15196	3
SLC15A3	5	0.00079996	0.0036227	0.989168	56	5	-4.0423	0.9992	0.99921	0.999762	21596	0	-4.0423	0.17294	0.38736	0.992209	7831	4
LRRC20	6	0.00081917	0.0041945	0.989168	57	4	-1.8599	0.86788	0.87545	0.998149	18816	1	-1.8599	0.68659	0.85474	0.998791	17571	2
FSD1L	5	0.00082004	0.0037074	0.989168	58	4	-2.731	0.97234	0.97241	0.998493	21021	0	-2.731	0.89222	0.92499	0.999002	19901	1
SLC25A36	6	0.00083961	0.0043072	0.989168	59	6	-3.4263	0.99773	0.99772	0.999448	21569	0	-3.4263	0.76461	0.88625	0.998904	18444	2
PHOSPHO1	5	0.0008628	0.0038889	0.989168	60	3	-4.0032	0.51033	0.65425	0.992825	13333	2	-4.0032	0.64829	0.80167	0.996366	17088	1
HOXA1	4	0.00087095	0.0032172	0.989168	61	3	-2.5515	0.65362	0.68363	0.992825	15393	1	-2.5515	0.7381	0.8297	0.996684	18127	1
HSPA4	5	0.0008789	0.0039553	0.989168	62	4	-2.5521	0.94474	0.94492	0.998493	20396	0	-2.5521	0.96421	0.96462	0.999113	20884	1
TP63	5	0.00088049	0.0039608	0.989168	63	4	-2.2624	0.73761	0.77186	0.992825	16610	1	-2.2624	0.32704	0.55801	0.99271	11806	2
HOXB2	5	0.00092576	0.0041441	0.989168	64	4	-2.8247	0.92998	0.93027	0.998493	20057	0	-2.8247	0.85624	0.91313	0.998904	19471	1
CHD1	5	0.00092933	0.0041601	0.989168	65	2	0.32541	0.34205	0.50363	0.992825	10447	2	0.32541	0.18982	0.41392	0.992209	8361	2
CHD8	5	0.00094036	0.0042059	0.989168	66	3	-2.5018	0.46307	0.61103	0.992825	12579	1	-2.5018	0.26078	0.48969	0.992209	10266	1
PHYH	5	0.00096027	0.0042994	0.989168	67	2	0.086722	0.10327	0.22627	0.992825	4716	2	0.086722	0.011726	0.045838	0.984818	892	5
FAM20A	3	0.00096896	0.0027663	0.989168	68	3	-3.4431	0.99903	0.99904	0.999686	21595	0	-3.4431	0.72881	0.76458	0.99404	18047	1
PVRL2	3	0.00097186	0.0027718	0.989168	69	1	0.15033	0.065256	0.13122	0.992758	3292	1	0.15033	0.068034	0.15784	0.984818	3946	1
P2RY8_Y	6	0.00097939	0.0049835	0.989168	70	4	-2.9407	0.58033	0.71971	0.992825	14345	2	-2.9407	0.2532	0.50536	0.992209	10086	1
S1PR4	6	0.0009877	0.0050256	0.989168	71	3	0.43762	0.014535	0.054041	0.960344	1003	3	0.43762	0.51491	0.74266	0.993907	15216	2
ZFAT	4	0.00099136	0.0036451	0.989168	72	3	-3.4827	0.48261	0.58832	0.992825	12912	1	-3.4827	0.20726	0.44441	0.992209	8887	4
hsa-mir-6130	2	0.0010091	0.001904	0.989168	73	2	-2.7969	0.87052	0.87053	0.998149	18866	0	-2.7969	0.64989	0.65815	0.99271	17108	1
ABHD14A	5	0.0010173	0.004539	0.989168	74	5	-4.033	0.99898	0.999	0.999686	21594	0	-4.033	0.63133	0.7923	0.996366	16856	2
UFL1	5	0.0010412	0.004649	0.989168	75	5	-2.8027	0.99896	0.99897	0.999686	21593	0	-2.8027	0.94041	0.96108	0.999113	20497	1
RTP1	5	0.0010415	0.0046508	0.989168	76	4	-3.5326	0.89891	0.89902	0.998493	19424	0	-3.5326	0.11347	0.28176	0.991323	5909	2
ITGA10	5	0.0010474	0.0046779	0.989168	77	5	-2.8578	0.99895	0.99897	0.999686	21592	0	-2.8578	0.89136	0.92465	0.998958	19891	1
RAB13	6	0.0010476	0.005328	0.989168	78	4	-2.2104	0.76485	0.81909	0.995528	17043	1	-2.2104	0.29708	0.56075	0.99271	11159	4
LENG9	6	0.0010514	0.0053445	0.989168	79	2	0.47767	0.17308	0.34528	0.992825	6655	2	0.47767	0.31278	0.58003	0.99271	11529	2
DPY19L2	5	0.0010873	0.0048538	0.989168	80	5	-2.5206	0.99891	0.99892	0.999686	21591	0	-2.5206	0.93877	0.9464	0.999113	20475	1
ALKBH6	6	0.0011237	0.0056831	0.989168	81	4	-2.6763	0.11985	0.27466	0.992825	5185	2	-2.6763	0.481	0.71776	0.99271	14673	3
G3BP1	4	0.0011275	0.0041423	0.989168	82	4	-3.7264	0.99882	0.99882	0.999686	21589	0	-3.7264	0.12293	0.27202	0.991323	6245	3
SSBP2	3	0.0011311	0.0032144	0.989168	83	1	1.5945	0.085593	0.15917	0.992758	4085	2	1.5945	0.3521	0.56216	0.99271	12339	1
VIT	5	0.0011416	0.0050829	0.989168	84	2	-0.049229	0.11821	0.25014	0.992825	5140	2	-0.049229	0.27607	0.50571	0.992209	10634	2
TCF7L1	3	0.0011601	0.0033047	0.989168	85	3	-4.2621	0.99884	0.99885	0.999686	21590	0	-4.2621	0.74748	0.77608	0.995058	18252	1
OR2T2	4	0.0011682	0.0042902	0.989168	86	2	-0.39559	0.33979	0.48024	0.992825	10404	1	-0.39559	0.99367	0.99371	0.999578	21507	0
OR2J3	5	0.0012022	0.00535	0.989168	87	3	-1.4362	0.61197	0.71077	0.992825	14744	1	-1.4362	0.49499	0.71899	0.99271	14923	3
TUBD1	5	0.0012389	0.0055145	0.989168	88	4	-0.27949	0.43349	0.58455	0.992825	12089	1	-0.27949	0.97107	0.97113	0.999113	21015	0
MAFB	5	0.0012478	0.0055613	0.989168	89	3	-1.6408	0.0073889	0.027274	0.956702	548	1	-1.6408	0.15765	0.36139	0.992209	7356	3
SAMD1	6	0.0012518	0.006304	0.989168	90	3	-0.18183	0.39679	0.58291	0.992825	11494	2	-0.18183	0.019716	0.079303	0.984818	1399	3
SRBD1	4	0.0012531	0.0045981	0.989168	91	2	-1.2752	0.74875	0.75352	0.992825	16777	1	-1.2752	0.98246	0.98245	0.999113	21271	0
LAMA4	6	0.0012631	0.0063617	0.989168	92	4	-3.2324	0.41433	0.59536	0.992825	11826	2	-3.2324	0.3323	0.60338	0.99271	11918	4
C12orf44	4	0.001273	0.0046696	0.989168	93	2	0.16326	0.016472	0.050285	0.960344	1115	2	0.16326	0.18561	0.36463	0.992209	8229	3
HTR5A	3	0.0012768	0.0036158	0.989168	94	3	-3.9484	0.99872	0.99874	0.999686	21588	0	-3.9484	0.88646	0.89709	0.998904	19838	1
CCDC158	5	0.0012912	0.0057436	0.989168	95	4	-2.9354	0.91203	0.91206	0.998493	19691	0	-2.9354	0.79584	0.90008	0.998904	18810	2
NUTM2A	6	0.0012961	0.0065189	0.989168	96	6	-4.047	0.9987	0.99869	0.999686	21587	0	-4.047	0.79584	0.90008	0.998904	18807	2
TM4SF1	5	0.0013009	0.0057849	0.989168	97	3	-2.5926	0.42784	0.57955	0.992825	12016	1	-2.5926	0.27399	0.53195	0.992209	10593	4
VCAN	2	0.0013064	0.0024987	0.989168	98	1	-0.97678	0.46684	0.47109	0.992825	12646	1	-0.97678	0.87448	0.87461	0.998904	19694	1
SPG7	6	0.0013209	0.0066233	0.989168	99	5	-3.2441	0.93746	0.93747	0.998493	20226	0	-3.2441	0.54033	0.76088	0.99404	15567	3
VKORC1L1	4	0.0013805	0.0050595	0.989168	100	2	-0.67474	0.23238	0.36583	0.992825	8168	2	-0.67474	0.30466	0.5353	0.992209	11328	3
VRTN	5	0.0013832	0.0061413	0.989168	101	5	-2.7016	0.99862	0.99863	0.999686	21586	0	-2.7016	0.76682	0.87184	0.998904	18469	2
UMPS	5	0.0013981	0.0062073	0.989168	102	3	-2.8214	0.96256	0.96272	0.998493	20810	0	-2.8214	0.87528	0.9191	0.998904	19705	1
CRYBB2	6	0.0014279	0.0071603	0.989168	103	3	-1.4321	0.44822	0.61975	0.992825	12334	1	-1.4321	0.66967	0.84836	0.998791	17363	2
HIST1H4D	6	0.0014335	0.0071855	0.989168	104	4	-1.2769	0.61141	0.74455	0.992825	14740	2	-1.2769	0.71439	0.86559	0.998791	17899	2
PTN	4	0.0014654	0.0053546	0.989168	105	2	-1.5226	0.81173	0.81144	0.995401	17803	0	-1.5226	0.54557	0.76469	0.99404	15637	3
TMEM196	3	0.0014664	0.004134	0.989168	106	3	-2.6076	0.95749	0.95767	0.998493	20702	0	-2.6076	0.42203	0.5773	0.99271	13579	2
CHST1	4	0.0014771	0.0053986	0.989168	107	3	-3.9901	0.055236	0.13006	0.992758	2881	1	-3.9901	0.34384	0.55622	0.99271	12151	2
NKIRAS1	6	0.0015121	0.0075599	0.989168	108	6	-3.3001	0.99849	0.99847	0.99962	21585	0	-3.3001	0.85216	0.92743	0.999002	19425	2
GUCY1A3	5	0.001514	0.0067031	0.989168	109	4	-2.3401	0.96996	0.97001	0.998493	20971	0	-2.3401	0.52671	0.73707	0.993907	15378	2
ZNF672	5	0.0015149	0.0067072	0.989168	110	5	-3.4817	0.99849	0.99851	0.99962	21584	0	-3.4817	0.63024	0.79171	0.996366	16831	2
CDC14B	6	0.0015416	0.0077152	0.989168	111	5	-2.8535	0.97243	0.97237	0.998493	21024	0	-2.8535	0.96752	0.9723	0.999113	20950	1
RALY	5	0.0015463	0.006846	0.989168	112	5	-2.559	0.99845	0.99848	0.99962	21583	0	-2.559	0.85602	0.92946	0.999077	19470	2
C7orf41	4	0.0015535	0.0056767	0.989168	113	3	-3.4583	0.13127	0.25705	0.992825	5489	1	-3.4583	0.58131	0.76524	0.99404	16140	1
SMCHD1	6	0.0015639	0.0078238	0.989168	114	6	-2.8916	0.99736	0.99734	0.999448	21560	0	-2.8916	0.99356	0.9936	0.999513	21505	0
CRTAP	6	0.0016245	0.0081221	0.989168	115	4	-1.1446	0.29571	0.49941	0.992825	9537	1	-1.1446	0.55909	0.77429	0.994925	15836	1
GPR62	4	0.0016527	0.0060194	0.989168	116	3	-3.9918	0.58902	0.6441	0.992825	14458	1	-3.9918	0.80734	0.85614	0.998791	18962	1
RXFP3	5	0.0016723	0.0073757	0.989168	117	4	-2.6981	0.89615	0.89627	0.998493	19368	0	-2.6981	0.91807	0.93566	0.999077	20202	1
CCK	4	0.0016777	0.0061028	0.989168	118	4	-3.2954	0.98296	0.98293	0.998493	21251	0	-3.2954	0.98462	0.9847	0.999113	21320	0
SMLR1	6	0.0016882	0.0084323	0.989168	119	3	-0.20177	0.40464	0.58849	0.992825	11646	2	-0.20177	0.30326	0.56837	0.99271	11299	4
SELT	5	0.0016999	0.0074889	0.989168	120	2	0.72076	0.17714	0.34058	0.992825	6762	3	0.72076	0.37465	0.63973	0.99271	12734	3
ACAD11	6	0.0017073	0.0085225	0.989168	121	3	-1.5334	0.14991	0.3148	0.992825	6017	3	-1.5334	0.34327	0.61615	0.99271	12142	3
PPT1	6	0.001713	0.00855	0.989168	122	5	-3.2945	0.96606	0.96616	0.998493	20876	0	-3.2945	0.28545	0.54631	0.99271	10849	4
MTMR12	4	0.0017201	0.0062476	0.989168	123	3	-4.1723	0.066184	0.15129	0.992758	3329	1	-4.1723	0.10511	0.24439	0.987255	5583	2
hsa-mir-4505	4	0.0017423	0.0063278	0.989168	124	4	-3.8205	0.98747	0.98744	0.998493	21362	0	-3.8205	0.9084	0.91225	0.998904	20074	1
PALM2-AKAP2	6	0.0017545	0.0087544	0.989168	125	6	-2.5623	0.99825	0.99822	0.999473	21582	0	-2.5623	0.49779	0.73006	0.992838	15024	3
SCGB1D2	4	0.0017786	0.0064621	0.989168	126	3	-3.0491	0.94248	0.94233	0.998493	20341	0	-3.0491	0.9596	0.95952	0.999113	20796	0
NPEPL1	5	0.0017792	0.007832	0.989168	127	4	-3.2402	0.82714	0.83189	0.995528	18064	1	-3.2402	0.35665	0.58753	0.99271	12416	3
LYG2	5	0.0018075	0.0079631	0.989168	128	4	-3.3454	0.81914	0.82572	0.995528	17924	1	-3.3454	0.42439	0.67648	0.99271	13615	3
POU2F2	6	0.0018155	0.0090531	0.989168	129	4	-0.36986	0.27587	0.47527	0.992825	9149	2	-0.36986	0.071911	0.2167	0.984818	4166	4
SCGB2A2	5	0.0018234	0.0080355	0.989168	130	2	0.48269	0.26366	0.4356	0.992825	8895	2	0.48269	0.15061	0.36404	0.992209	7132	3
PARPBP	6	0.0018242	0.009098	0.989168	131	6	-1.6332	0.99818	0.99815	0.999448	21581	0	-1.6332	0.92559	0.95666	0.999113	20294	1
OPN4	5	0.0018391	0.0081005	0.989168	132	5	-2.585	0.99815	0.99815	0.999448	21579	0	-2.585	0.95104	0.95423	0.999113	20646	1
MPC2	2	0.001842	0.0035585	0.989168	133	2	-4.5484	0.99816	0.99812	0.999448	21580	0	-4.5484	0.91057	0.91061	0.998904	20095	0
DIP2A	4	0.0018474	0.0067063	0.989168	134	3	-3.8203	0.3005	0.43837	0.992825	9642	1	-3.8203	0.42504	0.61465	0.99271	13626	1
C19orf66	5	0.0018489	0.0081367	0.989168	135	3	-3.1354	0.56952	0.69371	0.992825	14191	1	-3.1354	0.17706	0.39423	0.992209	7968	2
C14orf2	5	0.0018556	0.0081665	0.989168	136	5	-3.6131	0.99566	0.99564	0.99906	21534	0	-3.6131	0.86726	0.93547	0.999077	19604	2
OPCML	5	0.0018621	0.0082	0.989168	137	4	-2.5773	0.97397	0.97403	0.998493	21058	0	-2.5773	0.99536	0.99542	0.999744	21539	0
NonTargetingControlGuideForHuman_0841	1	0.0018647	0.0018449	0.989168	138	1	-4.5292	0.99814	0.99815	0.999448	21578	0	-4.5292	0.97209	0.97226	0.999113	21039	0
GMNN	6	0.001887	0.0094142	0.989168	139	6	-3.0963	0.99811	0.99809	0.999448	21577	0	-3.0963	0.83085	0.91666	0.998904	19207	2
hsa-mir-5090	4	0.0018899	0.0068643	0.989168	140	3	-2.3752	0.76407	0.76666	0.992825	17028	1	-2.3752	0.87966	0.89291	0.998904	19761	1
BHLHE40	6	0.0019179	0.0095617	0.989168	141	4	-3.0997	0.023605	0.079422	0.989023	1479	2	-3.0997	0.31076	0.57761	0.99271	11472	4
SGMS1	6	0.0019242	0.0095929	0.989168	142	2	-0.058623	0.62544	0.75597	0.992825	14948	1	-0.058623	0.7693	0.88834	0.998904	18495	2
CCNB1IP1	4	0.001943	0.0070481	0.989168	143	3	-4.5384	0.091498	0.19906	0.992825	4302	1	-4.5384	0.5428	0.76271	0.99404	15604	2
OCIAD1	5	0.0019573	0.0085775	0.989168	144	5	-2.2485	0.98889	0.98891	0.998493	21396	0	-2.2485	0.51931	0.74579	0.993907	15281	3
TRIM58	3	0.0019649	0.0055361	0.989168	145	3	-5.7764	0.99804	0.99804	0.999448	21576	0	-5.7764	0.40057	0.63062	0.99271	13199	3
NR3C2	4	0.0019735	0.0071686	0.989168	146	4	-2.9266	0.99803	0.99804	0.999448	21575	0	-2.9266	0.95626	0.95616	0.999113	20727	0
DAG1	4	0.0020075	0.0072928	0.989168	147	4	-3.7873	0.99799	0.998	0.999448	21574	0	-3.7873	0.74544	0.85851	0.998791	18222	2
HBP1	6	0.0020331	0.01012	0.989168	148	4	-3.1443	0.97496	0.97487	0.998493	21079	0	-3.1443	0.34351	0.61642	0.99271	12146	4
YY2	5	0.0020424	0.0089363	0.989168	149	4	-2.5199	0.9763	0.97636	0.998493	21106	0	-2.5199	0.95893	0.96014	0.999113	20784	1
hsa-mir-548i-4	2	0.0020495	0.0039691	0.989168	150	1	-1.7339	0.43651	0.4437	0.992825	12142	1	-1.7339	0.35092	0.44422	0.992209	12254	1
hsa-mir-512-2	4	0.0020539	0.0074458	0.989168	151	3	-1.4734	0.47843	0.58628	0.992825	12830	1	-1.4734	0.23282	0.43024	0.992209	9540	2
RIBC1	5	0.0020694	0.0090472	0.989168	152	4	-2.0673	0.88732	0.88743	0.998493	19197	0	-2.0673	0.78616	0.88424	0.998904	18674	2
ZNF415	3	0.0020858	0.0058522	0.989168	153	3	-4.2014	0.99791	0.99793	0.999448	21573	0	-4.2014	0.72351	0.84521	0.998791	17998	2
TMEM120A	6	0.0020955	0.010409	0.989168	154	4	-2.5664	0.715	0.799	0.993824	16256	1	-2.5664	0.49609	0.7288	0.99271	14972	3
ELAVL2	4	0.0021074	0.0076451	0.989168	155	3	-1.8084	0.81723	0.81693	0.995436	17892	0	-1.8084	0.97455	0.97462	0.999113	21094	0
TDRD9	5	0.0021287	0.009301	0.989168	156	3	-4.283	0.51584	0.65932	0.992825	13413	1	-4.283	0.97656	0.97663	0.999113	21133	0
CCL8	6	0.0021337	0.010571	0.989168	157	2	0.43073	0.51628	0.67007	0.992825	13421	2	0.43073	0.30168	0.56644	0.99271	11263	4
hsa-mir-421	4	0.0021445	0.0077766	0.989168	158	3	-1.8401	0.53891	0.61661	0.992825	13768	1	-1.8401	0.15977	0.32741	0.992209	7432	2
HS3ST1	3	0.0021481	0.0060204	0.989168	159	3	-4.1461	0.98379	0.9839	0.998493	21270	0	-4.1461	0.79622	0.8086	0.996366	18836	1
hsa-mir-3689a	2	0.0021632	0.0042004	0.989168	160	2	-3.8062	0.99784	0.99779	0.999448	21572	0	-3.8062	0.69272	0.69555	0.99271	17641	1
ZFP2	4	0.0021869	0.0079177	0.989168	161	2	-1.3997	0.52819	0.61097	0.992825	13590	1	-1.3997	0.2091	0.39783	0.992209	8937	1
ZNF737	5	0.0022027	0.0096213	0.989168	162	1	1.7626	0.0253	0.077603	0.987206	1560	4	1.7626	0.32067	0.55152	0.99271	11677	2
ARL10	6	0.0022316	0.011035	0.989168	163	6	-3.1321	0.99777	0.99775	0.999448	21571	0	-3.1321	0.7605	0.88448	0.998904	18396	1
ASIC5	6	0.0022501	0.011121	0.989168	164	6	-1.9591	0.99775	0.99773	0.999448	21570	0	-1.9591	0.81463	0.90881	0.998904	19038	2
ZNF708	5	0.0022557	0.0098568	0.989168	165	4	-0.72036	0.98082	0.98092	0.998493	21199	0	-0.72036	0.97973	0.98038	0.999113	21204	1
PCNXL3	4	0.002299	0.0083049	0.989168	166	3	-2.4976	0.945	0.94484	0.998493	20402	0	-2.4976	0.16817	0.33961	0.992209	7696	3
HRNR	4	0.0023142	0.0083576	0.989168	167	1	0.89421	0.37752	0.52059	0.992825	11112	2	0.89421	0.008063	0.032504	0.984818	623	4
CCDC43	6	0.0023246	0.011461	0.989168	168	2	0.013777	0.77702	0.8245	0.995528	17249	1	0.013777	0.70635	0.86245	0.998791	17807	2
hsa-mir-1302-7	3	0.0023728	0.0066279	0.989168	169	1	0.89657	0.2457	0.36898	0.992825	8480	2	0.89657	0.45505	0.61006	0.99271	14178	2
CARTPT	6	0.0023882	0.011745	0.989168	170	3	-0.29272	0.92548	0.92554	0.998493	19961	0	-0.29272	0.25078	0.50213	0.992209	10023	4
ATG12	4	0.0024007	0.0086641	0.989168	171	4	-2.3107	0.9976	0.9976	0.999448	21568	0	-2.3107	0.17447	0.3899	0.992209	7876	4
PAAF1	4	0.0024076	0.0086879	0.989168	172	4	-2.0957	0.99759	0.99759	0.999448	21567	0	-2.0957	0.7934	0.85033	0.998791	18767	1
PPP5D1	6	0.0024094	0.011846	0.989168	173	4	-2.4147	0.13604	0.29644	0.992825	5606	2	-2.4147	0.45242	0.69701	0.99271	14131	2
TRIQK	4	0.0024313	0.0087677	0.989168	174	4	-4.6256	0.99757	0.99757	0.999448	21566	0	-4.6256	0.59728	0.74335	0.993907	16373	2
LOC391322	3	0.0024461	0.0068282	0.989168	175	3	-3.422	0.99755	0.99755	0.999448	21565	0	-3.422	0.74151	0.77231	0.994925	18171	1
SYNRG	6	0.0024518	0.012057	0.989168	176	4	-0.81005	0.23075	0.41915	0.992825	8134	1	-0.81005	0.66282	0.84578	0.998791	17253	1
C2orf91	5	0.0024648	0.010702	0.989168	177	3	-0.49391	0.31065	0.47618	0.992825	9869	1	-0.49391	0.28984	0.55183	0.99271	10970	3
UBASH3A	5	0.0024659	0.010705	0.989168	178	5	-3.2214	0.99206	0.99207	0.998876	21460	0	-3.2214	0.98154	0.98166	0.999113	21252	0
SYT5	5	0.0024678	0.010713	0.989168	179	4	-1.6906	0.040884	0.11785	0.992758	2279	1	-1.6906	0.18381	0.40539	0.992209	8171	4
SMYD3	4	0.0024838	0.0089431	0.989168	180	4	-2.2947	0.99752	0.99752	0.999448	21564	0	-2.2947	0.53997	0.74382	0.993907	15560	2
LRRC8D	6	0.0024958	0.012259	0.989168	181	5	-2.6327	0.95906	0.95916	0.998493	20738	0	-2.6327	0.87076	0.93741	0.999077	19646	2
hsa-mir-6836	4	0.0025052	0.0090133	0.989168	182	4	-3.5613	0.99749	0.9975	0.999448	21563	0	-3.5613	0.89886	0.9054	0.998904	19964	1
STK3	4	0.0025173	0.0090522	0.989168	183	4	-3.908	0.97484	0.97471	0.998493	21076	0	-3.908	0.87199	0.8883	0.998904	19663	1
hsa-mir-2909	4	0.0025415	0.0091539	0.989168	184	4	-3.4555	0.99746	0.99746	0.999448	21562	0	-3.4555	0.91793	0.91975	0.998904	20201	1
hsa-mir-4692	4	0.0025571	0.0092016	0.989168	185	3	-1.7266	0.70669	0.72044	0.992825	16131	1	-1.7266	0.77475	0.84301	0.998651	18552	1
TMEM170A	5	0.0025577	0.011074	0.989168	186	5	-1.0697	0.99744	0.99743	0.999448	21561	0	-1.0697	0.82323	0.90424	0.998904	19125	1
SPATA31D1	5	0.0025699	0.011121	0.989168	187	4	-2.1296	0.97962	0.97973	0.998493	21179	0	-2.1296	0.79108	0.89796	0.998904	18737	2
SENP3	5	0.0025739	0.011141	0.989168	188	2	-0.109	0.52022	0.66336	0.992825	13475	1	-0.109	0.29852	0.52897	0.992209	11204	3
CA9	5	0.0025957	0.011234	0.989168	189	2	0.43651	0.24676	0.42113	0.992825	8507	2	0.43651	0.082655	0.22169	0.985223	4605	3
SLC25A2	5	0.002612	0.011291	0.989168	190	4	-2.517	0.97954	0.97965	0.998493	21177	0	-2.517	0.96174	0.96936	0.999113	20829	1
DKC1	4	0.0026163	0.009399	0.989168	191	3	-1.6005	0.73652	0.74347	0.992825	16597	1	-1.6005	0.28111	0.51103	0.992209	10744	2
KIAA1644	5	0.0026203	0.011323	0.989168	192	4	-3.0107	0.97829	0.97839	0.998493	21152	0	-3.0107	0.95791	0.95933	0.999113	20758	1
PSMG3	5	0.0026269	0.011349	0.989168	193	4	-3.0039	0.44613	0.59584	0.992825	12304	1	-3.0039	0.69592	0.82893	0.996366	17683	2
GTF2H2D	2	0.0026713	0.0051475	0.989168	194	2	-4.1865	0.99733	0.99727	0.999448	21559	0	-4.1865	0.59728	0.74335	0.993907	16374	2
WFDC6	4	0.0026744	0.0095832	0.989168	195	4	-2.5191	0.99733	0.99732	0.999448	21558	0	-2.5191	0.85791	0.91363	0.998904	19485	1
CLEC4C	3	0.0026756	0.0074462	0.989168	196	3	-4.6079	0.99423	0.99432	0.998876	21501	0	-4.6079	0.82494	0.83033	0.996711	19140	1
SLC22A9	6	0.0027068	0.013262	0.989168	197	5	-2.554	0.96885	0.96889	0.998493	20947	0	-2.554	0.32221	0.59142	0.99271	11706	4
NonTargetingControlGuideForHuman_0346	2	0.0027075	0.005224	0.989168	198	2	-2.5383	0.88357	0.88354	0.998493	19118	0	-2.5383	0.43398	0.49757	0.992209	13768	1
GUCD1	5	0.0027185	0.011714	0.989168	199	5	-1.6611	0.99728	0.99727	0.999448	21557	0	-1.6611	0.66449	0.84638	0.998791	17304	1
hsa-mir-1281	2	0.0027287	0.0052561	0.989168	200	2	-3.0561	0.88174	0.88173	0.998493	19092	0	-3.0561	0.49428	0.64901	0.99271	14910	2
SLC7A8	4	0.0027331	0.0097954	0.989168	201	3	-2.9436	0.88052	0.88015	0.998493	19073	0	-2.9436	0.86178	0.88243	0.998904	19533	1
KCNJ13	5	0.0027332	0.011776	0.989168	202	4	-2.5897	0.98327	0.98334	0.998493	21260	0	-2.5897	0.84655	0.91034	0.998904	19362	1
MIDN	4	0.0027415	0.0098256	0.989168	203	4	-3.3834	0.99726	0.99725	0.999448	21556	0	-3.3834	0.09488	0.24598	0.987255	5127	4
TSSK6	5	0.0027706	0.01192	0.989168	204	3	-2.796	0.27567	0.44591	0.992825	9143	2	-2.796	0.22921	0.45634	0.992209	9446	3
GGT7	4	0.002783	0.0099713	0.989168	205	4	-2.7327	0.99722	0.99722	0.999448	21555	0	-2.7327	0.92487	0.92568	0.999002	20285	1
NDUFA5	5	0.0027859	0.011978	0.989168	206	2	-0.36324	0.87303	0.87306	0.998149	18906	0	-0.36324	0.5833	0.76628	0.99404	16168	2
ALKBH5	5	0.0028039	0.012047	0.989168	207	5	-4.5839	0.9972	0.99719	0.999448	21554	0	-4.5839	0.80067	0.89376	0.998904	18877	2
hsa-mir-6762	4	0.0028138	0.010085	0.989168	208	3	-1.666	0.83128	0.83082	0.995528	18136	0	-1.666	0.96763	0.96758	0.999113	20953	0
OR2T1	6	0.0028401	0.013887	0.989168	209	4	-2.3462	0.8236	0.84788	0.996442	18001	1	-2.3462	0.55923	0.77439	0.994925	15840	3
OMA1	4	0.002842	0.010182	0.989168	210	3	-3.5937	0.94975	0.94965	0.998493	20497	0	-3.5937	0.65929	0.79147	0.996366	17220	2
ACSM2A	6	0.0028737	0.014025	0.989168	211	5	-3.6271	0.96183	0.96191	0.998493	20798	0	-3.6271	0.9432	0.96201	0.999113	20534	1
GALNTL6	6	0.0028946	0.014117	0.989168	212	3	-1.5104	0.86173	0.87121	0.998149	18707	1	-1.5104	0.98418	0.98432	0.999113	21308	1
KCNK9	6	0.0028971	0.014126	0.989168	213	2	0.47748	0.27114	0.4695	0.992825	9064	3	0.47748	0.012782	0.055996	0.984818	953	4
OPTC	5	0.0028985	0.012446	0.989168	214	4	-2.5315	0.29998	0.46696	0.992825	9630	1	-2.5315	0.81137	0.90092	0.998904	19008	1
ALG8	4	0.0029043	0.010395	0.989168	215	3	-3.4028	0.67703	0.69935	0.992825	15720	1	-3.4028	0.53251	0.69404	0.99271	15438	1
BCCIP	4	0.0029092	0.010414	0.989168	216	3	-2.3476	0.88772	0.88742	0.998493	19204	0	-2.3476	0.29729	0.5147	0.992209	11165	3
FLT1	4	0.0029314	0.010496	0.989168	217	3	-3.0191	0.6527	0.68304	0.992825	15385	1	-3.0191	0.69592	0.82893	0.996366	17691	2
hsa-mir-4760	2	0.0029368	0.0056387	0.989168	218	2	-3.9848	0.99706	0.997	0.999448	21553	0	-3.9848	0.82182	0.82161	0.996366	19113	0
USP7	5	0.0029449	0.012627	0.989168	219	2	-0.039768	0.92299	0.92318	0.998493	19913	0	-0.039768	0.99231	0.99233	0.999212	21480	0
AFM	4	0.0029504	0.010566	0.989168	220	3	-1.7389	0.10395	0.22175	0.992825	4737	1	-1.7389	0.17567	0.39193	0.992209	7914	3
PPP6R2	5	0.0029892	0.012794	0.989168	221	4	-3.2338	0.8802	0.88025	0.998493	19063	0	-3.2338	0.2386	0.46633	0.992209	9696	3
CTNNA3	5	0.0029979	0.012824	0.989168	222	2	1.065	0.13636	0.27858	0.992825	5618	3	1.065	0.40005	0.65861	0.99271	13188	3
LOC100652824	5	0.0029997	0.012835	0.989168	223	5	-3.617	0.997	0.99698	0.999448	21552	0	-3.617	0.72586	0.87011	0.998791	18016	2
FBP2	4	0.0030211	0.010816	0.989168	224	2	0.57476	0.012954	0.042461	0.960344	900	2	0.57476	0.25447	0.45932	0.992209	10115	2
CMC4	5	0.0030509	0.013045	0.989168	225	3	-2.3704	0.16694	0.32527	0.992825	6486	2	-2.3704	0.56399	0.7563	0.99404	15895	2
RNF151	6	0.0030546	0.014862	0.989168	226	4	-3.7065	0.4385	0.61261	0.992825	12170	1	-3.7065	0.32378	0.59327	0.99271	11744	1
C6orf7	3	0.0031045	0.0086151	0.989168	227	2	-1.895	0.63514	0.63995	0.992825	15095	1	-1.895	0.74707	0.77581	0.995058	18248	1
FGF21	6	0.0031075	0.0151	0.989168	228	5	-1.4674	0.97118	0.97117	0.998493	20996	0	-1.4674	0.63389	0.82772	0.996366	16902	2
CDS2	3	0.0031081	0.0086233	0.989168	229	3	-3.2965	0.99689	0.99692	0.999448	21551	0	-3.2965	0.86301	0.88315	0.998904	19547	1
NonTargetingControlGuideForHuman_0398	2	0.0031109	0.00597	0.989168	230	2	-4.2649	0.99689	0.99683	0.999448	21550	0	-4.2649	0.72892	0.72927	0.992766	18051	1
ACAP2	5	0.0031112	0.013276	0.989168	231	4	-3.0776	0.95295	0.95311	0.998493	20576	0	-3.0776	0.5384	0.74304	0.993907	15534	2
hsa-mir-764	4	0.00312	0.011159	0.989168	232	2	-1.0051	0.39699	0.5414	0.992825	11499	2	-1.0051	0.28788	0.50282	0.992209	10914	3
DPM1	5	0.0031201	0.013307	0.989168	233	4	-2.9283	0.71679	0.7603	0.992825	16276	1	-2.9283	0.028176	0.10384	0.984818	1941	3
RDH12	4	0.0031359	0.011204	0.989168	234	3	-3.92	0.92209	0.92188	0.998493	19897	0	-3.92	0.35168	0.58259	0.99271	12309	3
hsa-mir-555	4	0.003204	0.011446	0.989168	235	4	-2.9765	0.97072	0.97059	0.998493	20987	0	-2.9765	0.99514	0.99515	0.99969	21533	0
ACSL5	5	0.0032099	0.013663	0.989168	236	4	-0.46979	0.65242	0.72841	0.992825	15382	1	-0.46979	0.2069	0.43248	0.992209	8838	2
TPCN1	6	0.0032133	0.015558	0.989168	237	3	-0.81907	0.15584	0.32267	0.992825	6194	3	-0.81907	0.16679	0.38774	0.992209	7651	3
CAAP1	4	0.0032212	0.011504	0.989168	238	4	-4.4885	0.99676	0.99675	0.999448	21549	0	-4.4885	0.88793	0.94706	0.999113	19864	2
G6PC3	5	0.003246	0.013821	0.989168	239	5	-1.9211	0.99675	0.99673	0.999448	21548	0	-1.9211	0.58844	0.79551	0.996366	16240	2
hsa-mir-3689f	4	0.0032472	0.011597	0.989168	240	3	-2.2734	0.54256	0.6185	0.992825	13823	1	-2.2734	0.48286	0.65708	0.99271	14704	1
CAPS2	5	0.0032492	0.013833	0.989168	241	4	-4.4267	0.95566	0.95583	0.998493	20644	0	-4.4267	0.65355	0.80462	0.996366	17159	2
LARP4	4	0.0032652	0.011662	0.989168	242	4	-2.0753	0.99673	0.99673	0.999448	21547	0	-2.0753	0.67736	0.80571	0.996366	17465	1
POM121L12	5	0.0033323	0.014159	0.989168	243	3	-2.8932	0.14642	0.29419	0.992825	5913	1	-2.8932	0.17261	0.38678	0.992209	7821	3
KRTAP9-6	4	0.0033366	0.011918	0.989168	244	4	-3.9063	0.99666	0.99665	0.999448	21546	0	-3.9063	0.94697	0.94682	0.999113	20585	0
FABP7	5	0.0033397	0.014188	0.989168	245	3	-1.7187	0.36375	0.52265	0.992825	10864	2	-1.7187	0.74504	0.87794	0.998904	18216	2
BTC	4	0.0033441	0.011941	0.989168	246	3	-2.3624	0.847	0.84653	0.996442	18422	0	-2.3624	0.15952	0.32703	0.992209	7425	3
FRMD4A	6	0.0033461	0.016141	0.989168	247	3	-0.93463	0.35797	0.55577	0.992825	10741	2	-0.93463	0.32533	0.59516	0.99271	11773	2
IL10RB	6	0.0033498	0.01616	0.989168	248	4	-1.9341	0.26376	0.46036	0.992825	8902	2	-1.9341	0.051756	0.16717	0.984818	3224	3
TBC1D5	4	0.003357	0.011983	0.989168	249	3	-2.782	0.95284	0.95269	0.998493	20574	0	-2.782	0.92666	0.93987	0.999113	20310	1
BCL2	3	0.003359	0.0093051	0.989168	250	1	0.36167	0.69475	0.6946	0.992825	15942	1	0.36167	0.44192	0.6269	0.99271	13932	2
APH1B	6	0.0033636	0.01623	0.989168	251	5	-2.0631	0.96514	0.96519	0.998493	20862	0	-2.0631	0.88935	0.94787	0.999113	19874	2
KCNA2	5	0.0033688	0.014311	0.989168	252	2	3.2334	0.019226	0.06115	0.965322	1280	3	3.2334	0.23377	0.46123	0.992209	9564	3
NonTargetingControlGuideForHuman_0776	2	0.0033865	0.0065001	0.989168	253	2	-4.0341	0.99629	0.99624	0.999384	21541	0	-4.0341	0.82445	0.82428	0.996366	19136	0
KHNYN	5	0.0034033	0.014462	0.989168	254	5	-2.77	0.9966	0.99656	0.999448	21545	0	-2.77	0.97995	0.98006	0.999113	21211	0
SCT	6	0.0034057	0.016418	0.989168	255	2	-0.043475	0.91537	0.9154	0.998493	19764	0	-0.043475	0.68478	0.85407	0.998791	17554	2
XRCC1	5	0.0034218	0.014531	0.989168	256	2	1.7753	0.032259	0.095812	0.992066	1911	3	1.7753	0.072624	0.20102	0.984818	4188	3
COCH	4	0.0034235	0.012221	0.989168	257	4	-3.4163	0.99658	0.99657	0.999448	21544	0	-3.4163	0.93757	0.93741	0.999077	20458	0
NonTargetingControlGuideForHuman_0059	2	0.0034291	0.0065826	0.989168	258	2	-5.9492	0.99657	0.9965	0.999448	21543	0	-5.9492	0.79835	0.79803	0.996366	18858	0
RHCG	5	0.003449	0.014638	0.989168	259	3	-1.5139	0.18121	0.34661	0.992825	6881	2	-1.5139	0.12468	0.30245	0.99134	6304	4
hsa-mir-4765	2	0.0034501	0.006622	0.989168	260	2	-3.6193	0.99504	0.99495	0.998876	21524	0	-3.6193	0.97424	0.97439	0.999113	21086	0
TAGLN	4	0.003457	0.012347	0.989168	261	2	-0.90508	0.14181	0.2685	0.992825	5797	2	-0.90508	0.65082	0.80313	0.996366	17119	2
RPL27	4	0.0034592	0.012354	0.989168	262	3	-1.6838	0.92829	0.92806	0.998493	20023	0	-1.6838	0.37455	0.60529	0.99271	12731	2
OSTN	6	0.0034678	0.016715	0.989168	263	4	-1.5874	0.61989	0.75145	0.992825	14857	2	-1.5874	0.075215	0.22454	0.985694	4315	1
hsa-mir-19b-2	3	0.0034923	0.0096666	0.989168	264	3	-2.7637	0.99651	0.99657	0.999448	21542	0	-2.7637	0.84945	0.85097	0.998791	19392	1
hsa-mir-4756	2	0.0034925	0.0067003	0.989168	265	2	-4.0445	0.9813	0.98132	0.998493	21215	0	-4.0445	0.6099	0.62546	0.99271	16543	1
NPHP3	5	0.0034961	0.014828	0.989168	266	4	-1.6718	0.44227	0.59238	0.992825	12234	1	-1.6718	0.40534	0.63521	0.99271	13277	2
LOC100130451	3	0.0035214	0.0097468	0.989168	267	2	-2.0131	0.58768	0.60041	0.992825	14440	1	-2.0131	0.62906	0.71103	0.99271	16812	1
C3orf80	3	0.0035816	0.0099108	0.989168	268	2	-0.23734	0.86444	0.8644	0.998149	18752	0	-0.23734	0.90313	0.9084	0.998904	20017	1
SKP2	3	0.0035835	0.0099186	0.989168	269	2	-4.2882	0.25328	0.37856	0.992825	8678	1	-4.2882	0.27516	0.42704	0.992209	10611	2
TNFSF4	6	0.0035963	0.01733	0.989168	270	2	0.88922	0.10121	0.24922	0.992825	4650	3	0.88922	0.033157	0.11781	0.984818	2219	3
VCX3B	5	0.0036337	0.015362	0.989168	271	3	-0.57329	0.73176	0.7685	0.992825	16528	1	-0.57329	0.55488	0.75157	0.99404	15732	2
RPUSD2	5	0.0037397	0.015769	0.989168	272	2	0.027072	0.28908	0.45751	0.992825	9403	2	0.027072	0.35712	0.58799	0.99271	12429	3
CEBPG	4	0.0037559	0.013379	0.989168	273	3	-2.3237	0.40585	0.55086	0.992825	11672	1	-2.3237	0.56446	0.71804	0.99271	15902	2
DYRK1B	5	0.0037926	0.015985	0.989168	274	3	-1.7898	0.53169	0.67401	0.992825	13652	1	-1.7898	0.33092	0.56193	0.99271	11886	1
MPST	5	0.0038109	0.016057	0.989168	275	3	-1.5996	0.90822	0.90825	0.998493	19612	0	-1.5996	0.4782	0.70359	0.99271	14622	3
TRPV5	6	0.0038129	0.018331	0.989168	276	3	-0.82136	0.54758	0.69401	0.992825	13895	2	-0.82136	0.86024	0.9317	0.999077	19514	2
FTL	4	0.0038407	0.013676	0.989168	277	1	1.0696	0.22329	0.3561	0.992825	7954	2	1.0696	0.48853	0.71304	0.99271	14798	2
ZFYVE28	5	0.0038456	0.016201	0.989168	278	2	2.0693	0.028423	0.085863	0.989177	1705	3	2.0693	0.17972	0.39865	0.992209	8053	3
NTRK1	4	0.003883	0.013816	0.989168	279	1	0.067186	0.65103	0.68197	0.992825	15369	1	0.067186	0.54687	0.74738	0.99404	15650	2
DACH2	6	0.0038922	0.018682	0.989168	280	5	-1.9863	0.13448	0.29433	0.992825	5567	1	-1.9863	0.15461	0.36994	0.992209	7255	1
MTX1	3	0.0039052	0.010797	0.989168	281	3	-4.0514	0.99609	0.99618	0.99937	21540	0	-4.0514	0.451	0.60599	0.99271	14105	2
hsa-mir-6829	3	0.0039313	0.010859	0.989168	282	3	-1.0137	0.93209	0.93213	0.998493	20107	0	-1.0137	0.5012	0.65508	0.99271	15068	1
COPS7A	6	0.0039367	0.018894	0.989168	283	5	-2.6625	0.38901	0.57745	0.992825	11351	1	-2.6625	0.18273	0.41035	0.992209	8142	2
NonTargetingControlGuideForHuman_0012	2	0.0039591	0.007608	0.989168	284	2	-1.9261	0.83781	0.83775	0.996218	18251	0	-1.9261	0.55395	0.58228	0.99271	15724	1
PDPK1	4	0.0039678	0.014093	0.989168	285	3	-2.5842	0.90957	0.90931	0.998493	19634	0	-2.5842	0.76892	0.84083	0.998651	18489	1
MST1	6	0.0039777	0.019067	0.989168	286	4	-2.7092	0.28466	0.48599	0.992825	9315	2	-2.7092	0.80451	0.90404	0.998904	18936	1
hsa-let-7c	4	0.003982	0.014137	0.989168	287	4	-2.225	0.99602	0.99602	0.999262	21539	0	-2.225	0.67147	0.80109	0.996366	17385	2
ESYT2	5	0.0039882	0.016774	0.989168	288	3	-1.7672	0.84427	0.84601	0.996442	18378	1	-1.7672	0.62688	0.78986	0.996366	16781	1
ALDH7A1	4	0.0040019	0.014197	0.989168	289	4	-2.1279	0.996	0.996	0.999262	21538	0	-2.1279	0.92531	0.92607	0.999002	20290	1
WNK4	5	0.0040045	0.016837	0.989168	290	3	-1.5804	0.61002	0.70994	0.992825	14718	1	-1.5804	0.62393	0.78826	0.996366	16740	2
HPCAL4	4	0.0040155	0.014249	0.989168	291	4	-2.5145	0.99598	0.99599	0.999262	21537	0	-2.5145	0.97474	0.97476	0.999113	21096	0
NXPH3	3	0.0040675	0.011232	0.989168	292	3	-3.6316	0.99038	0.99049	0.998619	21432	0	-3.6316	0.74992	0.7776	0.99525	18272	1
ZNF236	5	0.0041293	0.017343	0.989168	293	4	-2.2631	0.91095	0.91097	0.998493	19663	0	-2.2631	0.2863	0.51638	0.992209	10872	3
CTTNBP2	6	0.0041327	0.019748	0.989168	294	4	-3.048	0.9049	0.90522	0.998493	19546	1	-3.048	0.34092	0.61343	0.99271	12103	3
CRLF1	6	0.0041547	0.019853	0.989168	295	3	0.70569	0.029224	0.093015	0.989177	1751	3	0.70569	0.04514	0.15	0.984818	2855	5
SLC34A2	5	0.0041669	0.017499	0.989168	296	4	-4.644	0.2123	0.39171	0.992825	7683	1	-4.644	0.028055	0.10045	0.984818	1932	3
LRRC4B	6	0.0041683	0.019918	0.989168	297	4	-0.50914	0.96829	0.96832	0.998493	20931	0	-0.50914	0.64565	0.83599	0.998552	17050	3
AKR1C1	5	0.0042162	0.01769	0.989168	298	2	-0.29296	0.12892	0.26696	0.992825	5427	1	-0.29296	0.24952	0.47792	0.992209	9987	3
KRTAP10-1	6	0.0042318	0.020189	0.989168	299	1	-0.045747	0.42636	0.60397	0.992825	11991	2	-0.045747	0.49609	0.7288	0.99271	14964	3
SMCO2	6	0.0042327	0.020194	0.989168	300	5	-3.5201	0.72998	0.80468	0.99516	16499	1	-3.5201	0.35535	0.62535	0.99271	12392	3
DRG2	5	0.0042598	0.017864	0.989168	301	4	-4.0215	0.96578	0.96594	0.998493	20871	0	-4.0215	0.4602	0.68695	0.99271	14283	3
ANKRD13C	5	0.0042692	0.017903	0.989168	302	3	-0.26377	0.54601	0.68488	0.992825	13870	1	-0.26377	0.7634	0.86967	0.998791	18433	1
PSORS1C2	5	0.0042693	0.017903	0.989168	303	3	-2.6268	0.26478	0.43658	0.992825	8925	1	-2.6268	0.55746	0.75293	0.99404	15753	2
SLC30A8	6	0.0042954	0.020471	0.989168	304	3	-0.21725	0.11514	0.2683	0.992825	5064	3	-0.21725	0.095075	0.27006	0.991323	5138	4
PPP2R1B	4	0.0043067	0.015232	0.989168	305	2	-1.1353	0.79922	0.79905	0.993824	17603	1	-1.1353	0.71422	0.82182	0.996366	17898	1
NIPAL2	3	0.0043122	0.011914	0.989168	306	3	-3.1824	0.99569	0.99578	0.999151	21536	0	-3.1824	0.92826	0.92836	0.999077	20327	0
hsa-mir-15b	3	0.0043159	0.011924	0.989168	307	3	-4.1863	0.96781	0.96788	0.998493	20922	0	-4.1863	0.98634	0.98648	0.999212	21351	0
hsa-mir-1276	4	0.004317	0.015265	0.989168	308	3	-3.559	0.62879	0.66805	0.992825	14996	1	-3.559	0.30767	0.52777	0.992209	11406	2
MVB12A	5	0.0043346	0.018151	0.989168	309	5	-3.9071	0.99567	0.99564	0.99906	21535	0	-3.9071	0.97505	0.97693	0.999113	21102	1
CHM	5	0.0043737	0.018323	0.989168	310	5	-2.4487	0.99563	0.9956	0.99906	21533	0	-2.4487	0.72199	0.84429	0.998651	17982	1
R3HDM2	5	0.0043751	0.018329	0.989168	311	2	0.58746	0.11054	0.23794	0.992825	4950	3	0.58746	0.16536	0.37452	0.992209	7606	2
VSIG4	5	0.0043968	0.018423	0.989168	312	5	-2.0017	0.99452	0.99449	0.998876	21512	0	-2.0017	0.82938	0.91593	0.998904	19197	2
GPLD1	6	0.0044118	0.020983	0.989168	313	3	-0.31444	0.42833	0.60538	0.992825	12026	2	-0.31444	0.60923	0.81032	0.996366	16533	1
hsa-mir-6810	4	0.0044147	0.015604	0.989168	314	3	-3.1664	0.76255	0.76537	0.992825	17004	1	-3.1664	0.68646	0.81284	0.996366	17568	2
CHML	5	0.0044153	0.018489	0.989168	315	4	-2.7414	0.84443	0.84615	0.996442	18381	1	-2.7414	0.14867	0.3457	0.992209	7086	4
GMPR	5	0.0044224	0.018511	0.989168	316	3	-2.9035	0.32258	0.48654	0.992825	10105	1	-2.9035	0.72683	0.87049	0.998791	18028	1
FBXO28	6	0.0044483	0.021143	0.989168	317	3	-0.749	0.95611	0.95622	0.998493	20655	0	-0.749	0.99353	0.99356	0.999513	21504	0
LIMK2	6	0.0044617	0.021207	0.989168	318	4	-1.7782	0.95072	0.95073	0.998493	20520	0	-1.7782	0.53285	0.75556	0.99404	15448	1
hsa-mir-27b	3	0.0044775	0.012381	0.989168	319	2	-3.7807	0.56878	0.58552	0.992825	14178	1	-3.7807	0.036343	0.089539	0.984818	2394	3
ATP1A2	4	0.0044803	0.015835	0.989168	320	3	-2.2368	0.71769	0.72868	0.992825	16290	1	-2.2368	0.95957	0.96066	0.999113	20794	1
TMSB10	5	0.0045166	0.018888	0.989168	321	4	-2.5662	0.63118	0.71895	0.992825	15037	1	-2.5662	0.16454	0.37312	0.992209	7589	4
EML1	5	0.0045338	0.01895	0.989168	322	4	-2.2731	0.90876	0.90879	0.998493	19621	0	-2.2731	0.86152	0.91473	0.998904	19529	1
APOF	5	0.0045339	0.01895	0.989168	323	2	1.1492	0.21957	0.39783	0.992825	7869	2	1.1492	0.089269	0.25695	0.987255	4891	5
MAFG	6	0.0045377	0.021536	0.989168	324	2	2.3803	0.014482	0.053867	0.960344	998	4	2.3803	0.020082	0.080419	0.984818	1426	5
C7orf72	5	0.0045538	0.019034	0.989168	325	4	-2.6603	0.88086	0.88091	0.998493	19076	0	-2.6603	0.6026	0.77674	0.995076	16443	1
TULP3	5	0.0045755	0.019111	0.989168	326	4	-1.8259	0.75093	0.77961	0.992825	16808	1	-1.8259	0.14009	0.33051	0.992209	6823	4
TARP	5	0.0045935	0.019188	0.989168	327	5	-2.9304	0.99541	0.99539	0.998994	21532	0	-2.9304	0.62	0.78612	0.996366	16683	2
ZNF284	6	0.0045993	0.021814	0.989168	328	5	-2.7958	0.36232	0.55878	0.992825	10827	1	-2.7958	0.63278	0.82692	0.996366	16887	3
CFLAR	6	0.0046053	0.021842	0.989168	329	5	-1.6827	0.39129	0.57903	0.992825	11395	1	-1.6827	0.72611	0.8702	0.998791	18023	2
PCDHGA11	2	0.0046165	0.0088543	0.989168	330	2	-2.3131	0.96181	0.9619	0.998493	20797	0	-2.3131	0.53083	0.56518	0.99271	15417	1
ZNF205	6	0.0046205	0.021913	0.989168	331	4	-1.8905	0.47803	0.64159	0.992825	12824	1	-1.8905	0.75537	0.8823	0.998904	18343	2
TCP10L2	6	0.0046291	0.021959	0.989168	332	4	-2.5664	0.87811	0.88286	0.998493	19025	1	-2.5664	0.093657	0.26682	0.991133	5076	5
PCDHGA9	3	0.0046494	0.01284	0.989168	333	2	-3.6813	0.34523	0.4358	0.992825	10511	1	-3.6813	0.08282	0.18764	0.984818	4613	1
ACTR10	3	0.0046527	0.012849	0.989168	334	3	-4.3191	0.99535	0.99545	0.99901	21531	0	-4.3191	0.62081	0.76163	0.99404	16691	2
LHB	4	0.0046605	0.016458	0.989168	335	4	-2.4633	0.99534	0.99534	0.998991	21530	0	-2.4633	0.76016	0.86764	0.998791	18393	2
SPATA31A3	3	0.0046941	0.012961	0.989168	336	1	0.34884	0.5823	0.5961	0.992825	14372	1	0.34884	0.36617	0.52087	0.992209	12588	1
UHRF1	4	0.0047129	0.016652	0.989168	337	4	-4.0576	0.98698	0.98693	0.998493	21352	0	-4.0576	0.95858	0.95848	0.999113	20777	0
ZNF697	3	0.0047451	0.013096	0.989168	338	3	-2.3587	0.97098	0.97103	0.998493	20992	0	-2.3587	0.94697	0.94682	0.999113	20587	0
hsa-mir-6733	4	0.0048085	0.016971	0.989168	339	4	-3.0934	0.99519	0.99518	0.998876	21529	0	-3.0934	0.78799	0.84815	0.998791	18697	1
DMPK	6	0.0048116	0.02276	0.989168	340	3	-1.1175	0.95816	0.95828	0.998493	20719	0	-1.1175	0.15753	0.37423	0.992209	7353	4
GRHL2	6	0.0048539	0.022953	0.989168	341	6	-1.1565	0.99515	0.99514	0.998876	21528	0	-1.1565	0.92234	0.95582	0.999113	20257	1
UBQLN4	5	0.0048631	0.020267	0.989168	342	5	-2.3847	0.99514	0.99511	0.998876	21527	0	-2.3847	0.82537	0.91398	0.998904	19149	2
ZMAT1	6	0.0048719	0.023026	0.989168	343	4	-2.876	0.32607	0.53395	0.992825	10161	2	-2.876	0.44576	0.69214	0.99271	13993	3
TLE1	4	0.0049021	0.017305	0.989168	344	2	-1.7401	0.015317	0.047731	0.960344	1047	1	-1.7401	0.099552	0.23568	0.987255	5311	1
SP5	6	0.0049304	0.023278	0.989168	345	3	0.012324	0.022204	0.075976	0.987206	1404	2	0.012324	0.16338	0.38284	0.992209	7557	4
OR10G8	5	0.0049372	0.020565	0.989168	346	3	-3.2037	0.39436	0.54995	0.992825	11446	2	-3.2037	0.45359	0.6808	0.99271	14157	3
VPS37A	6	0.0049467	0.023351	0.989168	347	6	-2.0858	0.99505	0.99504	0.998876	21526	0	-2.0858	0.67797	0.85146	0.998791	17472	2
ARPC1A	6	0.0049505	0.023367	0.989168	348	6	-2.2688	0.99505	0.99504	0.998876	21525	0	-2.2688	0.85762	0.93031	0.999077	19482	2
CXCL3	6	0.0049599	0.023414	0.989168	349	3	-1.8534	0.87689	0.88197	0.998493	18994	1	-1.8534	0.71352	0.86525	0.998791	17887	2
SERINC3	6	0.0049939	0.023563	0.989168	350	3	-0.35143	0.56901	0.71077	0.992825	14181	2	-0.35143	0.1435	0.35354	0.992209	6926	3
2019-03-08	6	0.0050012	0.023593	0.989168	351	6	-1.808	0.995	0.99499	0.998876	21523	0	-1.808	0.91292	0.95345	0.999113	20131	1
SPTLC2	5	0.0050102	0.020859	0.989168	352	3	-0.82036	0.93257	0.93286	0.998493	20117	0	-0.82036	0.98059	0.9807	0.999113	21229	0
KHSRP	6	0.0050191	0.023673	0.989168	353	4	-1.6003	0.85392	0.86606	0.998149	18561	1	-1.6003	0.56698	0.77997	0.995865	15934	3
TIAM1	5	0.0050308	0.020944	0.989168	354	3	-2.0538	0.66478	0.73407	0.992825	15533	1	-2.0538	0.099429	0.25484	0.987255	5306	1
hsa-mir-205	3	0.0050316	0.013863	0.989168	355	2	-3.153	0.77998	0.7799	0.992825	17306	0	-3.153	0.40269	0.55783	0.99271	13236	2
CRLF2_Y	5	0.0050361	0.020966	0.989168	356	3	-0.63364	0.46908	0.61646	0.992825	12684	2	-0.63364	0.21325	0.43935	0.992209	9022	2
CXCR6	5	0.0050678	0.021088	0.989168	357	3	-3.8423	0.5222	0.66519	0.992825	13505	1	-3.8423	0.13674	0.32441	0.992209	6717	4
CDK5RAP3	4	0.005069	0.017852	0.989168	358	3	-0.39949	0.74638	0.75155	0.992825	16730	1	-0.39949	0.21332	0.40368	0.992209	9024	2
ARRDC2	6	0.0050695	0.02389	0.989168	359	3	-2.1015	0.485	0.64675	0.992825	12956	1	-2.1015	0.63148	0.82602	0.996366	16860	3
CHFR	3	0.0051071	0.014071	0.989168	360	2	-0.66717	0.40578	0.47261	0.992825	11668	1	-0.66717	0.053639	0.15369	0.984818	3319	3
RNF112	6	0.0051249	0.024125	0.989168	361	4	-1.9722	0.82603	0.84921	0.996442	18046	1	-1.9722	0.98388	0.984	0.999113	21303	1
SELV	6	0.005146	0.024224	0.989168	362	4	-3.1045	0.66258	0.78094	0.992825	15497	1	-3.1045	0.59408	0.79958	0.996366	16327	3
HUWE1	3	0.005191	0.014297	0.989168	363	3	-4.4605	0.99481	0.99491	0.998876	21522	0	-4.4605	0.95688	0.9571	0.999113	20735	0
hsa-mir-598	4	0.0051928	0.018265	0.989168	364	3	-2.3498	0.71548	0.72697	0.992825	16258	1	-2.3498	0.86613	0.88493	0.998904	19594	1
NonTargetingControlGuideForHuman_0434	2	0.0052007	0.0099764	0.989168	365	2	-3.0425	0.9948	0.9947	0.998876	21521	0	-3.0425	0.86169	0.86174	0.998791	19531	0
SENP8	2	0.00521	0.0099933	0.989168	366	2	-2.8385	0.93368	0.93378	0.998493	20138	0	-2.8385	0.78332	0.78302	0.995865	18652	0
WDR26	5	0.0052155	0.021651	0.989168	367	5	-2.1127	0.99478	0.99476	0.998876	21519	0	-2.1127	0.96282	0.96341	0.999113	20859	1
RPL36A-HNRNPH2	5	0.0052218	0.021678	0.989168	368	3	-1.4344	0.53455	0.67669	0.992825	13696	1	-1.4344	0.084193	0.22475	0.985694	4680	2
hsa-mir-7-1	3	0.0052284	0.014408	0.989168	369	3	-3.2087	0.99477	0.99486	0.998876	21518	0	-3.2087	0.76051	0.78437	0.995865	18397	1
LDOC1	6	0.0052509	0.024708	0.989168	370	4	-1.6833	0.41451	0.59548	0.992825	11829	2	-1.6833	0.48143	0.71808	0.99271	14681	2
UNC119B	5	0.0052708	0.021864	0.989168	371	3	-2.34	0.088859	0.2028	0.992825	4193	1	-2.34	0.23568	0.46326	0.992209	9617	2
POLR2G	6	0.0052836	0.024857	0.989168	372	6	-2.975	0.99472	0.99469	0.998876	21517	0	-2.975	0.46483	0.70599	0.99271	14377	1
USP15	4	0.0052963	0.018617	0.989168	373	4	-2.2825	0.9947	0.99469	0.998876	21516	0	-2.2825	0.82686	0.8649	0.998791	19167	1
CADPS	6	0.0053113	0.024969	0.989168	374	3	-1.0165	0.16374	0.33313	0.992825	6409	2	-1.0165	0.027879	0.10299	0.984818	1926	2
C2CD5	5	0.005322	0.022059	0.989168	375	3	-1.7068	0.30408	0.4705	0.992825	9728	2	-1.7068	0.24821	0.47655	0.992209	9956	2
CAPZA3	3	0.0053613	0.01476	0.989168	376	2	-4.0354	0.030679	0.07674	0.987206	1830	1	-4.0354	0.11512	0.24911	0.987255	5963	1
USMG5	6	0.0053747	0.025237	0.989168	377	1	1.9651	0.012509	0.047215	0.960344	875	5	1.9651	0.0065288	0.030336	0.979248	517	5
CLEC7A	6	0.0053786	0.025258	0.989168	378	5	-2.0339	0.99134	0.99131	0.998755	21448	0	-2.0339	0.99905	0.99906	0.999934	21611	0
NDUFB2	4	0.0053921	0.018924	0.989168	379	4	-3.1294	0.99461	0.99458	0.998876	21515	0	-3.1294	0.75703	0.83643	0.998638	18360	1
hsa-mir-4456	3	0.0054296	0.014933	0.989168	380	3	-5.9563	0.99457	0.99465	0.998876	21514	0	-5.9563	0.83932	0.84217	0.998651	19293	1
MESDC2	5	0.0054339	0.02251	0.989168	381	3	-3.7456	0.34225	0.50382	0.992825	10450	2	-3.7456	0.42373	0.65279	0.99271	13600	2
GLOD5	5	0.0054347	0.022512	0.989168	382	4	-2.1428	0.96489	0.96506	0.998493	20852	0	-2.1428	0.45095	0.69593	0.99271	14102	3
WNT3	5	0.0054737	0.022657	0.989168	383	5	-1.98	0.98648	0.98649	0.998493	21335	0	-1.98	0.83385	0.91816	0.998904	19234	2
AHR	5	0.0054791	0.022683	0.989168	384	5	-1.9501	0.99452	0.9945	0.998876	21513	0	-1.9501	0.67366	0.81605	0.996366	17407	1
ARF5	5	0.0054816	0.022692	0.989168	385	3	-3.0709	0.50091	0.64552	0.992825	13198	1	-3.0709	0.64627	0.80056	0.996366	17060	1
SERPINA9	6	0.005492	0.025758	0.989168	386	6	-1.5772	0.99451	0.99448	0.998876	21511	0	-1.5772	0.87105	0.93756	0.999077	19650	2
CYB5B	4	0.0054923	0.019257	0.989168	387	2	0.89705	0.024488	0.067565	0.976599	1527	2	0.89705	0.12374	0.27327	0.991323	6275	3
FBXO38	6	0.0055016	0.025803	0.989168	388	4	-2.9788	0.78167	0.82666	0.995528	17331	1	-2.9788	0.60714	0.80887	0.996366	16505	3
LONRF1	5	0.0055343	0.022895	0.989168	389	4	-1.5676	0.56786	0.6931	0.992825	14171	1	-1.5676	0.23108	0.45834	0.992209	9498	1
NR1I3	4	0.0055468	0.019432	0.989168	390	4	-3.3774	0.99445	0.99442	0.998876	21510	0	-3.3774	0.66341	0.79466	0.996366	17286	1
TINAG	4	0.0055481	0.019434	0.989168	391	4	-4.0568	0.9934	0.99337	0.998876	21478	0	-4.0568	0.48655	0.6598	0.99271	14764	2
SLC5A10	5	0.0055487	0.022954	0.989168	392	5	-1.7347	0.99445	0.99443	0.998876	21509	0	-1.7347	0.31016	0.54087	0.99271	11463	3
PPP1R26	4	0.0055537	0.01946	0.989168	393	4	-2.4038	0.99445	0.99442	0.998876	21508	0	-2.4038	0.40579	0.63564	0.99271	13288	3
EIF3A	3	0.0055547	0.01524	0.989168	394	3	-2.5598	0.99445	0.99453	0.998876	21507	0	-2.5598	0.62608	0.76569	0.99404	16775	2
CDC123	6	0.0055651	0.026066	0.989168	395	2	1.4063	0.041853	0.12281	0.992758	2328	3	1.4063	0.015738	0.067324	0.984818	1149	4
PEX3	4	0.005577	0.019531	0.989168	396	1	0.10092	0.39561	0.53994	0.992825	11468	1	0.10092	0.57386	0.72521	0.99271	16024	1
ZNF322	4	0.0055781	0.019534	0.989168	397	3	-2.9793	0.95405	0.95391	0.998493	20604	0	-2.9793	0.90313	0.9084	0.998904	20016	1
SENP2	5	0.00558	0.023072	0.989168	398	4	-2.4406	0.23764	0.41325	0.992825	8276	1	-2.4406	0.088604	0.23362	0.987255	4858	1
ZDHHC18	4	0.0055824	0.019549	0.989168	399	3	-3.9578	0.8529	0.85245	0.996442	18542	0	-3.9578	0.97649	0.97657	0.999113	21131	0
PSMC1	3	0.0056259	0.015438	0.989168	400	3	-3.963	0.99437	0.99446	0.998876	21506	0	-3.963	0.87725	0.87731	0.998904	19733	0
ARHGEF33	5	0.0056301	0.023265	0.989168	401	4	-4.3032	0.91647	0.91657	0.998493	19789	0	-4.3032	0.90728	0.93087	0.999077	20059	1
ZNF268	5	0.0056308	0.023268	0.989168	402	5	-1.0144	0.99437	0.99435	0.998876	21505	0	-1.0144	0.99098	0.991	0.999212	21442	0
CELF5	4	0.0056337	0.019719	0.989168	403	4	-3.2844	0.99437	0.99434	0.998876	21504	0	-3.2844	0.1514	0.31492	0.992209	7149	2
UNC13A	4	0.0056425	0.01975	0.989168	404	3	-3.3137	0.59324	0.6466	0.992825	14509	1	-3.3137	0.86526	0.88443	0.998904	19576	1
RHOBTB1	6	0.0056438	0.02641	0.989168	405	5	-2.8636	0.59916	0.73471	0.992825	14584	1	-2.8636	0.8013	0.90255	0.998904	18885	1
hsa-mir-5008	3	0.0056471	0.015495	0.989168	406	3	-3.1304	0.99435	0.99443	0.998876	21503	0	-3.1304	0.71517	0.7565	0.99404	17907	1
GRM2	6	0.0056774	0.02657	0.989168	407	5	-4.0162	0.97852	0.97847	0.998493	21159	0	-4.0162	0.9297	0.95778	0.999113	20350	1
hsa-mir-675	3	0.0056963	0.015633	0.989168	408	3	-4.3609	0.9943	0.99439	0.998876	21502	0	-4.3609	0.47697	0.63189	0.99271	14598	2
ARMCX6	5	0.0057034	0.023549	0.989168	409	4	-5.8928	0.74265	0.77471	0.992825	16687	1	-5.8928	0.62703	0.8229	0.996366	16783	3
MRPS25	4	0.0057039	0.019955	0.989168	410	4	-1.4299	0.97839	0.97835	0.998493	21154	0	-1.4299	0.94461	0.94993	0.999113	20555	1
LCN12	5	0.0057505	0.023732	0.989168	411	3	-1.6143	0.89504	0.89517	0.998493	19342	0	-1.6143	0.65386	0.80478	0.996366	17163	2
STC2	5	0.005765	0.023792	0.989168	412	4	-2.7566	0.97936	0.97946	0.998493	21174	0	-2.7566	0.86392	0.91545	0.998904	19561	1
JAKMIP2	5	0.0058153	0.024005	0.989168	413	5	-2.931	0.99418	0.99417	0.998876	21500	0	-2.931	0.4675	0.69372	0.99271	14430	3
GBGT1	4	0.0058228	0.020339	0.989168	414	3	-2.6362	0.85228	0.85182	0.996442	18535	0	-2.6362	0.7412	0.85586	0.998791	18167	2
CSK	5	0.0058442	0.024121	0.989168	415	4	-3.007	0.95562	0.9558	0.998493	20643	0	-3.007	0.6901	0.85611	0.998791	17613	2
MAP1LC3B	6	0.0058544	0.027333	0.989168	416	5	-3.2139	0.99345	0.9934	0.998876	21479	0	-3.2139	0.95352	0.96582	0.999113	20682	1
KCTD20	5	0.0058625	0.024193	0.989168	417	3	-2.4784	0.12785	0.26528	0.992825	5396	2	-2.4784	0.087251	0.23096	0.987255	4799	4
GH1	6	0.0058823	0.027477	0.989168	418	2	0.70125	0.18536	0.36132	0.992825	6992	3	0.70125	0.6353	0.82871	0.996366	16920	3
SYS1	4	0.0059087	0.020616	0.989168	419	3	-1.7304	0.35653	0.49808	0.992825	10711	1	-1.7304	0.29252	0.50866	0.992209	11041	1
TBCB	5	0.0059093	0.024383	0.989168	420	3	-2.4995	0.047781	0.13361	0.992758	2584	2	-2.4995	0.11669	0.28776	0.991323	6027	2
hsa-mir-5009	3	0.0059099	0.016192	0.989168	421	3	-2.7885	0.99409	0.99419	0.998876	21499	0	-2.7885	0.76577	0.78777	0.996366	18459	1
ZNF221	5	0.00591	0.024386	0.989168	422	5	-1.1726	0.98788	0.98786	0.998493	21373	0	-1.1726	0.96174	0.96936	0.999113	20832	1
CADM3	6	0.0059134	0.027631	0.989168	423	3	-0.37854	0.44858	0.62002	0.992825	12340	2	-0.37854	0.23939	0.48735	0.992209	9722	3
SUPT20HL2	5	0.0059251	0.024444	0.989168	424	5	-2.5598	0.99407	0.99405	0.998876	21498	0	-2.5598	0.71669	0.84112	0.998651	17926	2
hsa-mir-7161	3	0.0059288	0.016245	0.989168	425	2	-2.5494	0.36212	0.44581	0.992825	10825	1	-2.5494	0.66474	0.72883	0.99271	17306	1
NonTargetingControlGuideForHuman_0512	2	0.0059305	0.011357	0.989168	426	2	-7.8773	0.98113	0.98114	0.998493	21207	0	-7.8773	0.66304	0.66934	0.99271	17261	1
ABCA9	4	0.0059644	0.020796	0.989168	427	2	-0.35071	0.84116	0.8406	0.99644	18321	0	-0.35071	0.25613	0.46148	0.992209	10160	2
WDR17	3	0.0059646	0.016338	0.989168	428	2	-2.9783	0.75684	0.75682	0.992825	16906	0	-2.9783	0.29442	0.447	0.992209	11077	2
RERE	3	0.0059646	0.016338	0.989168	429	2	-4.1827	0.72081	0.72062	0.992825	16352	0	-4.1827	0.22546	0.37487	0.992209	9357	1
hsa-mir-2467	3	0.0059936	0.016419	0.989168	430	3	-3.1784	0.99401	0.9941	0.998876	21497	0	-3.1784	0.54305	0.70193	0.99271	15609	2
ACTR6	4	0.0059951	0.020895	0.989168	431	4	-4.4433	0.994	0.99398	0.998876	21496	0	-4.4433	0.038939	0.11604	0.984818	2542	4
FAM220A	5	0.0060002	0.02473	0.989168	432	3	-2.7548	0.49344	0.63866	0.992825	13082	2	-2.7548	0.79584	0.90008	0.998904	18821	2
TNFSF15	4	0.0060424	0.021052	0.989168	433	1	-0.024677	0.63471	0.67163	0.992825	15092	1	-0.024677	0.30656	0.52636	0.992209	11377	2
LAIR1	3	0.0060586	0.016582	0.989168	434	2	-1.8007	0.87615	0.87625	0.998149	18970	0	-1.8007	0.66559	0.72929	0.992766	17310	1
GRSF1	3	0.0060665	0.016599	0.989168	435	3	-3.696	0.99393	0.99403	0.998876	21495	0	-3.696	0.91138	0.9145	0.998904	20108	1
NR4A2	6	0.0060703	0.028304	0.989168	436	5	-2.4224	0.14354	0.30642	0.992825	5839	1	-2.4224	0.40638	0.66324	0.99271	13302	3
FGF17	4	0.0060777	0.021174	0.989168	437	4	-2.8329	0.99019	0.9901	0.998494	21428	0	-2.8329	0.86273	0.88299	0.998904	19543	1
CTSE	5	0.0060796	0.02503	0.989168	438	3	-1.3339	0.92987	0.93015	0.998493	20054	0	-1.3339	0.86602	0.91612	0.998904	19590	1
CREBL2	6	0.0060987	0.028438	0.989168	439	4	-1.8956	0.063378	0.17078	0.992758	3201	2	-1.8956	0.097622	0.2757	0.991323	5237	1
NUAK1	5	0.0061095	0.025155	0.989168	440	2	0.5987	0.11016	0.23732	0.992825	4929	2	0.5987	0.53665	0.74214	0.993907	15501	2
C1orf109	4	0.0061151	0.021288	0.989168	441	4	-3.4866	0.99388	0.99386	0.998876	21494	0	-3.4866	0.94421	0.94408	0.999113	20552	0
METRNL	4	0.0061699	0.021465	0.989168	442	3	-2.4045	0.39111	0.53509	0.992825	11392	1	-2.4045	0.045714	0.1337	0.984818	2890	4
hsa-mir-6779	4	0.0062076	0.021592	0.989168	443	4	-4.8449	0.99379	0.99377	0.998876	21493	0	-4.8449	0.61715	0.75879	0.99404	16642	2
TDGF1	4	0.0062116	0.021605	0.989168	444	3	-0.54229	0.75282	0.75702	0.992825	16836	1	-0.54229	0.33724	0.60914	0.99271	12026	4
KRTAP5-10	5	0.0062265	0.025596	0.989168	445	3	-2.5845	0.47003	0.61732	0.992825	12699	2	-2.5845	0.039637	0.12971	0.984818	2576	2
NonTargetingControlGuideForHuman_0995	2	0.0062271	0.01192	0.989168	446	2	-2.3363	0.82637	0.82617	0.995528	18051	0	-2.3363	0.87875	0.87885	0.998904	19749	0
METTL7B	6	0.0062345	0.028956	0.989168	447	4	-2.5132	0.21627	0.40103	0.992825	7788	2	-2.5132	0.17195	0.39512	0.992209	7803	4
RNF25	4	0.0062505	0.021733	0.989168	448	4	-4.3534	0.99375	0.99372	0.998876	21491	0	-4.3534	0.58603	0.73456	0.993341	16202	2
hsa-mir-6071	3	0.0062572	0.017106	0.989168	449	3	-3.8709	0.99374	0.99386	0.998876	21490	0	-3.8709	0.49232	0.64705	0.99271	14874	2
COMMD8	5	0.00626	0.025723	0.989168	450	2	0.51911	0.49017	0.6356	0.992825	13030	2	0.51911	0.2052	0.44159	0.992209	8788	2
NonTargetingControlGuideForHuman_0963	2	0.0062681	0.011993	0.989168	451	2	-3.8591	0.99373	0.99364	0.998876	21489	0	-3.8591	0.57349	0.59714	0.99271	16017	1
KRT85	3	0.0062756	0.01715	0.989168	452	3	-3.6144	0.99372	0.99384	0.998876	21488	0	-3.6144	0.55822	0.71334	0.99271	15816	2
UTP14A	4	0.0062759	0.021824	0.989168	453	2	-1.2007	0.26752	0.40315	0.992825	8987	2	-1.2007	0.47197	0.64898	0.99271	14521	2
MOBP	6	0.0062763	0.029089	0.989168	454	3	-1.1878	0.95736	0.95748	0.998493	20697	0	-1.1878	0.93164	0.95833	0.999113	20364	1
SLC37A1	6	0.0062778	0.029093	0.989168	455	3	-0.20203	0.91176	0.91174	0.998493	19685	1	-0.20203	0.52646	0.75092	0.99404	15375	2
CYP26A1	5	0.0062854	0.025834	0.989168	456	4	-3.5042	0.98179	0.98191	0.998493	21224	0	-3.5042	0.4782	0.70359	0.99271	14621	3
hsa-mir-6079	4	0.0062962	0.021883	0.989168	457	4	-2.4523	0.9917	0.99165	0.998876	21453	0	-2.4523	0.62772	0.76693	0.99404	16793	2
SLFN5	6	0.0063263	0.02926	0.989168	458	4	-0.72674	0.36468	0.56047	0.992825	10882	1	-0.72674	0.64819	0.83781	0.998651	17087	2
DCP1B	4	0.0063288	0.021982	0.989168	459	4	-2.5505	0.99367	0.99364	0.998876	21487	0	-2.5505	0.60401	0.74862	0.99404	16462	2
hsa-mir-4461	2	0.0063525	0.012142	0.989168	460	2	-2.4857	0.99365	0.99356	0.998876	21486	0	-2.4857	0.91435	0.91438	0.998904	20146	0
ECSIT	4	0.006363	0.022095	0.989168	461	2	-1.4451	0.90587	0.9056	0.998493	19566	0	-1.4451	0.94302	0.9429	0.999113	20532	0
SOCS2	6	0.0063897	0.029491	0.989168	462	3	-0.76301	0.19791	0.37764	0.992825	7307	2	-0.76301	0.26414	0.51953	0.992209	10352	3
TRIM36	4	0.00639	0.022178	0.989168	463	4	-3.4307	0.99361	0.99358	0.998876	21485	0	-3.4307	0.90142	0.90719	0.998904	19994	1
PI15	6	0.0064186	0.029597	0.989168	464	4	-1.6874	0.65619	0.77886	0.992825	15421	1	-1.6874	0.68714	0.85496	0.998791	17581	2
CT47A9	4	0.0064266	0.022305	0.989168	465	2	0.016338	0.093454	0.20269	0.992825	4382	2	0.016338	0.36914	0.57437	0.99271	12638	2
hsa-mir-6782	3	0.0064277	0.01754	0.989168	466	2	-3.8881	0.44962	0.50061	0.992825	12364	1	-3.8881	0.092495	0.20646	0.984818	5021	1
NonTargetingControlGuideForHuman_0551	2	0.0064601	0.012341	0.989168	467	2	-2.2623	0.88711	0.88701	0.998493	19193	0	-2.2623	0.69536	0.69786	0.99271	17664	1
hsa-mir-548h-3	3	0.0064677	0.017639	0.989168	468	2	-2.9919	0.67925	0.67968	0.992825	15744	1	-2.9919	0.33305	0.4871	0.992209	11936	1
NXNL2	3	0.0064725	0.017649	0.989168	469	3	-1.0291	0.9559	0.9561	0.998493	20650	0	-1.0291	0.47112	0.62606	0.99271	14500	2
NPR2	5	0.0064736	0.026555	0.989168	470	2	0.26717	0.44201	0.59214	0.992825	12226	2	0.26717	0.60941	0.78039	0.995865	16535	2
DBN1	5	0.0064839	0.02659	0.989168	471	2	2.005	0.057234	0.14992	0.992758	2961	3	2.005	0.0079622	0.032101	0.984818	616	3
ZNF512B	4	0.0065041	0.022559	0.989168	472	4	-3.9071	0.9935	0.99346	0.998876	21484	0	-3.9071	0.98367	0.98374	0.999113	21296	0
hsa-mir-8068	3	0.0065042	0.017725	0.989168	473	3	-3.9793	0.97814	0.9782	0.998493	21147	0	-3.9793	0.90487	0.9049	0.998904	20030	0
RB1	6	0.0065165	0.029969	0.989168	474	4	-2.725	0.68782	0.78926	0.992825	15849	1	-2.725	0.61409	0.8138	0.996366	16595	1
KRT34	4	0.0065266	0.022634	0.989168	475	3	-3.0024	0.091834	0.1997	0.992825	4319	1	-3.0024	0.28824	0.51835	0.992209	10923	3
WBP5	6	0.0065345	0.030029	0.989168	476	4	-1.8173	0.98375	0.98371	0.998493	21269	0	-1.8173	0.84523	0.9238	0.998958	19347	2
OTX2	4	0.0065353	0.02266	0.989168	477	4	-3.086	0.99346	0.99343	0.998876	21482	0	-3.086	0.29168	0.52192	0.992209	11010	3
hsa-mir-633	3	0.0065359	0.01781	0.989168	478	1	0.21842	0.72563	0.72552	0.992825	16438	0	0.21842	0.073479	0.19358	0.984818	4224	3
GDPD1	6	0.0065454	0.030072	0.989168	479	4	-0.32824	0.47659	0.64053	0.992825	12798	1	-0.32824	0.23922	0.48711	0.992209	9720	4
AK3	5	0.0065456	0.026824	0.989168	480	5	-2.2048	0.99345	0.99343	0.998876	21481	0	-2.2048	0.42439	0.67648	0.99271	13613	3
CCDC102A	4	0.00655	0.022708	0.989168	481	2	-1.3213	0.2075	0.33918	0.992825	7563	1	-1.3213	0.63777	0.77462	0.994925	16962	1
UBL3	6	0.0065799	0.030182	0.989168	482	2	-0.066425	0.21431	0.39857	0.992825	7738	2	-0.066425	0.24381	0.4931	0.992209	9851	3
GPR4	5	0.0065965	0.027009	0.989168	483	2	0.37927	0.1805	0.34554	0.992825	6865	1	0.37927	0.6961	0.82904	0.996366	17723	1
NOXA1	4	0.0066315	0.022977	0.989168	484	2	-1.5467	0.80126	0.80105	0.993824	17634	1	-1.5467	0.8589	0.88081	0.998904	19495	1
NID1	6	0.0066433	0.030407	0.989168	485	2	0.24025	0.38227	0.57271	0.992825	11215	2	0.24025	0.05639	0.17894	0.984818	3433	5
TMEM244	4	0.0066606	0.023071	0.989168	486	3	-3.0564	0.80746	0.80718	0.99516	17728	0	-3.0564	0.37431	0.57807	0.99271	12728	2
TMEM107	6	0.0066702	0.030494	0.989168	487	3	-1.5595	0.91594	0.91596	0.998493	19778	0	-1.5595	0.79274	0.8987	0.998904	18757	1
DCXR	5	0.0066711	0.027293	0.989168	488	4	-2.5061	0.52293	0.66587	0.992825	13517	1	-2.5061	0.7185	0.84218	0.998651	17949	2
hsa-mir-509-3	4	0.0066964	0.023192	0.989168	489	3	-1.7746	0.046408	0.11252	0.992758	2518	1	-1.7746	0.11869	0.26546	0.990165	6102	3
GJC2	4	0.0067004	0.023206	0.989168	490	3	-2.702	0.83584	0.83534	0.996014	18217	0	-2.702	0.58282	0.73211	0.993045	16160	2
UBTF	5	0.0067022	0.0274	0.989168	491	2	1.152	0.079454	0.18724	0.992825	3847	3	1.152	0.047333	0.14698	0.984818	2972	4
hsa-mir-498	4	0.0067192	0.023264	0.989168	492	3	-2.3647	0.79485	0.79474	0.993663	17536	1	-2.3647	0.99455	0.99456	0.99969	21520	0
hsa-mir-5094	4	0.0067369	0.023326	0.989168	493	4	-2.6941	0.99326	0.99324	0.998876	21477	0	-2.6941	0.98081	0.98081	0.999113	21237	0
MYBL2	5	0.0067575	0.02759	0.989168	494	4	-2.9202	0.92819	0.92843	0.998493	20020	0	-2.9202	0.5731	0.78438	0.995865	16008	3
PAPD5	5	0.0067821	0.027692	0.989168	495	3	-2.6324	0.28051	0.45009	0.992825	9243	2	-2.6324	0.28214	0.5121	0.992209	10769	3
CREB5	6	0.006786	0.030884	0.989168	496	5	-1.4018	0.99117	0.99115	0.998732	21445	0	-1.4018	0.64735	0.83722	0.998651	17073	3
CXorf22	3	0.0068152	0.018577	0.989168	497	3	-2.7633	0.99318	0.99331	0.998876	21475	0	-2.7633	0.60757	0.75131	0.99404	16510	2
PLEKHB1	6	0.0068335	0.031044	0.989168	498	4	-2.2779	0.54527	0.69224	0.992825	13859	1	-2.2779	0.063867	0.19745	0.984818	3781	4
HAAO	4	0.0068611	0.023722	0.989168	499	3	-2.7805	0.1166	0.24116	0.992825	5099	1	-2.7805	0.074448	0.19513	0.984818	4277	2
ADAP1	4	0.0068759	0.023763	0.989168	500	4	-2.2681	0.99312	0.99309	0.998876	21473	0	-2.2681	0.18188	0.40225	0.992209	8114	4
ABCA7	5	0.0068794	0.028064	0.989168	501	4	-3.6368	0.88992	0.89005	0.998493	19250	0	-3.6368	0.88115	0.92104	0.998904	19779	1
hsa-mir-548ao	4	0.006884	0.023788	0.989168	502	4	-2.3272	0.99312	0.99308	0.998876	21472	0	-2.3272	0.92853	0.92893	0.999077	20332	1
hsa-mir-1260b	3	0.006885	0.018763	0.989168	503	2	-3.1707	0.77427	0.77426	0.992825	17213	0	-3.1707	0.25855	0.40972	0.992209	10222	1
CLEC4D	6	0.0068969	0.031254	0.989168	504	4	-1.032	0.90707	0.9072	0.998493	19590	1	-1.032	0.50291	0.7338	0.993341	15085	3
SYT1	5	0.0069041	0.028154	0.989168	505	5	-2.9095	0.9931	0.99308	0.998876	21471	0	-2.9095	0.84924	0.9111	0.998904	19390	1
LOC100507003	6	0.0069109	0.031295	0.989168	506	5	-1.783	0.63227	0.76155	0.992825	15057	1	-1.783	0.85508	0.92898	0.999077	19459	1
SCP2	5	0.00693	0.028252	0.989168	507	4	-2.8407	0.97483	0.97491	0.998493	21074	0	-2.8407	0.85917	0.91401	0.998904	19501	1
IL20	6	0.0069603	0.031461	0.989168	508	4	-2.3329	0.24289	0.43433	0.992825	8403	2	-2.3329	0.25038	0.50159	0.992209	10014	2
OR10J3	4	0.0069963	0.024132	0.989168	509	3	-1.6146	0.83398	0.8335	0.995528	18189	0	-1.6146	0.95957	0.96066	0.999113	20793	1
PPP4R2	4	0.0070151	0.024191	0.989168	510	3	-2.9054	0.015611	0.048358	0.960344	1064	1	-2.9054	0.13911	0.29664	0.99134	6797	2
PPIE	5	0.0070192	0.028594	0.989168	511	4	-3.2886	0.54551	0.6847	0.992825	13861	1	-3.2886	0.33173	0.56276	0.99271	11904	2
UHMK1	6	0.0070236	0.031678	0.989168	512	5	-1.5534	0.99217	0.99214	0.998876	21461	0	-1.5534	0.31836	0.58679	0.99271	11630	4
SRF	4	0.0070516	0.024303	0.989168	513	3	-2.3739	0.17569	0.30495	0.992825	6723	1	-2.3739	0.60585	0.75004	0.99404	16491	2
LARP7	4	0.0070712	0.024358	0.989168	514	3	-1.968	0.70179	0.71678	0.992825	16048	1	-1.968	0.23325	0.46066	0.992209	9552	2
STMND1	4	0.0070811	0.024388	0.989168	515	4	-1.5084	0.99292	0.99289	0.998876	21470	0	-1.5084	0.73423	0.82835	0.996366	18095	1
TCOF1	4	0.0071046	0.024469	0.989168	516	3	-3.6404	0.099362	0.21345	0.992825	4574	1	-3.6404	0.44286	0.67074	0.99271	13952	1
CLTB	4	0.0071056	0.024471	0.989168	517	3	-3.5697	0.90263	0.90232	0.998493	19484	0	-3.5697	0.98373	0.9838	0.999113	21298	0
CPA3	5	0.007121	0.028983	0.989168	518	4	-2.1048	0.91935	0.91951	0.998493	19845	0	-2.1048	0.41897	0.64826	0.99271	13532	3
CA8	6	0.0071359	0.032086	0.989168	519	3	-1.1991	0.25627	0.45107	0.992825	8738	2	-1.1991	0.18298	0.4107	0.992209	8150	4
ITGBL1	6	0.0071615	0.032171	0.989168	520	4	-2.177	0.86103	0.87073	0.998149	18690	1	-2.177	0.88167	0.94345	0.999113	19785	2
hsa-mir-3198-1	2	0.0071801	0.013697	0.989168	521	1	-1.943	0.0085982	0.016379	0.929925	627	1	-1.943	0.1429	0.23485	0.987255	6911	1
KIRREL	5	0.0071915	0.029219	0.989168	522	5	-1.5447	0.99281	0.99281	0.998876	21469	0	-1.5447	0.45515	0.68225	0.99271	14181	2
KIFAP3	5	0.0072305	0.029358	0.989168	523	2	0.019844	0.91534	0.91542	0.998493	19761	0	0.019844	0.88405	0.92204	0.998904	19799	1
SNRNP70	6	0.007236	0.032399	0.989168	524	4	-2.637	0.98591	0.98588	0.998493	21320	0	-2.637	0.87019	0.9371	0.999077	19641	2
EN2	5	0.0072516	0.029434	0.989168	525	4	-2.5557	0.98107	0.98118	0.998493	21206	0	-2.5557	0.23641	0.48346	0.992209	9641	4
PRSS27	5	0.0072542	0.029444	0.989168	526	5	-1.7112	0.99275	0.99275	0.998876	21468	0	-1.7112	0.79584	0.90008	0.998904	18823	2
KALRN	4	0.0072559	0.024978	0.989168	527	2	-1.8042	0.70075	0.71598	0.992825	16030	1	-1.8042	0.25604	0.46136	0.992209	10157	3
ACTN4	6	0.0072771	0.032536	0.989168	528	2	0.10201	0.20699	0.38921	0.992825	7556	2	0.10201	0.8048	0.90418	0.998904	18937	1
SPNS2	6	0.0072777	0.032538	0.989168	529	5	-2.2628	0.97799	0.97794	0.998493	21145	0	-2.2628	0.99281	0.99284	0.999435	21492	0
UBD	5	0.0072833	0.029561	0.989168	530	4	-3.2645	0.30781	0.47372	0.992825	9806	1	-3.2645	0.53187	0.75485	0.99404	15432	2
C1QTNF6	4	0.0073024	0.025118	0.989168	531	2	-1.0538	0.64903	0.68068	0.992825	15333	1	-1.0538	0.48691	0.71161	0.99271	14771	3
CLDN25	4	0.007311	0.025149	0.989168	532	3	-1.6258	0.069087	0.15693	0.992758	3437	1	-1.6258	0.27956	0.49219	0.992209	10719	2
PUS7L	5	0.0073361	0.029765	0.989168	533	3	-1.4679	0.5772	0.69666	0.992825	14302	1	-1.4679	0.65315	0.8044	0.996366	17149	2
METTL2A	6	0.0073405	0.032748	0.989168	534	1	0.37622	0.24204	0.43326	0.992825	8382	3	0.37622	0.025731	0.096889	0.984818	1782	4
RGS6	5	0.0073783	0.029911	0.989168	535	3	-1.3516	0.0099739	0.034861	0.960344	718	1	-1.3516	0.53785	0.75913	0.99404	15525	2
RPS18	4	0.0073955	0.025426	0.989168	536	2	-1.3662	0.81287	0.81259	0.995401	17824	0	-1.3662	0.25569	0.48428	0.992209	10146	3
COL4A5	5	0.0074012	0.030012	0.989168	537	3	-1.8799	0.85433	0.85493	0.997008	18566	1	-1.8799	0.6255	0.78912	0.996366	16770	1
TAOK3	6	0.0074038	0.032962	0.989168	538	3	-0.18929	0.57949	0.71902	0.992825	14333	1	-0.18929	0.064588	0.19918	0.984818	3815	3
LAMTOR3	5	0.007411	0.030051	0.989168	539	4	-2.2839	0.6805	0.7416	0.992825	15757	1	-2.2839	0.98347	0.98361	0.999113	21290	1
NonTargetingControlGuideForHuman_0296	2	0.007413	0.014138	0.989168	540	1	-0.58381	0.37918	0.39417	0.992825	11144	1	-0.58381	0.47971	0.52879	0.992209	14648	1
MDGA2	4	0.0074258	0.025535	0.989168	541	2	-1.2995	0.15439	0.28203	0.992825	6146	2	-1.2995	0.071496	0.19032	0.984818	4139	1
MAP3K2	4	0.0074405	0.025584	0.989168	542	4	-1.7586	0.99256	0.99253	0.998876	21467	0	-1.7586	0.87997	0.8931	0.998904	19764	1
CECR2	5	0.0074414	0.030162	0.989168	543	4	-2.1303	0.92577	0.92599	0.998493	19970	0	-2.1303	0.60873	0.78002	0.995865	16524	2
ZIM3	5	0.0074417	0.030165	0.989168	544	3	-0.58413	0.39614	0.55156	0.992825	11479	2	-0.58413	0.11997	0.31777	0.992209	6152	3
WTIP	5	0.0074526	0.030208	0.989168	545	4	-2.3113	0.61633	0.71265	0.992825	14812	1	-2.3113	0.79613	0.89074	0.998904	18833	1
hsa-mir-6895	3	0.0074565	0.02023	0.989168	546	3	-2.5829	0.99254	0.99264	0.998876	21466	0	-2.5829	0.87448	0.87461	0.998904	19696	1
SLC13A5	5	0.0074794	0.030306	0.989168	547	5	-2.8187	0.99252	0.99253	0.998876	21465	0	-2.8187	0.82168	0.91215	0.998904	19111	2
hsa-mir-5191	3	0.0074867	0.020314	0.989168	548	2	-2.9138	0.72725	0.72714	0.992825	16459	0	-2.9138	0.48988	0.64461	0.99271	14822	2
DMRTC2	5	0.0074945	0.030355	0.989168	549	1	0.20807	0.45598	0.60471	0.992825	12464	2	0.20807	0.49796	0.72169	0.99271	15027	2
APBB3	3	0.0075004	0.020359	0.989168	550	3	-1.9009	0.9925	0.9926	0.998876	21464	0	-1.9009	0.5643	0.68127	0.99271	15900	1
AXDND1	5	0.0075006	0.030379	0.989168	551	3	-3.6711	0.96164	0.96179	0.998493	20794	0	-3.6711	0.79254	0.88839	0.998904	18753	2
C4orf48	4	0.0075286	0.025883	0.989168	552	3	-2.3895	0.66727	0.69276	0.992825	15573	1	-2.3895	0.29095	0.5067	0.992209	10994	3
KLHL40	6	0.0075305	0.033422	0.989168	553	2	0.3957	0.55155	0.69712	0.992825	13954	2	0.3957	0.06989	0.21189	0.984818	4058	5
AP2A1	5	0.0075542	0.030583	0.989168	554	4	-1.7701	0.89489	0.89504	0.998493	19337	0	-1.7701	0.87127	0.91779	0.998904	19654	1
HMGA2	4	0.0075646	0.026002	0.989168	555	3	-2.4731	0.94005	0.93995	0.998493	20285	0	-2.4731	0.31194	0.53316	0.992209	11509	2
BRINP3	3	0.0075828	0.02056	0.989168	556	2	-3.1085	0.85002	0.84997	0.996442	18479	0	-3.1085	0.86313	0.86343	0.998791	19549	1
CACNG4	5	0.0076533	0.03094	0.989168	557	4	-2.7059	0.85357	0.85421	0.996673	18557	1	-2.7059	0.84138	0.90893	0.998904	19312	1
MTMR2	4	0.007655	0.026274	0.989168	558	3	-2.6796	0.93511	0.93492	0.998493	20171	0	-2.6796	0.55822	0.71334	0.99271	15777	2
FLNC	4	0.0076914	0.02638	0.989168	559	2	-0.21308	0.23388	0.36744	0.992825	8198	1	-0.21308	0.032459	0.1132	0.984818	2191	3
NKAIN2	5	0.0076977	0.031114	0.989168	560	2	-0.098213	0.32606	0.48963	0.992825	10160	1	-0.098213	0.27087	0.52806	0.992209	10514	2
OBP2B	4	0.0077276	0.026505	0.989168	561	3	-2.4335	0.80841	0.80812	0.99516	17748	0	-2.4335	0.45613	0.68315	0.99271	14200	3
TMF1	5	0.0077535	0.031324	0.989168	562	3	-0.35761	0.92469	0.92489	0.998493	19952	0	-0.35761	0.86445	0.91561	0.998904	19569	1
FAM43B	4	0.0077759	0.026656	0.989168	563	2	-0.21971	0.81463	0.81435	0.995401	17850	0	-0.21971	0.99232	0.99234	0.999212	21481	0
PRY2	6	0.0077839	0.034289	0.989168	564	2	0.21158	0.42669	0.6042	0.992825	11997	2	0.21158	0.26322	0.51836	0.992209	10332	3
CD300A	5	0.007815	0.031545	0.989168	565	3	-0.19838	0.14032	0.28483	0.992825	5746	1	-0.19838	0.60465	0.80709	0.996366	16474	2
TM4SF19	6	0.0078307	0.03445	0.989168	566	2	-0.10118	0.93944	0.9394	0.998493	20271	0	-0.10118	0.86941	0.93665	0.999077	19627	2
IQCF6	4	0.0078604	0.026926	0.989168	567	2	-0.33288	0.064689	0.1484	0.992758	3264	1	-0.33288	0.62921	0.79114	0.996366	16817	1
PBOV1	3	0.0078682	0.021312	0.989168	568	1	0.059627	0.12611	0.21388	0.992825	5338	1	0.059627	0.96736	0.96744	0.999113	20946	0
XPO7	6	0.0078913	0.034659	0.989168	569	4	-1.7531	0.30855	0.51507	0.992825	9824	1	-1.7531	0.74014	0.87589	0.998904	18154	1
SLC2A7	5	0.0079169	0.031935	0.989168	570	2	-0.2196	0.25408	0.42733	0.992825	8698	2	-0.2196	0.24433	0.49377	0.992209	9859	3
CBFA2T2	4	0.0079642	0.027239	0.989168	571	2	-1.2803	0.048743	0.11716	0.992758	2632	2	-1.2803	0.036526	0.10967	0.984818	2407	2
ARNT	4	0.0079989	0.027348	0.989168	572	3	-4.3465	0.59518	0.64773	0.992825	14539	1	-4.3465	0.40254	0.63254	0.99271	13234	3
KCNG4	5	0.0080225	0.032336	0.989168	573	3	-0.88124	0.67381	0.73837	0.992825	15671	1	-0.88124	0.14154	0.3331	0.992209	6862	4
MND1	5	0.0080274	0.032355	0.989168	574	5	-1.8616	0.99197	0.99199	0.998876	21457	0	-1.8616	0.61666	0.78433	0.995865	16633	2
GPR113	4	0.0080293	0.027439	0.989168	575	3	-0.82069	0.91348	0.91326	0.998493	19718	0	-0.82069	0.6919	0.81499	0.996366	17633	1
DEFB106B	6	0.0080315	0.035114	0.989168	576	3	-1.3334	0.7179	0.80009	0.993824	16296	1	-1.3334	0.39126	0.65217	0.99271	13029	3
VWA8	5	0.0080349	0.032383	0.989168	577	3	-3.3878	0.26797	0.43932	0.992825	8997	2	-3.3878	0.1448	0.33889	0.992209	6961	1
FAM46B	5	0.0080752	0.03254	0.989168	578	1	0.53487	0.090926	0.20625	0.992825	4284	2	0.53487	0.0028115	0.012082	0.979248	234	3
RAB3GAP1	6	0.0080806	0.035262	0.989168	579	4	-1.6263	0.96318	0.96326	0.998493	20817	0	-1.6263	0.87956	0.94228	0.999113	19759	2
hsa-mir-4755	3	0.0081219	0.021947	0.989168	580	1	0.23899	0.42796	0.48663	0.992825	12020	1	0.23899	0.66061	0.72669	0.99271	17226	1
TSPAN9	5	0.0081241	0.032711	0.989168	581	5	-2.1689	0.99188	0.99191	0.998876	21456	0	-2.1689	0.5976	0.80209	0.996366	16377	1
CYP3A7	2	0.0081302	0.01546	0.989168	582	2	-2.4655	0.99187	0.99178	0.998876	21454	0	-2.4655	0.98557	0.98568	0.999212	21337	0
SLC10A5	3	0.0081683	0.022067	0.989168	583	3	-3.28	0.94546	0.94561	0.998493	20408	0	-3.28	0.90753	0.91161	0.998904	20060	1
hsa-mir-550b-2	4	0.0081685	0.027894	0.989168	584	2	-0.97722	0.34575	0.4867	0.992825	10515	2	-0.97722	0.19852	0.38297	0.992209	8573	2
TSPAN3	5	0.0081716	0.032901	0.989168	585	4	-2.7779	0.77126	0.79219	0.993634	17156	1	-2.7779	0.35805	0.58891	0.99271	12443	1
CNTN5	6	0.0081726	0.035575	0.989168	586	5	-2.4116	0.73405	0.8063	0.99516	16567	1	-2.4116	0.79201	0.89836	0.998904	18747	2
VSTM4	6	0.0081828	0.035607	0.989168	587	4	-1.7751	0.29428	0.49765	0.992825	9509	1	-1.7751	0.3987	0.65764	0.99271	13176	3
KCNN1	5	0.0081841	0.032949	0.989168	588	4	-2.5208	0.24954	0.42351	0.992825	8582	1	-2.5208	0.14184	0.33364	0.992209	6874	1
GOT1L1	4	0.0081983	0.027984	0.989168	589	1	0.69107	0.10078	0.21603	0.992825	4637	2	0.69107	0.55259	0.70907	0.99271	15708	1
C2orf83	6	0.0082059	0.035684	0.989168	590	5	-2.1467	0.061868	0.16752	0.992758	3144	1	-2.1467	0.14477	0.35543	0.992209	6960	1
SOX11	5	0.0082232	0.033092	0.989168	591	2	2.3026	0.02182	0.068234	0.978992	1388	3	2.3026	0.071404	0.19848	0.984818	4133	4
ATP6V1E2	5	0.0082336	0.033136	0.989168	592	1	0.19273	0.44815	0.59766	0.992825	12332	2	0.19273	0.53068	0.73911	0.993907	15413	2
PLEKHA8	6	0.0082533	0.035836	0.989168	593	5	-2.2651	0.97495	0.97487	0.998493	21078	0	-2.2651	0.98044	0.98095	0.999113	21224	1
HEATR3	5	0.0082793	0.033294	0.989168	594	4	-2.717	0.30527	0.47153	0.992825	9756	1	-2.717	0.59822	0.77434	0.994925	16391	2
hsa-mir-190a	2	0.0082808	0.015739	0.989168	595	2	-3.6016	0.95745	0.95754	0.998493	20700	0	-3.6016	0.82716	0.82698	0.996366	19171	0
BRSK1	4	0.0082828	0.028253	0.989168	596	2	0.47754	0.17605	0.30536	0.992825	6732	2	0.47754	0.45816	0.63885	0.99271	14236	2
ANXA4	5	0.0082863	0.033321	0.989168	597	1	0.11062	0.81275	0.82088	0.995528	17822	1	0.11062	0.065066	0.18527	0.984818	3836	4
TPTE	4	0.008325	0.028392	0.989168	598	1	0.92624	0.27902	0.41546	0.992825	9204	2	0.92624	0.067881	0.18429	0.984818	3936	3
SIRT4	4	0.0083292	0.028407	0.989168	599	4	-1.7993	0.97518	0.97506	0.998493	21083	0	-1.7993	0.99876	0.99878	0.999934	21605	0
NonTargetingControlGuideForHuman_0335	2	0.0083327	0.015846	0.989168	600	2	-1.4153	0.99167	0.99156	0.998866	21452	0	-1.4153	0.93343	0.93345	0.999077	20384	0
hsa-mir-3680-2	3	0.0083541	0.022548	0.989168	601	3	-3.5254	0.99165	0.99175	0.998876	21451	0	-3.5254	0.44925	0.60425	0.99271	14069	2
KCNJ14	4	0.0083672	0.028531	0.989168	602	1	1.3553	0.09633	0.20795	0.992825	4467	3	1.3553	0.060733	0.17099	0.984818	3639	3
P2RY13	6	0.0084108	0.036377	0.989168	603	4	-1.5373	0.83002	0.85144	0.996442	18112	1	-1.5373	0.22447	0.46761	0.992209	9324	3
ABI3BP	5	0.008469	0.034009	0.989168	604	4	-3.2977	0.36735	0.52581	0.992825	10925	1	-3.2977	0.71224	0.83856	0.998651	17873	2
NonTargetingControlGuideForHuman_0797	2	0.0084712	0.016128	0.989168	605	2	-2.8294	0.95264	0.95267	0.998493	20570	0	-2.8294	0.57136	0.59554	0.99271	15983	1
LAMTOR2	5	0.0084833	0.034063	0.989168	606	4	-0.36968	0.95669	0.95684	0.998493	20673	0	-0.36968	0.35512	0.586	0.99271	12388	1
PARK7	5	0.0084946	0.034099	0.989168	607	3	-3.0394	0.79163	0.80562	0.99516	17489	1	-3.0394	0.86575	0.93464	0.999077	19584	1
hsa-mir-199a-2	3	0.0085339	0.022997	0.989168	608	1	1.4184	0.13826	0.23005	0.992825	5680	2	1.4184	0.27018	0.42185	0.992209	10493	1
PPM1A	5	0.0085502	0.034298	0.989168	609	3	-0.69538	0.023548	0.072935	0.986746	1478	2	-0.69538	0.32898	0.55997	0.99271	11850	2
TGM3	6	0.0085687	0.03693	0.989168	610	5	-1.4427	0.98365	0.98361	0.998493	21267	0	-1.4427	0.78875	0.89693	0.998904	18708	2
MBD5	5	0.008606	0.034521	0.989168	611	3	-2.063	0.85176	0.85258	0.996442	18525	1	-2.063	0.24154	0.49014	0.992209	9786	4
PRKAR1B	6	0.008607	0.037066	0.989168	612	2	1.1317	0.091852	0.23039	0.992825	4321	3	1.1317	0.5303	0.75374	0.99404	15408	2
hsa-mir-4733	3	0.008628	0.023226	0.989168	613	3	-2.83	0.99137	0.99145	0.998804	21450	0	-2.83	0.83788	0.84097	0.998651	19274	1
HSD17B10	4	0.0086491	0.029421	0.989168	614	4	-3.0419	0.99135	0.99131	0.998755	21449	0	-3.0419	0.67077	0.81443	0.996366	17381	1
CASZ1	3	0.0087006	0.02341	0.989168	615	3	-4.3526	0.9913	0.99138	0.998772	21446	0	-4.3526	0.94684	0.94703	0.999113	20582	0
hsa-mir-136	3	0.0087123	0.023437	0.989168	616	2	-3.5502	0.70679	0.70663	0.992825	16134	0	-3.5502	0.42839	0.58357	0.99271	13685	1
hsa-mir-623	4	0.0087338	0.029688	0.989168	617	4	-3.0364	0.98802	0.98799	0.998493	21375	0	-3.0364	0.59202	0.73926	0.993907	16301	2
LMO3	5	0.0087356	0.034995	0.989168	618	4	-2.9656	0.52076	0.66384	0.992825	13484	1	-2.9656	0.63256	0.79299	0.996366	16882	1
ST3GAL4	4	0.0087473	0.029731	0.989168	619	3	-2.2229	0.93558	0.93537	0.998493	20183	0	-2.2229	0.9159	0.93466	0.999077	20177	1
DGAT2	6	0.0087639	0.03763	0.989168	620	3	-0.62144	0.29848	0.50278	0.992825	9596	2	-0.62144	0.13637	0.34279	0.992209	6706	4
CACNA1F	4	0.0087757	0.029816	0.989168	621	3	-1.479	0.69672	0.71311	0.992825	15974	1	-1.479	0.26364	0.49272	0.992209	10337	3
CACNG1	5	0.0087914	0.03519	0.989168	622	4	-2.3978	0.96351	0.96366	0.998493	20826	0	-2.3978	0.89348	0.92548	0.999002	19912	1
GPX6	6	0.0088107	0.037795	0.989168	623	3	-1.5883	0.14634	0.31014	0.992825	5910	2	-1.5883	0.24529	0.49503	0.992209	9879	3
DDX11	5	0.0088139	0.035262	0.989168	624	2	0.18358	0.33297	0.49569	0.992825	10284	2	0.18358	0.47359	0.69934	0.99271	14540	3
GCC2	4	0.0088317	0.029986	0.989168	625	2	-0.79067	0.14748	0.27455	0.992825	5947	2	-0.79067	0.048749	0.14138	0.984818	3046	4
JAM3	5	0.008836	0.03535	0.989168	626	4	-2.156	0.48845	0.63402	0.992825	13010	1	-2.156	0.15769	0.36145	0.992209	7361	4
USP34	4	0.0088377	0.030008	0.989168	627	2	-1.7084	0.63958	0.6747	0.992825	15178	1	-1.7084	0.49041	0.71475	0.99271	14833	3
C11orf80	4	0.0088516	0.030055	0.989168	628	4	-4.1674	0.97025	0.97012	0.998493	20976	0	-4.1674	0.73295	0.85083	0.998791	18084	2
CEP78	6	0.0088601	0.037967	0.989168	629	4	-1.3743	0.44836	0.61986	0.992825	12336	2	-1.3743	0.038126	0.13134	0.984818	2504	3
ZNF19	5	0.0088667	0.035468	0.989168	630	3	-0.76607	0.25099	0.42473	0.992825	8617	2	-0.76607	0.3731	0.60384	0.99271	12707	2
FAM154A	6	0.0088722	0.038006	0.989168	631	2	3.567	0.0036761	0.015762	0.929925	309	4	3.567	0.0082159	0.037504	0.984818	637	6
2019-03-06	4	0.0088739	0.030122	0.989168	632	2	-1.638	0.081431	0.18041	0.992758	3923	1	-1.638	0.1165	0.28743	0.991323	6021	4
MSL2	4	0.0088927	0.030185	0.989168	633	4	-1.8786	0.99111	0.99106	0.998732	21443	0	-1.8786	0.96534	0.96528	0.999113	20909	0
HIPK1	5	0.0089073	0.035614	0.989168	634	2	0.17557	0.3184	0.48297	0.992825	10029	2	0.17557	0.66758	0.81258	0.996366	17335	1
ELMOD3	5	0.0089311	0.035708	0.989168	635	3	-2.9508	0.64978	0.72722	0.992825	15353	1	-2.9508	0.39274	0.65328	0.99271	13059	3
HIST2H4B	6	0.008942	0.038242	0.989168	636	5	-2.4937	0.26641	0.46362	0.992825	8959	1	-2.4937	0.3075	0.57359	0.99271	11401	3
hsa-mir-548aj-2	4	0.0089568	0.030385	0.989168	637	4	-2.7834	0.99104	0.99101	0.998732	21442	0	-2.7834	0.44578	0.62975	0.99271	13995	2
hsa-mir-6715b	4	0.0089584	0.03039	0.989168	638	3	-1.6573	0.1445	0.2714	0.992825	5863	1	-1.6573	0.77664	0.84372	0.998651	18578	1
hsa-mir-3622b	3	0.00896	0.02408	0.989168	639	3	-2.6574	0.99104	0.99113	0.998732	21441	0	-2.6574	0.33039	0.48435	0.992209	11881	2
USE1	5	0.0089722	0.035871	0.989168	640	1	2.1831	0.00674	0.025393	0.955704	508	4	2.1831	0.039161	0.12862	0.984818	2551	4
PHACTR4	4	0.0089873	0.030477	0.989168	641	3	-2.8311	0.94163	0.94151	0.998493	20319	0	-2.8311	0.1542	0.35544	0.992209	7242	4
ACCS	5	0.0089978	0.035955	0.989168	642	4	-2.9428	0.65828	0.73107	0.992825	15439	1	-2.9428	0.40401	0.66154	0.99271	13255	3
TOMM5	4	0.0090015	0.030523	0.989168	643	4	-2.8085	0.991	0.99096	0.998732	21440	0	-2.8085	0.93989	0.94704	0.999113	20491	1
hsa-mir-4436b-1	3	0.0090092	0.024216	0.989168	644	1	1.214	0.53351	0.55889	0.992825	13678	1	1.214	0.38031	0.53522	0.992209	12839	2
SULT1E1	6	0.0090331	0.038554	0.989168	645	4	-1.9259	0.89039	0.89247	0.998493	19257	1	-1.9259	0.30918	0.57565	0.99271	11436	3
SUMO1	4	0.0090464	0.030675	0.989168	646	3	-2.9699	0.87698	0.87667	0.998149	18996	0	-2.9699	0.70926	0.8368	0.998638	17838	2
NonTargetingControlGuideForHuman_0240	2	0.0090759	0.017253	0.989168	647	2	-4.0771	0.99092	0.9908	0.998731	21439	0	-4.0771	0.80744	0.80716	0.996366	18963	0
ROBO4	4	0.009085	0.030792	0.989168	648	2	-1.4867	0.50106	0.59721	0.992825	13200	1	-1.4867	0.63288	0.79317	0.996366	16891	2
KNCN	4	0.0090892	0.030808	0.989168	649	3	-2.2876	0.48225	0.58815	0.992825	12904	1	-2.2876	0.83759	0.86999	0.998791	19270	1
AJAP1	6	0.0091132	0.038837	0.989168	650	2	0.098666	0.63242	0.76167	0.992825	15060	2	0.098666	0.21176	0.45054	0.992209	8983	4
SSSCA1	5	0.0091146	0.036363	0.989168	651	5	-3.4152	0.98866	0.98869	0.998493	21391	0	-3.4152	0.61973	0.78596	0.996366	16678	2
TRIM56	6	0.0091158	0.038849	0.989168	652	5	-1.4114	0.9597	0.95979	0.998493	20752	0	-1.4114	0.29604	0.55953	0.99271	11121	3
ABTB2	5	0.0091176	0.036376	0.989168	653	5	-0.96844	0.99088	0.99093	0.998732	21438	0	-0.96844	0.99473	0.99472	0.99969	21524	0
TOMM6	4	0.0091321	0.030938	0.989168	654	2	-0.80017	0.009296	0.03147	0.960344	672	2	-0.80017	0.1299	0.28263	0.991323	6496	3
OPN1MW2	6	0.0091423	0.038944	0.989168	655	4	-1.558	0.47303	0.63787	0.992825	12741	2	-1.558	0.52624	0.75076	0.99404	15372	3
NARF	5	0.0091557	0.036516	0.989168	656	4	-2.0169	0.9694	0.96949	0.998493	20959	0	-2.0169	0.8034	0.8956	0.998904	18910	1
hsa-mir-942	4	0.0091698	0.031068	0.989168	657	2	-1.0076	0.56928	0.63298	0.992825	14186	1	-1.0076	0.12572	0.27631	0.991323	6338	2
KIAA1704	6	0.0091765	0.039039	0.989168	658	3	-0.29843	0.3226	0.53163	0.992825	10106	2	-0.29843	0.23852	0.48617	0.992209	9691	4
SERPINF1	5	0.0091831	0.036619	0.989168	659	4	-0.63494	0.5922	0.70259	0.992825	14490	1	-0.63494	0.69282	0.82717	0.996366	17644	1
ZNF382	5	0.0091832	0.03662	0.989168	660	2	-0.12843	0.45223	0.60131	0.992825	12402	2	-0.12843	0.0025079	0.01086	0.979248	203	2
ARHGAP11B	5	0.0092171	0.036746	0.989168	661	5	-0.57891	0.99078	0.99083	0.998731	21437	0	-0.57891	0.24876	0.47714	0.992209	9971	3
ELOF1	4	0.0092187	0.031229	0.989168	662	3	-1.8662	0.86661	0.86618	0.998149	18794	0	-1.8662	0.93409	0.94378	0.999113	20419	1
WFIKKN2	5	0.0092195	0.036754	0.989168	663	3	-2.097	0.14234	0.28802	0.992825	5806	1	-2.097	0.50248	0.72484	0.99271	15079	1
SLC1A3	3	0.009231	0.024796	0.989168	664	2	-2.5012	0.71384	0.71366	0.992825	16237	0	-2.5012	0.55822	0.71334	0.99271	15769	2
SMARCAL1	6	0.0092523	0.039291	0.989168	665	4	-1.4291	0.68862	0.78954	0.992825	15859	1	-1.4291	0.56154	0.77604	0.995058	15862	2
CMTR1	4	0.0092538	0.031344	0.989168	666	1	0.56301	0.12617	0.2515	0.992825	5343	1	0.56301	0.57277	0.72439	0.99271	16001	2
NonTargetingControlGuideForHuman_0670	2	0.0092642	0.017598	0.989168	667	2	-3.4254	0.99074	0.9906	0.998639	21436	0	-3.4254	0.60845	0.62431	0.99271	16522	1
FAM114A2	5	0.0092692	0.03694	0.989168	668	4	-3.5814	0.29014	0.45841	0.992825	9425	1	-3.5814	0.31162	0.54238	0.99271	11497	3
hsa-mir-651	3	0.0092816	0.024941	0.989168	669	2	-5.6596	0.47622	0.51837	0.992825	12793	1	-5.6596	0.18236	0.36003	0.992209	8132	2
SOX4	3	0.0092936	0.02497	0.989168	670	2	-3.2586	0.62052	0.62748	0.992825	14869	1	-3.2586	0.29691	0.5142	0.992209	11148	3
LYPLAL1	4	0.009296	0.03147	0.989168	671	3	-2.0472	0.92422	0.92402	0.998493	19945	0	-2.0472	0.41114	0.60462	0.99271	13389	2
SFXN1	6	0.0093022	0.039456	0.989168	672	4	-1.7037	0.93275	0.93286	0.998493	20123	0	-1.7037	0.057933	0.18283	0.984818	3498	5
PTPN5	5	0.0093413	0.037212	0.989168	673	4	-2.1496	0.83198	0.83582	0.996148	18156	1	-2.1496	0.78691	0.88472	0.998904	18682	2
ANKRD2	6	0.009347	0.039608	0.989168	674	5	-3.7779	0.79968	0.8353	0.996014	17609	1	-3.7779	0.87267	0.93844	0.999077	19672	2
CELF2	5	0.0093865	0.037374	0.989168	675	5	-1.0093	0.99061	0.99065	0.998643	21434	0	-1.0093	0.90907	0.93161	0.999077	20084	1
OR2A5	6	0.0093935	0.039778	0.989168	676	5	-2.0323	0.66867	0.78294	0.992825	15595	1	-2.0323	0.7113	0.86438	0.998791	17859	2
FAM86A	5	0.0093941	0.037398	0.989168	677	4	-1.5454	0.98038	0.98047	0.998493	21191	0	-1.5454	0.99778	0.99779	0.999934	21587	0
NonTargetingControlGuideForHuman_0923	2	0.0094443	0.017929	0.989168	678	1	-1.4524	0.7783	0.77779	0.992825	17272	0	-1.4524	0.95001	0.95023	0.999113	20624	0
PBX1	4	0.0094597	0.031965	0.989168	679	3	-2.1105	0.64381	0.6774	0.992825	15243	1	-2.1105	0.54187	0.70107	0.99271	15593	2
PLCL1	3	0.0094615	0.025382	0.989168	680	2	-4.1068	0.54199	0.56519	0.992825	13816	1	-4.1068	0.050005	0.11987	0.984818	3107	1
LMO2	5	0.0094995	0.037816	0.989168	681	4	-1.4689	0.95661	0.95677	0.998493	20667	0	-1.4689	0.28728	0.5174	0.992209	10898	3
NSUN7	6	0.0095056	0.04016	0.989168	682	4	-2.858	0.98228	0.98222	0.998493	21234	0	-2.858	0.98425	0.98437	0.999113	21310	1
LRRC73	4	0.0095365	0.032202	0.989168	683	2	-0.53547	0.37443	0.51732	0.992825	11059	2	-0.53547	0.42999	0.65872	0.99271	13708	3
H2AFJ	5	0.0095522	0.038007	0.989168	684	3	-0.35278	0.18663	0.3546	0.992825	7031	2	-0.35278	0.42551	0.65449	0.99271	13634	2
PQLC1	5	0.0095539	0.038013	0.989168	685	5	-1.9984	0.99045	0.99047	0.998619	21433	0	-1.9984	0.7511	0.86195	0.998791	18282	2
LIAS	6	0.009556	0.040322	0.989168	686	4	-1.8839	0.61312	0.74593	0.992825	14763	2	-1.8839	0.49609	0.7288	0.99271	14949	3
PROC	4	0.0096336	0.032521	0.989168	687	1	1.0839	0.12038	0.24524	0.992825	5198	2	1.0839	0.065186	0.18552	0.984818	3839	3
GNG13	6	0.0096356	0.040599	0.989168	688	5	-2.6714	0.94446	0.94444	0.998493	20390	0	-2.6714	0.86941	0.93665	0.999077	19629	2
PSMF1	6	0.0096405	0.04061	0.989168	689	5	-2.4756	0.1634	0.33271	0.992825	6394	1	-2.4756	0.66439	0.84635	0.998791	17302	2
PPP1R13B	4	0.0096479	0.032571	0.989168	690	4	-2.9301	0.99035	0.99027	0.998531	21431	0	-2.9301	0.9784	0.97848	0.999113	21176	0
CLEC2B	5	0.0096588	0.038394	0.989168	691	4	-1.6698	0.85002	0.85104	0.996442	18480	1	-1.6698	0.73676	0.85317	0.998791	18115	2
GAS1	4	0.0096758	0.032656	0.989168	692	2	-0.30371	0.77199	0.77364	0.992825	17169	1	-0.30371	0.79584	0.90008	0.998904	18813	2
SPRY2	6	0.0096928	0.040782	0.989168	693	4	-2.8819	0.16021	0.32846	0.992825	6309	1	-2.8819	0.99987	0.99987	0.999967	21632	0
EXPH5	6	0.0097033	0.040826	0.989168	694	4	-2.7082	0.009556	0.037153	0.960344	698	1	-2.7082	0.36662	0.63379	0.99271	12594	2
NCK1	5	0.0097096	0.038578	0.989168	695	3	-0.22607	0.79662	0.80914	0.99516	17564	1	-0.22607	0.7429	0.85691	0.998791	18193	2
VRK1	2	0.0097206	0.018468	0.989168	696	2	-4.0606	0.99028	0.99016	0.998494	21430	0	-4.0606	0.87772	0.87782	0.998904	19742	0
SNAI1	5	0.009723	0.03862	0.989168	697	5	-1.7763	0.99028	0.99031	0.998531	21429	0	-1.7763	0.69592	0.82893	0.996366	17695	2
DNPH1	5	0.0097345	0.038661	0.989168	698	2	-0.1151	0.76227	0.78653	0.992825	16998	1	-0.1151	0.26635	0.4956	0.992209	10405	2
LOC100130370	5	0.0097398	0.03868	0.989168	699	3	-1.198	0.001506	0.0066664	0.865625	129	2	-1.198	0.017074	0.064601	0.984818	1231	3
GJD3	5	0.009751	0.038719	0.989168	700	4	-2.4437	0.74481	0.776	0.992825	16711	1	-2.4437	0.53267	0.74012	0.993907	15442	2
LALBA	5	0.0097778	0.03882	0.989168	701	4	-4.88	0.57222	0.69474	0.992825	14216	1	-4.88	0.49609	0.7288	0.99271	14986	3
TMEM174	5	0.0097966	0.038885	0.989168	702	3	-2.4229	0.37614	0.53363	0.992825	11083	1	-2.4229	0.65327	0.80447	0.996366	17153	2
NonTargetingControlGuideForHuman_0765	1	0.009812	0.0097725	0.989168	703	1	-3.9313	0.99019	0.99018	0.998494	21427	0	-3.9313	0.80673	0.8069	0.996366	18955	0
IFI6	5	0.0098153	0.038948	0.989168	704	3	-1.5673	0.89224	0.89239	0.998493	19289	0	-1.5673	0.84679	0.91039	0.998904	19367	1
ANKDD1A	5	0.0098215	0.038977	0.989168	705	3	-0.59495	0.94213	0.94233	0.998493	20333	0	-0.59495	0.48759	0.71223	0.99271	14787	3
PDIA3	6	0.0098837	0.041458	0.989168	706	5	-3.7675	0.95117	0.95118	0.998493	20541	0	-3.7675	0.80992	0.9066	0.998904	18995	2
hsa-mir-15a	4	0.0098952	0.033366	0.989168	707	3	-1.2998	0.37552	0.51848	0.992825	11071	1	-1.2998	0.011332	0.037793	0.984818	856	2
hsa-mir-1468	3	0.0098961	0.026521	0.989168	708	1	1.8863	0.13951	0.23171	0.992825	5718	2	1.8863	0.11201	0.24333	0.987255	5848	3
C17orf77	4	0.0099015	0.033387	0.989168	709	4	-1.7419	0.9901	0.99003	0.998494	21425	0	-1.7419	0.74658	0.8327	0.997487	18241	1
CYP21A2	5	0.009903	0.039269	0.989168	710	5	-2.0338	0.9901	0.99013	0.998494	21424	0	-2.0338	0.99957	0.99957	0.999934	21620	0
hsa-mir-509-2	2	0.0099038	0.018792	0.989168	711	2	-2.3914	0.9901	0.98999	0.998494	21423	0	-2.3914	0.65071	0.65884	0.99271	17118	1
WBSCR22	4	0.0099099	0.033413	0.989168	712	2	-1.2519	0.2753	0.41149	0.992825	9132	2	-1.2519	0.58621	0.79388	0.996366	16204	1
hsa-mir-384	4	0.0099289	0.033471	0.989168	713	3	-1.9096	0.57673	0.63715	0.992825	14295	1	-1.9096	0.32478	0.54252	0.99271	11766	1
ABCB6	5	0.0099483	0.039433	0.989168	714	3	-2.8973	0.93564	0.93588	0.998493	20185	0	-2.8973	0.41003	0.66596	0.99271	13364	3
CST3	6	0.0099662	0.041701	0.989168	715	3	-0.94247	0.90581	0.90606	0.998493	19562	1	-0.94247	0.74559	0.87817	0.998904	18225	1
GRM3	4	0.0099834	0.03364	0.989168	716	3	-1.5443	0.13737	0.2637	0.992825	5654	1	-1.5443	0.48314	0.65729	0.99271	14708	2
ACOT6	3	0.0099911	0.026758	0.989168	717	1	0.2791	0.1431	0.23645	0.992825	5826	1	0.2791	0.34218	0.49645	0.992209	12125	2
CPVL	6	0.0099986	0.041811	0.989168	718	3	-0.8345	0.91095	0.91093	0.998493	19664	1	-0.8345	0.99224	0.99227	0.999212	21478	0
ST3GAL5	4	0.010003	0.033707	0.989168	719	3	-1.6019	0.8189	0.81855	0.995528	17915	0	-1.6019	0.36079	0.56834	0.99271	12495	2
hsa-mir-3613	4	0.010023	0.033767	0.989168	720	4	-3.5788	0.98998	0.98991	0.998494	21422	0	-3.5788	0.4952	0.66625	0.99271	14925	2
hsa-mir-548m	4	0.010029	0.033783	0.989168	721	4	-1.6332	0.98997	0.9899	0.998494	21421	0	-1.6332	0.97967	0.97975	0.999113	21200	0
hsa-mir-6830	4	0.010055	0.033869	0.989168	722	3	-1.7411	0.83677	0.83627	0.996218	18234	0	-1.7411	0.59248	0.73961	0.993907	16309	2
hsa-mir-506	4	0.010062	0.033889	0.989168	723	2	-0.73236	0.23562	0.3693	0.992825	8226	2	-0.73236	0.23232	0.42956	0.992209	9522	1
SHISA3	5	0.010071	0.039892	0.989168	724	5	-1.1025	0.98993	0.98996	0.998494	21420	0	-1.1025	0.84677	0.91039	0.998904	19366	1
ZMAT2	4	0.010077	0.033932	0.989168	725	2	-1.3347	0.47911	0.5866	0.992825	12842	1	-1.3347	0.42825	0.61706	0.99271	13684	1
MIB1	5	0.010104	0.040017	0.989168	726	4	-2.63	0.63842	0.72215	0.992825	15151	1	-2.63	0.54636	0.74712	0.99404	15643	2
STBD1	5	0.010106	0.040024	0.989168	727	3	-0.39176	0.64866	0.72671	0.992825	15327	1	-0.39176	0.99654	0.99651	0.999793	21563	0
IL36G	4	0.010131	0.034092	0.989168	728	3	-2.6706	0.78782	0.78801	0.992825	17430	1	-2.6706	0.79271	0.85005	0.998791	18754	1
GPR156	4	0.010151	0.03417	0.989168	729	4	-2.3421	0.96682	0.96671	0.998493	20896	0	-2.3421	0.74958	0.86103	0.998791	18267	2
CDH20	5	0.010161	0.040226	0.989168	730	5	-1.2622	0.98984	0.98988	0.998494	21419	0	-1.2622	0.65067	0.80304	0.996366	17115	2
NTRK3	5	0.010205	0.040406	0.989168	731	2	0.21918	0.72108	0.76262	0.992825	16362	1	0.21918	0.06558	0.18632	0.984818	3848	4
MRPS5	4	0.010224	0.034396	0.989168	732	2	-0.43782	0.37435	0.51725	0.992825	11056	2	-0.43782	0.13413	0.28905	0.991323	6632	2
DMAP1	4	0.010228	0.034407	0.989168	733	3	-3.4216	0.27723	0.41354	0.992825	9179	1	-3.4216	0.25183	0.45583	0.992209	10050	2
GRAMD2	5	0.010234	0.040512	0.989168	734	3	-2.0913	0.70783	0.75553	0.992825	16148	1	-2.0913	0.97748	0.97758	0.999113	21155	0
CBFB	5	0.010319	0.040805	0.989168	735	4	-1.3917	0.6038	0.7074	0.992825	14649	1	-1.3917	0.37602	0.60667	0.99271	12756	3
MAGEF1	5	0.010345	0.040904	0.989168	736	4	-3.7677	0.95936	0.95952	0.998493	20744	0	-3.7677	0.92105	0.93711	0.999077	20235	1
C2orf44	6	0.010354	0.042984	0.989168	737	3	-2.0243	0.31876	0.52734	0.992825	10040	2	-2.0243	0.77227	0.88965	0.998904	18524	1
FAM129C	5	0.010374	0.041007	0.989168	738	4	-1.4767	0.88268	0.88275	0.998493	19104	0	-1.4767	0.70926	0.8368	0.998638	17839	2
CGA	6	0.010378	0.043066	0.989168	739	2	0.69257	0.22031	0.40609	0.992825	7887	3	0.69257	0.61663	0.81564	0.996366	16632	2
hsa-mir-200b	3	0.010387	0.027792	0.989168	740	3	-2.1261	0.98961	0.98974	0.998494	21416	0	-2.1261	0.9924	0.9925	0.999239	21488	0
C19orf10	6	0.010416	0.043187	0.989168	741	4	-2.6911	0.64398	0.77125	0.992825	15246	2	-2.6911	0.3211	0.59007	0.99271	11686	1
NCR3	5	0.010418	0.041176	0.989168	742	5	-1.856	0.98958	0.98963	0.998494	21415	0	-1.856	0.85558	0.92925	0.999077	19466	2
MYBPH	3	0.010434	0.02791	0.989168	743	1	-0.16122	0.8578	0.85774	0.997609	18628	0	-0.16122	0.87448	0.87461	0.998904	19695	1
GNAT3	4	0.010435	0.035063	0.989168	744	2	-0.13508	0.76586	0.7682	0.992825	17063	1	-0.13508	0.080649	0.20534	0.984818	4528	3
CAV1	4	0.010449	0.035108	0.989168	745	4	-2.6507	0.98955	0.9895	0.998494	21414	0	-2.6507	0.94896	0.94883	0.999113	20613	0
IL21R	6	0.010495	0.04346	0.989168	746	5	-2.6068	0.98505	0.98503	0.998493	21297	0	-2.6068	0.89033	0.94845	0.999113	19885	2
IFNL1	4	0.010519	0.035332	0.989168	747	1	0.87315	0.32519	0.46465	0.992825	10152	2	0.87315	0.24456	0.44605	0.992209	9864	3
AMPH	5	0.010522	0.041566	0.989168	748	4	-3.7195	0.39999	0.55489	0.992825	11549	1	-3.7195	0.25683	0.48549	0.992209	10175	2
AP3S1	5	0.010553	0.041683	0.989168	749	1	1.0393	0.058926	0.15276	0.992758	3011	3	1.0393	0.098065	0.25221	0.987255	5252	3
TXLNA	3	0.010561	0.028236	0.989168	750	2	-3.8656	0.56382	0.58169	0.992825	14119	1	-3.8656	0.35707	0.56568	0.99271	12426	1
HBB	5	0.010564	0.041712	0.989168	751	4	-1.9278	0.98214	0.98226	0.998493	21231	0	-1.9278	0.9652	0.96552	0.999113	20902	1
TTC8	6	0.010571	0.043705	0.989168	752	4	-2.6682	0.64786	0.77453	0.992825	15310	1	-2.6682	0.34929	0.62088	0.99271	12235	1
RPAIN	4	0.010576	0.035496	0.989168	753	4	-2.5586	0.98942	0.98938	0.998493	21413	0	-2.5586	0.74623	0.83258	0.997398	18238	1
hsa-mir-138-1	4	0.010576	0.035496	0.989168	754	3	-3.8921	0.63792	0.67364	0.992825	15140	1	-3.8921	0.52578	0.6891	0.99271	15363	2
hsa-mir-6735	3	0.010595	0.02832	0.989168	755	3	-3.7174	0.9894	0.98952	0.998494	21411	0	-3.7174	0.94246	0.94259	0.999113	20524	0
C15orf54	5	0.010606	0.041871	0.989168	756	2	0.65704	0.47643	0.62304	0.992825	12796	2	0.65704	0.20726	0.44441	0.992209	8866	4
FSCB	5	0.010608	0.041879	0.989168	757	4	-1.6435	0.97844	0.97852	0.998493	21157	0	-1.6435	0.67126	0.81471	0.996366	17384	2
ZBTB3	5	0.010615	0.041901	0.989168	758	4	-2.5591	0.74335	0.77512	0.992825	16692	1	-2.5591	0.70187	0.83243	0.997378	17772	1
hsa-mir-4273	4	0.010646	0.035719	0.989168	759	3	-2.0479	0.74834	0.75318	0.992825	16765	1	-2.0479	0.4008	0.59714	0.99271	13205	2
TRIM32	6	0.010648	0.043946	0.989168	760	5	-2.5205	0.98593	0.98591	0.998493	21321	0	-2.5205	0.63092	0.82562	0.996366	16844	3
TGIF2-C20orf24	6	0.010654	0.043971	0.989168	761	4	-3.513	0.88748	0.89009	0.998493	19198	1	-3.513	0.96644	0.97175	0.999113	20930	1
NOX4	4	0.010664	0.035767	0.989168	762	3	-1.3784	0.31999	0.45903	0.992825	10067	1	-1.3784	0.36913	0.59984	0.99271	12636	3
SNX9	5	0.01068	0.04212	0.989168	763	5	-1.2512	0.98932	0.98936	0.998493	21408	0	-1.2512	0.74829	0.86029	0.998791	18261	2
CBL	5	0.010706	0.042214	0.989168	764	4	-1.9538	0.97527	0.97534	0.998493	21086	0	-1.9538	0.87308	0.91835	0.998904	19676	1
SPHKAP	5	0.010711	0.042236	0.989168	765	4	-1.9388	0.72309	0.76373	0.992825	16401	1	-1.9388	0.21019	0.43604	0.992209	8959	2
OR2C3	4	0.01073	0.035973	0.989168	766	3	-1.4754	0.91761	0.91741	0.998493	19814	0	-1.4754	0.65458	0.78782	0.996366	17173	2
PIP4K2A	5	0.010747	0.042358	0.989168	767	5	-2.5687	0.98925	0.98928	0.998493	21407	0	-2.5687	0.66123	0.80898	0.996366	17232	2
PDE4A	5	0.010789	0.0425	0.989168	768	3	-2.3344	0.88756	0.88766	0.998493	19201	0	-2.3344	0.99213	0.99215	0.999212	21473	0
OR10Q1	5	0.010793	0.042519	0.989168	769	4	-3.4289	0.37333	0.53114	0.992825	11037	1	-3.4289	0.49899	0.72265	0.99271	15046	2
hsa-mir-548az	4	0.010795	0.03618	0.989168	770	4	-2.1858	0.98921	0.98917	0.998493	21406	0	-2.1858	0.68574	0.81225	0.996366	17561	2
FNDC1	6	0.010815	0.044483	0.989168	771	3	-1.0804	0.46375	0.6311	0.992825	12589	1	-1.0804	0.084187	0.24538	0.987255	4679	1
ERO1LB	6	0.01082	0.044494	0.989168	772	4	-1.0585	0.51188	0.66676	0.992825	13347	2	-1.0585	0.28979	0.55177	0.99271	10964	3
PLA2G16	6	0.010821	0.044495	0.989168	773	4	-2.3971	0.17824	0.35197	0.992825	6795	1	-2.3971	0.37805	0.64231	0.99271	12787	3
hsa-mir-557	4	0.010846	0.036338	0.989168	774	4	-2.034	0.98915	0.98912	0.998493	21405	0	-2.034	0.27606	0.48756	0.992209	10633	3
METTL12	6	0.010871	0.044669	0.989168	775	4	-2.9371	0.98661	0.98658	0.998493	21340	0	-2.9371	0.88613	0.94598	0.999113	19812	2
CCDC70	4	0.010883	0.036457	0.989168	776	4	-2.2277	0.98912	0.98909	0.998493	21403	0	-2.2277	0.96189	0.96261	0.999113	20836	1
FAM186B	6	0.010883	0.044705	0.989168	777	3	-0.25105	0.62712	0.75732	0.992825	14973	2	-0.25105	0.62901	0.8243	0.996366	16811	3
E2F4	5	0.010885	0.042826	0.989168	778	5	-1.6734	0.98911	0.98915	0.998493	21402	0	-1.6734	0.78719	0.8849	0.998904	18685	2
RPS6KL1	6	0.010895	0.044739	0.989168	779	4	-1.466	0.16768	0.33825	0.992825	6505	2	-1.466	0.13846	0.34596	0.992209	6772	4
PDZD3	4	0.010911	0.036543	0.989168	780	2	-0.12029	0.10132	0.21705	0.992825	4656	2	-0.12029	0.18311	0.36108	0.992209	8156	2
CARD11	3	0.010922	0.029195	0.989168	781	3	-2.9667	0.98908	0.98921	0.998493	21401	0	-2.9667	0.46368	0.6902	0.99271	14357	3
C8orf44-SGK3	6	0.010943	0.044895	0.989168	782	5	-1.5224	0.55898	0.70293	0.992825	14039	1	-1.5224	0.18029	0.40689	0.992209	8069	4
RNF32	5	0.010955	0.043102	0.989168	783	5	-1.1394	0.98904	0.98908	0.998493	21400	0	-1.1394	0.77771	0.87878	0.998904	18592	2
ZNF438	5	0.010975	0.043179	0.989168	784	3	-0.54417	0.44052	0.59081	0.992825	12199	2	-0.54417	0.20726	0.44441	0.992209	8884	4
OR1E1	6	0.010982	0.045012	0.989168	785	4	-1.7768	0.48445	0.64633	0.992825	12941	2	-1.7768	0.61858	0.81705	0.996366	16661	2
TMEM176A	4	0.010983	0.036777	0.989168	786	2	-0.49154	0.18359	0.31346	0.992825	6945	2	-0.49154	0.10289	0.2615	0.987255	5485	4
ARHGEF5	6	0.011004	0.045097	0.989168	787	5	-1.4021	0.9556	0.95571	0.998493	20642	0	-1.4021	0.67516	0.85042	0.998791	17423	2
PTPN4	6	0.011018	0.045141	0.989168	788	4	-2.555	0.31244	0.51969	0.992825	9913	1	-2.555	0.70095	0.86032	0.998791	17760	2
CDC37	3	0.011036	0.029462	0.989168	789	1	0.77021	0.24967	0.37398	0.992825	8587	2	0.77021	0.40662	0.63646	0.99271	13308	3
NonTargetingControlGuideForHuman_0502	2	0.011061	0.020935	0.989168	790	2	-3.2447	0.98894	0.98886	0.998493	21398	0	-3.2447	0.77562	0.77536	0.995032	18568	0
RBBP5	4	0.011081	0.037088	0.989168	791	3	-3.4448	0.77332	0.7748	0.992825	17189	1	-3.4448	0.9792	0.97927	0.999113	21192	0
COX11	5	0.011118	0.04371	0.989168	792	5	-1.8461	0.98888	0.98891	0.998493	21395	0	-1.8461	0.49172	0.71599	0.99271	14863	3
ITGA7	6	0.011127	0.045501	0.989168	793	3	-1.1621	0.21614	0.40087	0.992825	7782	1	-1.1621	0.5345	0.75674	0.99404	15469	2
SLC16A10	5	0.011136	0.043776	0.989168	794	5	-1.9513	0.98886	0.9889	0.998493	21394	0	-1.9513	0.23578	0.46338	0.992209	9620	3
hsa-mir-3972	4	0.011137	0.037273	0.989168	795	4	-1.489	0.98886	0.98883	0.998493	21393	0	-1.489	0.45185	0.63419	0.99271	14118	2
PRRG3	4	0.011152	0.03732	0.989168	796	1	0.97294	0.17221	0.30122	0.992825	6635	2	0.97294	0.47034	0.64779	0.99271	14489	2
ESRRB	5	0.011164	0.043867	0.989168	797	3	-0.24606	0.73506	0.77037	0.992825	16577	1	-0.24606	0.46175	0.68839	0.99271	14325	3
MRPL17	5	0.011167	0.043878	0.989168	798	4	-3.0784	0.58462	0.69952	0.992825	14401	1	-3.0784	0.49643	0.72029	0.99271	15000	3
JAG1	6	0.01124	0.045869	0.989168	799	4	-3.297	0.83417	0.85385	0.996673	18193	1	-3.297	0.69183	0.85677	0.998791	17632	2
GPR148	5	0.01127	0.044231	0.989168	800	5	-1.7614	0.98873	0.98876	0.998493	21392	0	-1.7614	0.91084	0.93238	0.999077	20097	1
MISP	5	0.011277	0.044258	0.989168	801	3	-2.8384	0.091322	0.20689	0.992825	4295	1	-2.8384	0.051327	0.15573	0.984818	3205	2
FOXRED2	6	0.011283	0.046023	0.989168	802	5	-2.4639	0.74113	0.80911	0.99516	16656	1	-2.4639	0.64907	0.83841	0.998651	17097	3
FMOD	6	0.011299	0.046067	0.989168	803	4	-2.4917	0.9733	0.97322	0.998493	21042	0	-2.4917	0.99805	0.99806	0.999934	21591	0
VPS33B	5	0.011337	0.04447	0.989168	804	3	-0.226	0.48339	0.62945	0.992825	12922	1	-0.226	0.63436	0.794	0.996366	16905	1
hsa-mir-873	4	0.011369	0.037989	0.989168	805	4	-2.6999	0.98863	0.98861	0.998493	21390	0	-2.6999	0.97237	0.97238	0.999113	21048	0
PER1	5	0.011387	0.044644	0.989168	806	4	-2.6654	0.93381	0.93405	0.998493	20139	0	-2.6654	0.85303	0.91218	0.998904	19433	1
MAN2A2	6	0.011415	0.046445	0.989168	807	4	-2.5031	0.61442	0.74702	0.992825	14778	2	-2.5031	0.14054	0.34911	0.992209	6830	2
C16orf97	6	0.011418	0.046453	0.989168	808	3	-0.70275	0.26479	0.46165	0.992825	8926	2	-0.70275	0.087801	0.25359	0.987255	4817	3
USP39	5	0.011444	0.044838	0.989168	809	3	-4.2726	0.18998	0.3595	0.992825	7102	2	-4.2726	0.10289	0.2615	0.987255	5469	4
MBD4	6	0.011457	0.046562	0.989168	810	5	-2.0943	0.99197	0.99193	0.998876	21458	0	-2.0943	0.54091	0.7613	0.99404	15576	2
hsa-mir-6769a	3	0.011478	0.030524	0.989168	811	2	-4.0754	0.70901	0.70888	0.992825	16170	0	-4.0754	0.46038	0.61536	0.99271	14291	2
ASH1L	5	0.011486	0.044975	0.989168	812	4	-2.732	0.55141	0.68686	0.992825	13952	1	-2.732	0.14625	0.34141	0.992209	7010	4
APOOL	6	0.011501	0.046699	0.989168	813	4	-2.5718	0.50828	0.66407	0.992825	13304	2	-2.5718	0.7687	0.88807	0.998904	18487	1
DVL1	5	0.011528	0.045127	0.989168	814	4	-2.6547	0.36388	0.52276	0.992825	10867	1	-2.6547	0.40806	0.63783	0.99271	13331	2
HDGFL1	6	0.011542	0.046818	0.989168	815	4	-2.2493	0.12366	0.27982	0.992825	5269	2	-2.2493	0.1283	0.33051	0.992209	6434	3
TMEM11	5	0.011545	0.04518	0.989168	816	5	-1.0253	0.98846	0.98847	0.998493	21387	0	-1.0253	0.52296	0.73516	0.993409	15327	2
DNHD1	5	0.01157	0.04527	0.989168	817	5	-0.64031	0.98843	0.98844	0.998493	21386	0	-0.64031	0.62688	0.78986	0.996366	16780	2
RECK	6	0.011573	0.046921	0.989168	818	3	0.52914	0.11064	0.26218	0.992825	4954	3	0.52914	0.035105	0.12311	0.984818	2331	4
WDR16	6	0.011578	0.04695	0.989168	819	4	-1.6691	0.40511	0.58881	0.992825	11658	1	-1.6691	0.33297	0.60414	0.99271	11935	4
ART4	5	0.011578	0.045302	0.989168	820	3	-2.1813	0.14825	0.29701	0.992825	5968	1	-2.1813	0.30076	0.53129	0.992209	11244	3
CD207	4	0.011599	0.038695	0.989168	821	2	-0.91432	0.14974	0.277	0.992825	6011	2	-0.91432	0.11855	0.26523	0.990165	6098	3
TMEM89	5	0.011629	0.045463	0.989168	822	5	-1.2233	0.98837	0.98838	0.998493	21385	0	-1.2233	0.33599	0.56702	0.99271	11994	3
CBS	5	0.011632	0.045474	0.989168	823	4	-1.2843	0.49804	0.64286	0.992825	13154	1	-1.2843	0.64938	0.83863	0.998651	17100	2
TMEM8C	5	0.011642	0.045508	0.989168	824	5	-1.1878	0.98836	0.98836	0.998493	21384	0	-1.1878	0.66333	0.81017	0.996366	17284	2
FREM1	5	0.011659	0.045568	0.989168	825	1	0.030558	0.31455	0.47965	0.992825	9951	2	0.030558	0.042788	0.13679	0.984818	2738	1
RAP1GDS1	4	0.011665	0.038894	0.989168	826	2	-1.3608	0.9286	0.92838	0.998493	20029	0	-1.3608	0.86383	0.9336	0.999077	19560	2
PCGF5	5	0.011672	0.045616	0.989168	827	3	-1.1927	0.30736	0.47333	0.992825	9794	2	-1.1927	0.8656	0.91596	0.998904	19582	1
RNPS1	2	0.011685	0.022104	0.989168	828	1	1.2274	0.051953	0.092455	0.989177	2744	1	1.2274	0.15354	0.31812	0.992209	7215	3
STRN	3	0.011731	0.031154	0.989168	829	3	-2.7449	0.98827	0.98843	0.998493	21383	0	-2.7449	0.20241	0.38839	0.992209	8683	3
PLA2G2A	4	0.011742	0.039122	0.989168	830	2	0.65297	0.0094597	0.031965	0.960344	689	2	0.65297	0.049682	0.14379	0.984818	3093	2
RAD21	3	0.011753	0.031211	0.989168	831	3	-2.8038	0.98825	0.98841	0.998493	21382	0	-2.8038	0.11927	0.25666	0.987255	6119	3
PAGE4	5	0.011764	0.045965	0.989168	832	4	-3.51	0.87074	0.87076	0.998149	18870	0	-3.51	0.64527	0.79999	0.996366	17043	2
JMJD8	5	0.011809	0.046121	0.989168	833	4	-3.3103	0.056656	0.14895	0.992758	2934	1	-3.3103	0.18987	0.41397	0.992209	8364	3
OSR2	5	0.011817	0.04615	0.989168	834	4	-4.0131	0.96089	0.96104	0.998493	20773	0	-4.0131	0.36763	0.59839	0.99271	12613	3
NEIL2	5	0.011817	0.04615	0.989168	835	5	-2.3966	0.98818	0.98816	0.998493	21381	0	-2.3966	0.51499	0.74271	0.993907	15219	3
hsa-mir-6878	2	0.011837	0.022398	0.989168	836	2	-4.8788	0.98816	0.98806	0.998493	21380	0	-4.8788	0.82127	0.82109	0.996366	19103	0
DLG2	5	0.011839	0.04623	0.989168	837	4	-1.8749	0.57509	0.69584	0.992825	14261	1	-1.8749	0.45694	0.68392	0.99271	14219	3
IRS4	5	0.01187	0.04634	0.989168	838	2	0.2616	0.71859	0.76128	0.992825	16309	1	0.2616	0.080406	0.21705	0.984818	4518	3
ZDHHC19	4	0.011871	0.039533	0.989168	839	3	-2.5227	0.16851	0.29716	0.992825	6528	1	-2.5227	0.22508	0.41971	0.992209	9343	3
GABPB1	5	0.011894	0.046418	0.989168	840	5	-1.2838	0.98811	0.98809	0.998493	21379	0	-1.2838	0.99348	0.99347	0.999513	21501	0
TMEM259	4	0.011915	0.039656	0.989168	841	4	-2.2079	0.98809	0.98805	0.998493	21378	0	-2.2079	0.27294	0.48357	0.992209	10570	3
ANKRD37	4	0.011918	0.039667	0.989168	842	4	-1.4334	0.98808	0.98805	0.998493	21377	0	-1.4334	0.68762	0.81371	0.996366	17590	1
CD81	5	0.011928	0.046541	0.989168	843	5	-1.3846	0.98807	0.98805	0.998493	21376	0	-1.3846	0.76886	0.88814	0.998904	18488	2
SCARA3	5	0.011944	0.046598	0.989168	844	3	-1.4288	0.80722	0.81674	0.995401	17724	1	-1.4288	0.61795	0.78501	0.996044	16653	2
SRRD	6	0.011948	0.048108	0.989168	845	4	-3.3757	0.96313	0.96322	0.998493	20816	0	-3.3757	0.85028	0.92647	0.999002	19403	2
ZNF75A	5	0.01195	0.046622	0.989168	846	4	-1.6754	0.069013	0.16985	0.992758	3434	1	-1.6754	0.5395	0.7436	0.993907	15552	1
REEP2	4	0.011969	0.03983	0.989168	847	3	-3.9237	0.95331	0.95317	0.998493	20586	0	-3.9237	0.843	0.87259	0.998904	19326	1
LAMA2	6	0.01198	0.048216	0.989168	848	4	-3.5718	0.27567	0.47503	0.992825	9145	2	-3.5718	0.189	0.4191	0.992209	8330	4
UBE2S	5	0.01201	0.046826	0.989168	849	4	-1.8526	0.88979	0.88992	0.998493	19247	0	-1.8526	0.96174	0.96936	0.999113	20824	1
DEFB135	6	0.01202	0.048343	0.989168	850	4	-2.9009	0.66948	0.78319	0.992825	15605	1	-2.9009	0.58808	0.79524	0.996366	16232	3
PRUNE2	5	0.012028	0.046892	0.989168	851	4	-2.3753	0.56776	0.69305	0.992825	14167	1	-2.3753	0.82207	0.90396	0.998904	19116	1
DCUN1D3	4	0.012036	0.040038	0.989168	852	1	0.89805	0.14765	0.27474	0.992825	5953	2	0.89805	0.36862	0.57399	0.99271	12628	2
SLC6A15	6	0.012053	0.04845	0.989168	853	3	-1.1606	0.85775	0.86856	0.998149	18627	1	-1.1606	0.23887	0.48665	0.992209	9708	2
LRPAP1	6	0.012069	0.048497	0.989168	854	4	-0.47987	0.94657	0.94655	0.998493	20436	0	-0.47987	0.71992	0.8678	0.998791	17960	2
BSDC1	5	0.012076	0.047082	0.989168	855	4	-2.7175	0.52569	0.66843	0.992825	13547	1	-2.7175	0.73604	0.85273	0.998791	18109	1
N4BP3	6	0.012077	0.048527	0.989168	856	2	0.28974	0.44034	0.61397	0.992825	12194	2	0.28974	0.10222	0.28578	0.991323	5410	4
RFK	4	0.012083	0.040178	0.989168	857	3	-4.2288	0.45765	0.57647	0.992825	12492	1	-4.2288	0.17813	0.35399	0.992209	7993	1
SLC18A3	5	0.012102	0.047171	0.989168	858	5	-1.2775	0.9879	0.98788	0.998493	21374	0	-1.2775	0.8082	0.89882	0.998904	18976	1
ZNF226	6	0.012114	0.048653	0.989168	859	3	-0.93496	0.71643	0.79954	0.993824	16274	1	-0.93496	0.53937	0.76017	0.99404	15547	3
PLIN5	4	0.012121	0.040298	0.989168	860	3	-2.1887	0.93107	0.93083	0.998493	20082	0	-2.1887	0.92111	0.92241	0.998958	20237	1
DTX3	5	0.012133	0.047275	0.989168	861	1	0.55208	0.18957	0.35888	0.992825	7099	2	0.55208	0.12443	0.302	0.99134	6298	2
AFMID	3	0.012143	0.032205	0.989168	862	2	-1.4663	0.2376	0.35873	0.992825	8274	1	-1.4663	0.43365	0.5888	0.99271	13760	1
hsa-mir-3178	2	0.012148	0.022971	0.989168	863	2	-3.9992	0.98785	0.98775	0.998493	21372	0	-3.9992	0.85342	0.85338	0.998791	19439	0
TSPO	3	0.01215	0.032221	0.989168	864	3	-2.2327	0.98785	0.98801	0.998493	21371	0	-2.2327	0.69592	0.82893	0.996366	17678	2
SPATA13	5	0.012163	0.047392	0.989168	865	5	-1.2112	0.98784	0.98781	0.998493	21370	0	-1.2112	0.43303	0.66153	0.99271	13747	3
SRD5A3	4	0.012166	0.040443	0.989168	866	4	-1.7899	0.98783	0.98781	0.998493	21369	0	-1.7899	0.8609	0.88192	0.998904	19520	1
WWOX	5	0.012168	0.047405	0.989168	867	3	-2.3408	0.053864	0.14411	0.992758	2813	1	-2.3408	0.24988	0.47828	0.992209	10000	2
CSNK1E	5	0.012176	0.047435	0.989168	868	4	-2.9345	0.92964	0.92992	0.998493	20050	0	-2.9345	0.48848	0.713	0.99271	14797	3
TNFAIP6	5	0.012185	0.047467	0.989168	869	3	-0.32751	0.14263	0.28843	0.992825	5816	2	-0.32751	0.38106	0.61155	0.99271	12872	2
OR4N2	6	0.012209	0.048957	0.989168	870	1	0.29836	0.063016	0.16997	0.992758	3189	1	0.29836	0.090988	0.26082	0.987255	4954	2
PGP	3	0.012234	0.03243	0.989168	871	3	-3.1136	0.98777	0.98791	0.998493	21368	0	-3.1136	0.29861	0.4514	0.992209	11208	2
OR52E4	6	0.012244	0.049064	0.989168	872	4	-1.9389	0.64341	0.77075	0.992825	15235	2	-1.9389	0.057192	0.18095	0.984818	3465	5
PHAX	2	0.012255	0.023171	0.989168	873	1	-0.41882	0.064553	0.11348	0.992758	3255	1	-0.41882	0.016792	0.054469	0.984818	1210	4
ZNF181	5	0.012291	0.047836	0.989168	874	3	-1.2531	0.91889	0.91903	0.998493	19838	0	-1.2531	0.99224	0.99225	0.999212	21477	0
C2orf62	5	0.0123	0.047871	0.989168	875	5	-2.6351	0.9877	0.98767	0.998493	21365	0	-2.6351	0.79584	0.90008	0.998904	18804	2
RNF145	4	0.012435	0.041248	0.989168	876	3	-2.6995	0.81453	0.81425	0.995401	17848	0	-2.6995	0.39334	0.59175	0.99271	13073	2
JHDM1D	6	0.012447	0.049734	0.989168	877	2	0.17891	0.28431	0.48556	0.992825	9311	2	0.17891	0.050715	0.16444	0.984818	3175	3
RASA4B	5	0.012447	0.0484	0.989168	878	3	-0.47045	0.85295	0.85364	0.996673	18546	1	-0.47045	0.69414	0.82791	0.996366	17654	1
DYSF	5	0.012478	0.048509	0.989168	879	5	-3.0299	0.98752	0.98749	0.998493	21363	0	-3.0299	0.95922	0.96036	0.999113	20788	1
NAF1	5	0.012501	0.048586	0.989168	880	3	-2.3022	0.023965	0.074043	0.986746	1500	2	-2.3022	0.39574	0.62597	0.99271	13127	3
CDC42EP3	5	0.012544	0.04873	0.989168	881	3	-0.98075	0.10671	0.23178	0.992825	4830	2	-0.98075	0.45207	0.67939	0.99271	14127	2
SDCCAG8	5	0.012546	0.048737	0.989168	882	5	-2.254	0.98745	0.98742	0.998493	21361	0	-2.254	0.91612	0.93476	0.999077	20181	1
GRWD1	5	0.012569	0.048815	0.989168	883	5	-2.3112	0.98743	0.9874	0.998493	21360	0	-2.3112	0.93409	0.94378	0.999113	20418	1
MMP20	6	0.01259	0.05021	0.989168	884	5	-1.5874	0.96732	0.96737	0.998493	20910	0	-1.5874	0.851	0.92685	0.999002	19409	2
ENOSF1	6	0.012593	0.050221	0.989168	885	4	-3.1464	0.95783	0.95795	0.998493	20711	0	-3.1464	0.65212	0.84053	0.998651	17135	3
NPC2	3	0.012602	0.033349	0.989168	886	3	-2.2708	0.9874	0.98753	0.998493	21359	0	-2.2708	0.92618	0.92685	0.999002	20299	1
RANBP17	5	0.012614	0.048989	0.989168	887	3	-1.1977	0.12692	0.26382	0.992825	5362	1	-1.1977	0.61327	0.78248	0.995865	16585	2
KIF5A	5	0.012642	0.049096	0.989168	888	3	-3.0409	0.089155	0.20328	0.992825	4200	2	-3.0409	0.49414	0.72736	0.99271	14905	3
TRPM1	3	0.012648	0.033459	0.989168	889	2	-3.7914	0.36686	0.44867	0.992825	10916	1	-3.7914	0.91053	0.91055	0.998904	20093	0
MAP4K2	5	0.01266	0.049156	0.989168	890	5	-1.3246	0.98734	0.9873	0.998493	21358	0	-1.3246	0.97809	0.97819	0.999113	21173	0
NUP98	4	0.012668	0.041947	0.989168	891	3	-1.7276	0.77704	0.77808	0.992825	17251	1	-1.7276	0.34243	0.5552	0.99271	12128	2
ADH1B	5	0.012673	0.049196	0.989168	892	5	-2.2926	0.98733	0.98729	0.998493	21357	0	-2.2926	0.98282	0.98289	0.999113	21279	0
hsa-mir-6880	2	0.012688	0.023962	0.989168	893	2	-3.5169	0.98731	0.98722	0.998493	21356	0	-3.5169	0.92522	0.92523	0.999002	20289	0
MFSD8	4	0.01271	0.042081	0.989168	894	2	-1.528	0.9088	0.90852	0.998493	19623	0	-1.528	0.83544	0.86899	0.998791	19249	1
hsa-mir-4260	4	0.012711	0.042086	0.989168	895	2	-1.3017	0.56443	0.63035	0.992825	14126	1	-1.3017	0.35779	0.56617	0.99271	12439	2
ERMN	5	0.012711	0.049338	0.989168	896	3	-0.66717	0.22645	0.40369	0.992825	8031	2	-0.66717	0.29735	0.52779	0.992209	11167	2
ZMIZ1	5	0.012718	0.049359	0.989168	897	4	-2.2329	0.9764	0.97647	0.998493	21109	0	-2.2329	0.77542	0.8773	0.998904	18565	2
HOXB6	5	0.012721	0.049371	0.989168	898	5	-1.021	0.98728	0.98724	0.998493	21355	0	-1.021	0.97762	0.97772	0.999113	21159	0
GPR65	4	0.012739	0.042168	0.989168	899	2	0.23653	0.035042	0.089566	0.989177	2045	2	0.23653	0.025695	0.079925	0.984818	1780	2
KAT2A	6	0.012745	0.050716	0.989168	900	5	-1.7005	0.86999	0.87696	0.998263	18854	1	-1.7005	0.15487	0.37036	0.992209	7264	2
SOX17	5	0.012748	0.049463	0.989168	901	4	-1.2878	0.92352	0.92371	0.998493	19928	0	-1.2878	0.80811	0.89877	0.998904	18974	2
hsa-mir-532	4	0.012759	0.042228	0.989168	902	3	-1.6785	0.56756	0.63203	0.992825	14164	1	-1.6785	0.49687	0.66747	0.99271	15006	2
RAP2B	3	0.012775	0.033789	0.989168	903	2	-0.37494	0.91279	0.91276	0.998493	19700	0	-0.37494	0.70447	0.81875	0.996366	17791	1
FAM21B	3	0.012776	0.03379	0.989168	904	2	-3.6342	0.22487	0.34255	0.992825	7993	1	-3.6342	0.88753	0.88759	0.998904	19859	0
SKIV2L2	3	0.01278	0.033802	0.989168	905	2	-3.3914	0.69788	0.69773	0.992825	15988	1	-3.3914	0.42915	0.6177	0.99271	13699	2
ZBTB38	5	0.01279	0.0496	0.989168	906	2	-0.27613	0.38346	0.54013	0.992825	11238	1	-0.27613	0.15668	0.3597	0.992209	7326	3
IRAK4	5	0.012793	0.049611	0.989168	907	5	-0.53698	0.98721	0.98718	0.998493	21354	0	-0.53698	0.98456	0.98463	0.999113	21318	0
FOXQ1	5	0.012818	0.049698	0.989168	908	3	-4.2581	0.93512	0.93536	0.998493	20172	0	-4.2581	0.44037	0.66844	0.99271	13893	3
BRIP1	6	0.012835	0.051009	0.989168	909	3	-0.20721	0.36621	0.56153	0.992825	10905	2	-0.20721	0.076867	0.2284	0.98617	4386	4
ABCG2	4	0.012836	0.042476	0.989168	910	1	-0.087423	0.83649	0.836	0.996196	18230	0	-0.087423	0.29551	0.51243	0.992209	11102	3
CARS	5	0.01286	0.049846	0.989168	911	3	-0.45996	0.084778	0.19604	0.992825	4051	2	-0.45996	0.24608	0.47428	0.992209	9900	3
DCLK1	5	0.012869	0.049879	0.989168	912	2	-0.21734	0.90754	0.9076	0.998493	19600	0	-0.21734	0.77736	0.87855	0.998904	18585	1
hsa-mir-4646	2	0.01291	0.024358	0.989168	913	2	-3.0893	0.88792	0.88782	0.998493	19208	0	-3.0893	0.5876	0.60794	0.99271	16225	1
FANCD2OS	5	0.012922	0.050045	0.989168	914	3	-2.1957	0.14511	0.29219	0.992825	5878	1	-2.1957	0.49609	0.7288	0.99271	14945	3
TMIE	5	0.012924	0.050053	0.989168	915	2	0.30492	0.68499	0.74385	0.992825	15803	1	0.30492	0.2173	0.4436	0.992209	9132	2
FLJ44313	2	0.012929	0.024388	0.989168	916	2	-2.8309	0.98707	0.98698	0.998493	21353	0	-2.8309	0.33498	0.48904	0.992209	11978	2
hsa-mir-1470	4	0.013005	0.042981	0.989168	917	3	-2.1733	0.89579	0.8955	0.998493	19354	0	-2.1733	0.46437	0.64338	0.99271	14367	2
TNFRSF12A	5	0.01303	0.050435	0.989168	918	3	-1.319	0.49312	0.63837	0.992825	13075	1	-1.319	0.14832	0.34508	0.992209	7072	4
RIMS2	5	0.013037	0.050459	0.989168	919	4	-1.9753	0.98427	0.98435	0.998493	21278	0	-1.9753	0.72449	0.84576	0.998791	18007	2
NonTargetingControlGuideForHuman_0916	2	0.013042	0.02459	0.989168	920	2	-3.9299	0.98696	0.98687	0.998493	21351	0	-3.9299	0.62355	0.6364	0.99271	16732	1
ABCC11	5	0.013052	0.050513	0.989168	921	5	-0.38876	0.98695	0.98693	0.998493	21350	0	-0.38876	0.59586	0.77302	0.994925	16350	2
OR2G6	5	0.013115	0.050732	0.989168	922	5	-1.0892	0.98689	0.98687	0.998493	21349	0	-1.0892	0.79584	0.90008	0.998904	18803	2
SPEF2	4	0.013125	0.043354	0.989168	923	3	-3.0908	0.16644	0.29497	0.992825	6470	1	-3.0908	0.68378	0.82187	0.996366	17545	2
BAZ1A	5	0.013184	0.050987	0.989168	924	5	-2.0122	0.98682	0.98679	0.998493	21348	0	-2.0122	0.43951	0.66766	0.99271	13880	3
SESN1	6	0.013202	0.052206	0.989168	925	3	-1.0679	0.80031	0.83561	0.996064	17619	1	-1.0679	0.2302	0.47529	0.992209	9467	2
DCAF7	6	0.013214	0.05224	0.989168	926	5	-1.7085	0.14935	0.31406	0.992825	6004	1	-1.7085	0.36014	0.62888	0.99271	12482	2
TRAF6	6	0.013248	0.052351	0.989168	927	3	-1.9299	0.11681	0.27057	0.992825	5110	2	-1.9299	0.24555	0.49536	0.992209	9888	4
CHST12	4	0.013257	0.043749	0.989168	928	4	-0.64081	0.96756	0.96743	0.998493	20918	0	-0.64081	0.828	0.86544	0.998791	19181	1
OR10G4	6	0.013277	0.052441	0.989168	929	5	-2.7583	0.93203	0.93216	0.998493	20104	0	-2.7583	0.99656	0.9966	0.999834	21564	0
hsa-mir-4522	4	0.013278	0.043813	0.989168	930	4	-2.9593	0.98672	0.98667	0.998493	21347	0	-2.9593	0.030973	0.094603	0.984818	2122	4
CCDC157	4	0.013283	0.043829	0.989168	931	2	-1.2866	0.25083	0.38542	0.992825	8610	1	-1.2866	0.65826	0.79067	0.996366	17214	1
DIO1	5	0.013311	0.051419	0.989168	932	5	-2.46	0.98669	0.98668	0.998493	21345	0	-2.46	0.46684	0.69313	0.99271	14420	2
OTOL1	2	0.013318	0.02507	0.989168	933	2	-3.5943	0.98668	0.98664	0.998493	21344	0	-3.5943	0.72437	0.7249	0.99271	18005	1
KCTD2	5	0.013342	0.051528	0.989168	934	1	0.079874	0.26058	0.43291	0.992825	8829	2	0.079874	0.090093	0.23659	0.987255	4923	3
IZUMO2	6	0.013344	0.052663	0.989168	935	5	-2.1028	0.61479	0.74732	0.992825	14781	1	-2.1028	0.32822	0.59862	0.99271	11839	3
SST	4	0.013346	0.044019	0.989168	936	3	-2.4127	0.26574	0.40124	0.992825	8948	1	-2.4127	0.22138	0.41467	0.992209	9241	2
MEP1A	5	0.013356	0.05158	0.989168	937	5	-2.5275	0.98664	0.98664	0.998493	21342	0	-2.5275	0.99094	0.99099	0.999212	21441	0
NEK2	5	0.013356	0.05158	0.989168	938	5	-1.804	0.98664	0.98664	0.998493	21343	0	-1.804	0.16889	0.38051	0.992209	7715	4
AQP8	5	0.013359	0.051588	0.989168	939	4	-1.2249	0.15866	0.31291	0.992825	6271	1	-1.2249	0.19638	0.42108	0.992209	8531	3
TSEN15	3	0.013378	0.035304	0.989168	940	3	-1.9518	0.9533	0.95353	0.998493	20585	0	-1.9518	0.86254	0.86288	0.998791	19541	1
NonTargetingControlGuideForHuman_0892	2	0.013384	0.025192	0.989168	941	2	-2.9428	0.98662	0.98657	0.998493	21341	0	-2.9428	0.9636	0.96381	0.999113	20873	0
TMEM99	6	0.013428	0.052934	0.989168	942	3	-0.96027	0.21429	0.39856	0.992825	7737	3	-0.96027	0.4515	0.69634	0.99271	14112	3
PTPLAD2	3	0.013438	0.035462	0.989168	943	1	-0.25105	0.43098	0.48855	0.992825	12059	1	-0.25105	0.062156	0.17447	0.984818	3705	4
hsa-mir-218-1	3	0.013438	0.035462	0.989168	944	3	-5.6055	0.98656	0.98669	0.998493	21338	0	-5.6055	0.86029	0.86078	0.998791	19515	1
LRRC46	5	0.013447	0.051893	0.989168	945	2	0.90232	0.13925	0.28315	0.992825	5709	3	0.90232	0.2235	0.45027	0.992209	9297	3
MTHFR	5	0.01346	0.051937	0.989168	946	3	-2.0073	0.17138	0.33197	0.992825	6610	2	-2.0073	0.50303	0.72512	0.99271	15086	2
ARAF	6	0.013472	0.053078	0.989168	947	2	0.028625	0.63386	0.76288	0.992825	15078	2	0.028625	0.011416	0.050594	0.984818	862	3
SCFD1	5	0.013476	0.051994	0.989168	948	5	-2.6395	0.98652	0.98653	0.998493	21337	0	-2.6395	0.79505	0.89004	0.998904	18790	2
DDX50	5	0.013489	0.052039	0.989168	949	5	-1.0976	0.98651	0.98652	0.998493	21336	0	-1.0976	0.9844	0.98453	0.999113	21314	0
MAN1C1	4	0.013497	0.044475	0.989168	950	3	-3.1787	0.11711	0.24171	0.992825	5119	1	-3.1787	0.69592	0.82893	0.996366	17696	2
C1orf94	3	0.013533	0.035677	0.989168	951	1	-0.074141	0.77841	0.77835	0.992825	17276	0	-0.074141	0.34366	0.49795	0.992209	12148	1
hsa-mir-592	1	0.013563	0.013478	0.989168	952	1	-4.3095	0.98644	0.98645	0.998493	21334	0	-4.3095	0.59295	0.59266	0.99271	16314	0
CYP17A1	5	0.013589	0.052384	0.989168	953	4	-2.2996	0.78676	0.8023	0.99414	17418	1	-2.2996	0.67154	0.81486	0.996366	17388	1
ADAM19	4	0.013594	0.044753	0.989168	954	2	-0.2151	0.45649	0.57592	0.992825	12474	1	-0.2151	0.53987	0.69957	0.99271	15555	2
RASGEF1B	5	0.013605	0.052435	0.989168	955	3	-1.9956	0.82507	0.83024	0.995528	18031	1	-1.9956	0.55656	0.75247	0.99404	15742	2
EHD1	4	0.013636	0.044894	0.989168	956	2	0.16225	0.12728	0.25269	0.992825	5374	2	0.16225	0.12226	0.298	0.99134	6228	3
FBXL2	4	0.013658	0.044955	0.989168	957	4	-0.78476	0.98634	0.98629	0.998493	21333	0	-0.78476	0.99208	0.99208	0.999212	21470	0
SCN4B	4	0.01368	0.045024	0.989168	958	3	-2.2097	0.96327	0.96316	0.998493	20822	0	-2.2097	0.65653	0.78936	0.996366	17193	2
NEDD4	5	0.013684	0.052717	0.989168	959	4	-2.0778	0.1185	0.25059	0.992825	5146	1	-2.0778	0.68548	0.82286	0.996366	17559	1
GIPR	5	0.013723	0.052848	0.989168	960	4	-3.5034	0.8927	0.89284	0.998493	19297	0	-3.5034	0.78343	0.88248	0.998904	18654	2
ERP29	5	0.013738	0.052901	0.989168	961	5	-0.57253	0.98626	0.98628	0.998493	21330	0	-0.57253	0.70123	0.83205	0.997278	17762	1
ADRA1D	6	0.013746	0.053965	0.989168	962	3	-1.378	0.076647	0.19906	0.992825	3731	2	-1.378	0.39721	0.65653	0.99271	13155	2
DSTN	4	0.013762	0.045276	0.989168	963	1	1.4532	0.08123	0.18004	0.992758	3916	3	1.4532	0.10897	0.27324	0.991323	5719	3
SLC7A6	6	0.013763	0.054026	0.989168	964	2	0.63078	0.24739	0.43994	0.992825	8518	3	0.63078	0.16341	0.38287	0.992209	7559	2
CPLX2	4	0.013783	0.04533	0.989168	965	3	-2.2822	0.10684	0.22693	0.992825	4836	1	-2.2822	0.54121	0.70056	0.99271	15580	1
CPE	6	0.013784	0.054093	0.989168	966	3	-0.56102	0.18352	0.35894	0.992825	6944	3	-0.56102	0.63282	0.82694	0.996366	16890	1
SLC22A24	6	0.01379	0.054112	0.989168	967	4	-1.9818	0.89368	0.89519	0.998493	19318	1	-1.9818	0.46826	0.70848	0.99271	14445	3
TMEM213	6	0.013793	0.054116	0.989168	968	3	-1.1789	0.80509	0.83803	0.996255	17684	1	-1.1789	0.067373	0.20587	0.984818	3912	5
MAP3K6	5	0.013815	0.053178	0.989168	969	2	0.65518	0.054639	0.14549	0.992758	2846	2	0.65518	0.17167	0.38521	0.992209	7798	3
CXorf30	5	0.013868	0.053365	0.989168	970	2	0.62285	0.13053	0.2695	0.992825	5465	3	0.62285	0.02186	0.080631	0.984818	1535	4
FICD	2	0.013913	0.026172	0.989168	971	2	-2.8179	0.98609	0.98604	0.998493	21326	0	-2.8179	0.38031	0.53522	0.992209	12843	2
ZNF727	4	0.01393	0.045797	0.989168	972	3	-0.94723	0.84871	0.84825	0.996442	18456	0	-0.94723	0.98783	0.98787	0.999212	21371	0
CEACAM1	6	0.013946	0.05463	0.989168	973	4	-2.7941	0.20945	0.39241	0.992825	7614	2	-2.7941	0.10114	0.28342	0.991323	5369	2
hsa-mir-543	1	0.013956	0.013876	0.989168	974	1	-4.7082	0.98604	0.98605	0.998493	21325	0	-4.7082	0.91281	0.91314	0.998904	20129	0
hsa-mir-137	4	0.013971	0.045911	0.989168	975	3	-2.7915	0.86722	0.86678	0.998149	18802	0	-2.7915	0.49636	0.6671	0.99271	14998	2
KRTAP5-2	5	0.013973	0.053718	0.989168	976	3	-0.27719	0.85096	0.85189	0.996442	18505	1	-0.27719	0.71144	0.83807	0.998651	17862	2
TMEM72	6	0.013986	0.054762	0.989168	977	4	-0.78787	0.98424	0.98419	0.998493	21277	0	-0.78787	0.9932	0.99324	0.999513	21496	0
hsa-mir-6720	4	0.01402	0.046052	0.989168	978	4	-1.9576	0.98598	0.98595	0.998493	21323	0	-1.9576	0.91492	0.91733	0.998904	20161	1
FCER1G	5	0.014025	0.0539	0.989168	979	4	-2.0844	0.86139	0.8615	0.998015	18696	1	-2.0844	0.67352	0.81596	0.996366	17406	2
GUCY1A2	5	0.014035	0.05394	0.989168	980	5	-2.1809	0.98597	0.98599	0.998493	21322	0	-2.1809	0.97872	0.97881	0.999113	21181	0
AGAP9	6	0.014038	0.054935	0.989168	981	3	-1.0044	0.62107	0.75241	0.992825	14884	2	-1.0044	0.63104	0.82571	0.996366	16845	3
OAS1	5	0.014081	0.054106	0.989168	982	4	-2.4355	0.96482	0.96499	0.998493	20850	0	-2.4355	0.81924	0.90329	0.998904	19077	1
MYBPC1	5	0.014086	0.054122	0.989168	983	2	-0.034135	0.84846	0.84965	0.996442	18449	1	-0.034135	0.18167	0.40189	0.992209	8111	2
BID	6	0.014101	0.055123	0.989168	984	3	0.42557	0.052758	0.1474	0.992758	2767	3	0.42557	0.90581	0.95181	0.999113	20039	1
NonTargetingControlGuideForHuman_0327	2	0.014176	0.026656	0.989168	985	1	-1.8456	0.66438	0.66409	0.992825	15521	0	-1.8456	0.65227	0.66022	0.99271	17136	1
MFSD12	5	0.014241	0.054672	0.989168	986	2	-0.084309	0.89869	0.8988	0.998493	19421	0	-0.084309	0.98601	0.98612	0.999212	21345	0
UQCC1	6	0.01429	0.055721	0.989168	987	2	0.043914	0.93476	0.93485	0.998493	20164	0	0.043914	0.14235	0.3518	0.992209	6892	4
NPAP1	5	0.014308	0.054907	0.989168	988	3	-2.63	0.48958	0.63506	0.992825	13023	1	-2.63	0.69592	0.82893	0.996366	17684	2
HS3ST4	6	0.014309	0.055784	0.989168	989	4	-2.8781	0.73015	0.80474	0.99516	16502	1	-2.8781	0.64516	0.83563	0.998393	17042	2
S100A13	3	0.014323	0.037666	0.989168	990	2	-2.9812	0.26959	0.39287	0.992825	9034	1	-2.9812	0.59807	0.74393	0.993907	16386	1
BCL11B	6	0.014345	0.055894	0.989168	991	3	0.35532	0.019974	0.070469	0.98519	1302	3	0.35532	0.063759	0.19718	0.984818	3775	4
NCOA7	4	0.014351	0.047071	0.989168	992	2	-1.0402	0.40915	0.55438	0.992825	11740	2	-1.0402	0.39375	0.59204	0.99271	13082	1
GRAPL	6	0.014353	0.055919	0.989168	993	3	-0.18317	0.21387	0.39803	0.992825	7727	3	-0.18317	0.11273	0.30656	0.99134	5881	4
IL11	5	0.014384	0.055116	0.989168	994	4	-4.6233	0.8666	0.86664	0.998149	18793	1	-4.6233	0.89607	0.92644	0.999002	19940	1
ZNF133	4	0.014393	0.047214	0.989168	995	1	1.1222	0.34339	0.48414	0.992825	10478	2	1.1222	0.28522	0.51524	0.992209	10843	3
NRM	5	0.014393	0.055141	0.989168	996	1	0.23775	0.44513	0.59496	0.992825	12282	2	0.23775	0.81213	0.90143	0.998904	19014	2
OPRM1	5	0.014434	0.055252	0.989168	997	2	-0.087313	0.39517	0.55068	0.992825	11460	2	-0.087313	0.46492	0.70607	0.99271	14379	3
GPER	3	0.014484	0.038059	0.989168	998	3	-4.4966	0.98552	0.98564	0.998493	21316	0	-4.4966	0.96806	0.96801	0.999113	20959	0
SLCO1C1	6	0.014487	0.056342	0.989168	999	5	-2.1121	0.97063	0.97062	0.998493	20985	0	-2.1121	0.96831	0.97272	0.999113	20965	1
C22orf29	4	0.014519	0.047608	0.989168	1000	3	-1.0493	0.91786	0.91764	0.998493	19820	0	-1.0493	0.95318	0.95307	0.999113	20674	0
RAC3	5	0.01455	0.055558	0.989168	1001	1	1.0978	0.11893	0.25126	0.992825	5160	3	1.0978	0.022837	0.083847	0.984818	1593	5
TEKT2	5	0.014595	0.055681	0.989168	1002	2	0.91075	0.15642	0.30955	0.992825	6216	3	0.91075	0.0036156	0.015286	0.979248	291	4
NRG3	5	0.014603	0.055707	0.989168	1003	2	-0.056471	0.7051	0.75409	0.992825	16102	1	-0.056471	0.7289	0.8484	0.998791	18049	2
KRT8	4	0.014603	0.047868	0.989168	1004	2	0.4733	0.18445	0.31438	0.992825	6972	2	0.4733	0.090013	0.22057	0.985092	4920	3
PPCDC	6	0.014613	0.056735	0.989168	1005	5	-2.916	0.92937	0.92951	0.998493	20042	0	-2.916	0.51425	0.74215	0.993907	15206	3
C9orf142	4	0.014623	0.047933	0.989168	1006	3	-2.9167	0.44576	0.57095	0.992825	12296	1	-2.9167	0.41725	0.64662	0.99271	13491	3
DEK	4	0.014648	0.04801	0.989168	1007	4	-1.7811	0.98535	0.98532	0.998493	21308	0	-1.7811	0.93813	0.93796	0.999077	20468	0
FLYWCH2	6	0.014667	0.056921	0.989168	1008	4	-0.56378	0.78318	0.82735	0.995528	17363	1	-0.56378	0.98235	0.98261	0.999113	21267	1
KCNQ3	5	0.014671	0.055886	0.989168	1009	3	-4.046	0.75798	0.78387	0.992825	16928	1	-4.046	0.5995	0.77503	0.995009	16404	2
XDH	6	0.014671	0.056932	0.989168	1010	3	0.29594	0.11472	0.26772	0.992825	5052	3	0.29594	0.021687	0.085163	0.984818	1525	4
CTXN1	3	0.014673	0.038553	0.989168	1011	2	-2.282	0.78886	0.78876	0.992825	17449	0	-2.282	0.83773	0.84085	0.998651	19272	1
C17orf112	5	0.014696	0.055956	0.989168	1012	4	-3.6102	0.50965	0.65362	0.992825	13324	1	-3.6102	0.42541	0.65439	0.99271	13631	3
CTSB	6	0.014699	0.057029	0.989168	1013	5	-1.6456	0.74856	0.81217	0.995401	16771	1	-1.6456	0.85602	0.92946	0.999077	19469	2
TADA2B	6	0.014699	0.05703	0.989168	1014	5	-2.0301	0.98157	0.9815	0.998493	21221	0	-2.0301	0.97563	0.97733	0.999113	21115	1
PIWIL3	5	0.014708	0.055984	0.989168	1015	3	-0.32949	0.076913	0.18303	0.992758	3744	1	-0.32949	0.58	0.76456	0.99404	16119	2
hsa-mir-378g	2	0.014725	0.027659	0.989168	1016	1	-2.5947	0.71263	0.71236	0.992825	16225	0	-2.5947	0.49052	0.64522	0.99271	14838	2
CERS6	6	0.014743	0.057156	0.989168	1017	4	-1.2856	0.92007	0.92014	0.998493	19864	0	-1.2856	0.50625	0.73629	0.993907	15123	2
AHNAK2	4	0.014782	0.048433	0.989168	1018	4	-2.5403	0.98522	0.98518	0.998493	21306	0	-2.5403	0.85685	0.87973	0.998904	19476	1
NAP1L5	6	0.014793	0.057299	0.989168	1019	2	-0.055725	0.27054	0.46875	0.992825	9054	2	-0.055725	0.12796	0.33	0.992209	6420	3
PMVK	4	0.014814	0.048531	0.989168	1020	4	-2.1563	0.98519	0.98516	0.998493	21305	0	-2.1563	0.73511	0.85217	0.998791	18102	2
ABCA4	5	0.014832	0.056337	0.989168	1021	4	-3.1934	0.82666	0.8315	0.995528	18055	1	-3.1934	0.19359	0.41801	0.992209	8460	1
ARHGAP10	4	0.014855	0.048663	0.989168	1022	3	-2.4367	0.49632	0.59493	0.992825	13136	1	-2.4367	0.99179	0.9918	0.999212	21459	0
MYCN	4	0.014856	0.048666	0.989168	1023	3	-2.624	0.87834	0.87799	0.998348	19027	0	-2.624	0.1644	0.37287	0.992209	7584	4
ADPRHL1	5	0.014857	0.056403	0.989168	1024	4	-2.0223	0.94579	0.946	0.998493	20417	0	-2.0223	0.82853	0.90557	0.998904	19186	1
DDT	2	0.014893	0.027948	0.989168	1025	1	-2.7429	0.43793	0.44496	0.992825	12161	1	-2.7429	0.68197	0.68609	0.99271	17524	1
ZNF563	4	0.014897	0.048797	0.989168	1026	2	0.63237	0.21847	0.35095	0.992825	7843	2	0.63237	0.38074	0.58261	0.99271	12870	2
RNF165	6	0.014922	0.057709	0.989168	1027	4	-1.8614	0.77872	0.82526	0.995528	17284	1	-1.8614	0.68681	0.85483	0.998791	17573	2
ACAD8	4	0.014926	0.048885	0.989168	1028	4	-1.518	0.98507	0.98505	0.998493	21300	0	-1.518	0.49061	0.71496	0.99271	14840	2
WFDC8	4	0.014926	0.048887	0.989168	1029	3	-3.8531	0.87631	0.87597	0.998149	18976	0	-3.8531	0.61253	0.75522	0.99404	16578	2
EIF3J	4	0.014931	0.0489	0.989168	1030	4	-1.7719	0.98507	0.98504	0.998493	21299	0	-1.7719	0.59133	0.73871	0.993907	16287	1
SLC41A2	4	0.014939	0.048923	0.989168	1031	4	-1.3424	0.98506	0.98503	0.998493	21298	0	-1.3424	0.85781	0.91359	0.998904	19484	1
CHTF18	5	0.01496	0.056679	0.989168	1032	3	-3.4876	0.7805	0.7982	0.993824	17314	1	-3.4876	0.55997	0.75422	0.99404	15851	1
VPS16	5	0.014967	0.056699	0.989168	1033	3	-0.87152	0.067075	0.16656	0.992758	3360	2	-0.87152	0.20726	0.44441	0.992209	8848	4
OR10K2	3	0.014982	0.039283	0.989168	1034	3	-1.01	0.98502	0.98515	0.998493	21295	0	-1.01	0.26215	0.46953	0.992209	10301	2
TMEM184B	3	0.014985	0.039292	0.989168	1035	2	-0.081415	0.81	0.80976	0.995232	17784	0	-0.081415	0.71345	0.75551	0.99404	17885	1
CLEC4E	5	0.01499	0.056764	0.989168	1036	4	-2.531	0.94236	0.94256	0.998493	20338	0	-2.531	0.79584	0.90008	0.998904	18801	2
ADAM22	5	0.014996	0.056784	0.989168	1037	4	-2.4366	0.76246	0.78665	0.992825	17003	1	-2.4366	0.49459	0.72769	0.99271	14914	2
hsa-mir-378c	3	0.01501	0.03935	0.989168	1038	2	-3.2837	0.71876	0.71859	0.992825	16310	0	-3.2837	0.9776	0.97767	0.999113	21157	0
SPATA25	4	0.015023	0.049188	0.989168	1039	2	-0.70214	0.26793	0.40355	0.992825	8995	1	-0.70214	0.038944	0.11605	0.984818	2543	4
WDR31	6	0.015026	0.05803	0.989168	1040	5	-2.537	0.85485	0.86665	0.998149	18575	1	-2.537	0.63278	0.82692	0.996366	16889	3
ZFAND6	5	0.015032	0.056879	0.989168	1041	4	-1.8677	0.93007	0.93036	0.998493	20060	0	-1.8677	0.30709	0.57312	0.99271	11390	4
ZNF613	4	0.015107	0.049436	0.989168	1042	2	-0.4157	0.94562	0.9455	0.998493	20412	0	-0.4157	0.69592	0.82893	0.996366	17690	2
hsa-mir-4457	2	0.015125	0.02839	0.989168	1043	1	-1.0466	0.45849	0.46345	0.992825	12506	1	-1.0466	0.2856	0.40465	0.992209	10855	1
DCAF6	5	0.015127	0.057134	0.989168	1044	3	-2.0979	0.062068	0.15817	0.992758	3150	2	-2.0979	0.21697	0.44323	0.992209	9123	3
SLC7A13	3	0.015143	0.039676	0.989168	1045	2	-0.55607	0.8596	0.85957	0.997716	18658	0	-0.55607	0.33039	0.48435	0.992209	11875	2
SULT1A4	4	0.015147	0.049556	0.989168	1046	2	-0.95223	0.076596	0.17133	0.992758	3728	2	-0.95223	0.10289	0.2615	0.987255	5476	4
FRMD3	6	0.015158	0.058449	0.989168	1047	2	0.12897	0.59622	0.73242	0.992825	14552	2	0.12897	0.21701	0.45759	0.992209	9125	2
PCDHB9	5	0.015165	0.057232	0.989168	1048	4	-0.76356	0.41864	0.5714	0.992825	11884	1	-0.76356	0.066257	0.18769	0.984818	3874	2
hsa-mir-6514	3	0.015171	0.039747	0.989168	1049	3	-3.0497	0.98483	0.98498	0.998493	21292	0	-3.0497	0.72703	0.76353	0.99404	18031	1
C8orf48	6	0.015171	0.058489	0.989168	1050	4	-1.3197	0.86024	0.87021	0.998149	18676	1	-1.3197	0.5804	0.78967	0.996366	16126	2
DKK1	5	0.01518	0.057279	0.989168	1051	3	-0.47209	0.31481	0.47988	0.992825	9955	2	-0.47209	0.34202	0.57307	0.99271	12123	1
DMWD	6	0.015214	0.058625	0.989168	1052	4	-2.7363	0.023207	0.078461	0.989023	1460	2	-2.7363	0.040647	0.13814	0.984818	2631	3
ANKRA2	4	0.015233	0.049799	0.989168	1053	2	-0.93085	0.89242	0.89214	0.998493	19293	0	-0.93085	0.99931	0.99931	0.999934	21615	0
ZNF639	5	0.015244	0.057462	0.989168	1054	4	-2.7221	0.47345	0.62038	0.992825	12746	1	-2.7221	0.40723	0.63702	0.99271	13318	2
OR51V1	4	0.015245	0.049838	0.989168	1055	3	-2.9478	0.86797	0.86753	0.998149	18819	0	-2.9478	0.60694	0.75085	0.99404	16500	2
GAD2	4	0.015251	0.049857	0.989168	1056	3	-2.5848	0.70939	0.72242	0.992825	16179	1	-2.5848	0.53664	0.74214	0.993907	15500	2
ZNF768	6	0.015265	0.058789	0.989168	1057	5	-2.136	0.88283	0.88645	0.998493	19107	1	-2.136	0.70958	0.86369	0.998791	17845	1
hsa-mir-4486	3	0.015269	0.039984	0.989168	1058	1	2.1785	0.093036	0.16928	0.992758	4369	2	2.1785	0.05449	0.12958	0.984818	3358	2
IBSP	5	0.015281	0.057565	0.989168	1059	3	-3.5498	0.80522	0.81525	0.995401	17688	1	-3.5498	0.98857	0.98859	0.999212	21382	0
HNRNPA1L2	5	0.015285	0.057578	0.989168	1060	3	-2.7477	0.5291	0.67159	0.992825	13603	1	-2.7477	0.73353	0.8512	0.998791	18087	2
ABCD2	5	0.015296	0.057609	0.989168	1061	3	-1.5836	0.94721	0.94741	0.998493	20446	0	-1.5836	0.92003	0.93661	0.999077	20220	1
hsa-mir-6860	3	0.015308	0.040076	0.989168	1062	2	-4.5762	0.6732	0.67387	0.992825	15659	1	-4.5762	0.13204	0.27472	0.991323	6571	2
LYSMD4	4	0.015316	0.050053	0.989168	1063	4	-2.9848	0.98468	0.98463	0.998493	21288	0	-2.9848	0.35168	0.58259	0.99271	12317	3
CTHRC1	4	0.015322	0.050067	0.989168	1064	4	-3.1495	0.98468	0.98462	0.998493	21287	0	-3.1495	0.73092	0.84961	0.998791	18069	2
CNIH1	5	0.015328	0.057689	0.989168	1065	4	-1.754	0.86261	0.86267	0.998149	18723	1	-1.754	0.48688	0.71158	0.99271	14770	2
IGF2BP2	5	0.015336	0.057715	0.989168	1066	4	-2.8154	0.23661	0.4124	0.992825	8259	1	-2.8154	0.1524	0.35225	0.992209	7181	4
CX3CR1	5	0.015356	0.057762	0.989168	1067	2	0.41524	0.31637	0.48123	0.992825	9981	2	0.41524	0.65314	0.84123	0.998651	17148	2
EPSTI1	4	0.015401	0.050294	0.989168	1068	3	-3.281	0.86125	0.86082	0.997936	18694	0	-3.281	0.66607	0.79677	0.996366	17318	2
SLC39A13	5	0.015443	0.058014	0.989168	1069	1	0.42235	0.3904	0.54636	0.992825	11374	2	0.42235	0.13768	0.32613	0.992209	6751	4
FGD3	3	0.015482	0.040497	0.989168	1070	3	-3.0262	0.98452	0.98466	0.998493	21285	0	-3.0262	0.95077	0.95098	0.999113	20641	0
OR5P3	3	0.015501	0.040542	0.989168	1071	3	-1.3114	0.9845	0.98464	0.998493	21284	0	-1.3114	0.19236	0.34002	0.992209	8426	1
DNAJC2	4	0.015527	0.050676	0.989168	1072	3	-3.5353	0.93941	0.93931	0.998493	20270	0	-3.5353	0.39672	0.62691	0.99271	13147	3
LEFTY2	5	0.015547	0.058294	0.989168	1073	4	-0.6451	0.069815	0.17115	0.992758	3468	1	-0.6451	0.19171	0.41596	0.992209	8411	3
MT1E	4	0.015549	0.050736	0.989168	1074	2	-1.16	0.29326	0.43065	0.992825	9484	2	-1.16	0.060527	0.17569	0.984818	3632	4
hsa-mir-505	3	0.015549	0.040653	0.989168	1075	3	-3.1375	0.98445	0.98459	0.998493	21281	0	-3.1375	0.91269	0.91269	0.998904	20128	0
SPACA4	3	0.015561	0.040687	0.989168	1076	3	-3.0385	0.98444	0.98458	0.998493	21280	0	-3.0385	0.24646	0.44865	0.992209	9912	3
C5orf15	6	0.015566	0.059767	0.989168	1077	4	-3.0902	0.93084	0.93098	0.998493	20073	0	-3.0902	0.64611	0.83633	0.998627	17059	3
NonTargetingControlGuideForHuman_0685	2	0.015589	0.029244	0.989168	1078	1	-1.3916	0.38346	0.39779	0.992825	11237	1	-1.3916	0.53457	0.56791	0.99271	15473	1
GSTA2	5	0.0156	0.058427	0.989168	1079	1	0.28916	0.82764	0.83229	0.995528	18072	1	0.28916	0.52019	0.74642	0.994038	15291	1
TREM2	4	0.015633	0.050993	0.989168	1080	4	-2.8155	0.98437	0.98433	0.998493	21279	0	-2.8155	0.57512	0.78583	0.996366	16038	2
ARMCX5	5	0.015634	0.058527	0.989168	1081	4	-1.7147	0.26586	0.4375	0.992825	8952	1	-1.7147	0.30272	0.53332	0.992209	11287	3
RNF175	5	0.015642	0.058552	0.989168	1082	4	-3.8042	0.66042	0.73206	0.992825	15473	1	-3.8042	0.96902	0.96913	0.999113	20976	0
APH1A	5	0.015669	0.058617	0.989168	1083	3	-1.858	0.80045	0.81185	0.995401	17623	1	-1.858	0.64727	0.80111	0.996366	17072	2
MRPL10	4	0.015672	0.05111	0.989168	1084	3	-4.0268	0.62129	0.66353	0.992825	14886	1	-4.0268	0.96638	0.96664	0.999113	20929	1
DCD	4	0.015676	0.051127	0.989168	1085	2	-1.2666	0.62688	0.66687	0.992825	14967	1	-1.2666	0.21941	0.41204	0.992209	9185	3
SMIM15	4	0.015694	0.051182	0.989168	1086	2	-1.5425	0.5476	0.62113	0.992825	13896	1	-1.5425	0.096955	0.25006	0.987255	5213	4
APOA4	5	0.015694	0.05869	0.989168	1087	2	0.033148	0.82157	0.82754	0.995528	17966	1	0.033148	0.48222	0.70733	0.99271	14692	3
MYEOV2	4	0.015695	0.051189	0.989168	1088	2	-1.7281	0.28079	0.41733	0.992825	9251	1	-1.7281	0.99503	0.99501	0.99969	21528	0
hsa-mir-188	4	0.015704	0.051217	0.989168	1089	3	-2.0328	0.66003	0.68789	0.992825	15465	1	-2.0328	0.99604	0.99602	0.999744	21553	0
IL9	5	0.015705	0.058717	0.989168	1090	3	-2.7725	0.52657	0.66925	0.992825	13567	1	-2.7725	0.99759	0.99764	0.999934	21582	0
MEX3D	3	0.015711	0.041074	0.989168	1091	2	-3.1307	0.26074	0.38799	0.992825	8831	1	-3.1307	0.28357	0.43578	0.992209	10799	2
ADRA1B	4	0.015737	0.051305	0.989168	1092	3	-1.4931	0.88382	0.88348	0.998493	19124	0	-1.4931	0.63131	0.76971	0.99404	16854	1
BLCAP	5	0.015757	0.058855	0.989168	1093	2	-0.081756	0.64575	0.72538	0.992825	15277	1	-0.081756	0.69207	0.82674	0.996366	17635	1
SFTPC	6	0.015764	0.060436	0.989168	1094	4	-2.5863	0.9412	0.9412	0.998493	20312	0	-2.5863	0.64545	0.83583	0.998521	17048	2
DQX1	3	0.015774	0.04122	0.989168	1095	2	-4.2621	0.28863	0.4033	0.992825	9391	1	-4.2621	0.81526	0.82269	0.996366	19042	1
COL9A1	4	0.015779	0.05144	0.989168	1096	2	-1.3195	0.45145	0.5736	0.992825	12394	1	-1.3195	0.25134	0.45518	0.992209	10042	2
METAP1	6	0.0158	0.060556	0.989168	1097	4	-1.6828	0.54978	0.69573	0.992825	13930	2	-1.6828	0.98233	0.98259	0.999113	21266	1
C14orf182	4	0.01584	0.05162	0.989168	1098	2	-1.0219	0.44902	0.57248	0.992825	12352	1	-1.0219	0.43992	0.62546	0.99271	13887	2
KCNV1	6	0.015863	0.060747	0.989168	1099	3	-0.92412	0.50563	0.66207	0.992825	13268	1	-0.92412	0.85221	0.92746	0.999002	19427	2
hsa-mir-19b-1	4	0.015888	0.051771	0.989168	1100	3	-2.567	0.78701	0.78724	0.992825	17421	1	-2.567	0.93346	0.93345	0.999077	20385	1
hsa-let-7f-2	3	0.0159	0.041542	0.989168	1101	2	-0.33974	0.59023	0.60248	0.992825	14467	1	-0.33974	0.45737	0.61238	0.99271	14227	1
SLC26A1	4	0.015947	0.051957	0.989168	1102	1	0.049649	0.71584	0.72728	0.992825	16265	1	0.049649	0.8221	0.86271	0.998791	19118	1
C1QTNF9	3	0.015974	0.041735	0.989168	1103	3	-2.8194	0.98403	0.98415	0.998493	21273	0	-2.8194	0.93395	0.93405	0.999077	20389	0
STAU2	5	0.015981	0.059441	0.989168	1104	4	-1.0564	0.82678	0.83159	0.995528	18057	1	-1.0564	0.43613	0.68499	0.99271	13815	3
SLC30A4	4	0.016031	0.052218	0.989168	1105	3	-2.492	0.8483	0.84783	0.996442	18445	0	-2.492	0.46817	0.6462	0.99271	14444	2
UNC5A	6	0.016035	0.061273	0.989168	1106	4	-2.226	0.74198	0.80945	0.99516	16677	1	-2.226	0.86523	0.93438	0.999077	19575	1
CUBN	5	0.016052	0.059641	0.989168	1107	3	-0.676	0.80502	0.8151	0.995401	17682	1	-0.676	0.62706	0.78996	0.996366	16786	2
NonTargetingControlGuideForHuman_0587	2	0.016053	0.030067	0.989168	1108	1	-0.025383	0.15842	0.22171	0.992825	6267	1	-0.025383	0.30974	0.41907	0.992209	11450	1
hsa-mir-3120	3	0.016065	0.041946	0.989168	1109	2	-1.9713	0.58619	0.59923	0.992825	14418	1	-1.9713	0.50483	0.65651	0.99271	15112	1
P2RY11	5	0.016124	0.059851	0.989168	1110	3	-0.39176	0.23108	0.40762	0.992825	8145	2	-0.39176	0.23459	0.46212	0.992209	9587	3
TRMT44	4	0.016139	0.052553	0.989168	1111	2	-0.61813	0.71388	0.72577	0.992825	16239	1	-0.61813	0.97208	0.97213	0.999113	21038	0
MAGOH	3	0.016152	0.042164	0.989168	1112	1	0.50549	0.24222	0.36457	0.992825	8387	1	0.50549	0.47013	0.62508	0.99271	14475	1
MYNN	5	0.016161	0.059947	0.989168	1113	3	-2.3892	0.29511	0.46275	0.992825	9530	2	-2.3892	0.41106	0.64076	0.99271	13388	3
CLRN3	6	0.01623	0.061864	0.989168	1114	2	-0.18975	0.44952	0.62073	0.992825	12363	1	-0.18975	0.89092	0.94868	0.999113	19888	1
ZNF408	5	0.016257	0.060213	0.989168	1115	4	-2.9134	0.74159	0.7741	0.992825	16666	1	-2.9134	0.77103	0.87455	0.998904	18514	2
MFHAS1	6	0.016297	0.062073	0.989168	1116	2	0.43686	0.31682	0.52501	0.992825	9988	3	0.43686	0.35007	0.62147	0.99271	12245	2
HOXC12	5	0.016334	0.060407	0.989168	1117	3	-1.3488	0.95794	0.9581	0.998493	20714	0	-1.3488	0.96087	0.96173	0.999113	20814	1
LANCL1	6	0.016335	0.062196	0.989168	1118	3	-0.19525	0.36191	0.55849	0.992825	10819	2	-0.19525	0.81414	0.90858	0.998904	19036	2
NECAP2	6	0.016345	0.062232	0.989168	1119	4	-0.83004	0.92685	0.92692	0.998493	19993	0	-0.83004	0.28548	0.54634	0.99271	10850	3
CRIP2	4	0.016367	0.053235	0.989168	1120	2	-1.6294	0.40422	0.54913	0.992825	11640	2	-1.6294	0.52494	0.68846	0.99271	15351	2
SNRNP27	6	0.016372	0.062317	0.989168	1121	4	-3.1813	0.11451	0.26745	0.992825	5048	2	-3.1813	0.20726	0.44441	0.992209	8881	4
KLK1	5	0.016389	0.060564	0.989168	1122	3	-1.7073	0.16254	0.31875	0.992825	6369	1	-1.7073	0.39728	0.62747	0.99271	13159	2
LOXL3	6	0.016398	0.062386	0.989168	1123	4	-1.7852	0.95905	0.95916	0.998493	20737	0	-1.7852	0.95102	0.96483	0.999113	20645	1
TUBA3C	6	0.016402	0.062402	0.989168	1124	3	-0.51304	0.15124	0.31662	0.992825	6056	2	-0.51304	0.46354	0.70505	0.99271	14354	3
PTPRC	4	0.016409	0.053356	0.989168	1125	4	-2.6288	0.97618	0.97606	0.998493	21103	0	-2.6288	0.98337	0.98335	0.999113	21288	0
CCR6	5	0.01641	0.060618	0.989168	1126	4	-1.9233	0.96623	0.96641	0.998493	20880	0	-1.9233	0.99523	0.9952	0.99969	21536	0
TBCK	6	0.016412	0.062433	0.989168	1127	3	-0.61805	0.88395	0.88728	0.998493	19128	1	-0.61805	0.40381	0.66141	0.99271	13254	3
ZNF467	6	0.016492	0.06269	0.989168	1128	3	-0.11168	0.2916	0.49438	0.992825	9456	2	-0.11168	0.015127	0.065111	0.984818	1112	4
GLUD1	5	0.016498	0.060864	0.989168	1129	4	-2.6945	0.81132	0.8198	0.995528	17797	1	-2.6945	0.76074	0.86801	0.998791	18401	2
KRT5	3	0.016499	0.043037	0.989168	1130	2	-2.7062	0.2961	0.40748	0.992825	9547	1	-2.7062	0.26178	0.41309	0.992209	10295	1
IL6ST	5	0.016518	0.060915	0.989168	1131	3	-1.7401	0.4345	0.58546	0.992825	12101	2	-1.7401	0.20726	0.44441	0.992209	8872	4
hsa-mir-8075	2	0.016538	0.030928	0.989168	1132	1	1.4649	0.0021557	0.0041826	0.865625	180	1	1.4649	0.066559	0.11645	0.984818	3886	1
A2M	5	0.016543	0.06099	0.989168	1133	4	-3.74	0.73895	0.7726	0.992825	16630	1	-3.74	0.17119	0.39406	0.992209	7783	4
FAM105B	5	0.016563	0.061047	0.989168	1134	3	-1.8801	0.24037	0.41555	0.992825	8347	1	-1.8801	0.35168	0.58259	0.99271	12331	3
hsa-mir-3689d-1	4	0.016565	0.05383	0.989168	1135	3	-2.1289	0.69421	0.71139	0.992825	15934	1	-2.1289	0.24416	0.44552	0.992209	9856	2
PLCZ1	4	0.016574	0.053857	0.989168	1136	4	-2.4529	0.98343	0.9834	0.998493	21263	0	-2.4529	0.97635	0.97643	0.999113	21129	0
C12orf56	4	0.016619	0.053998	0.989168	1137	1	0.28659	0.40521	0.55018	0.992825	11660	2	0.28659	0.15827	0.32521	0.992209	7376	3
OR1E2	4	0.016635	0.054045	0.989168	1138	3	-3.6185	0.38567	0.52925	0.992825	11281	1	-3.6185	0.55822	0.71334	0.99271	15796	2
RPS6KB2	4	0.016656	0.054107	0.989168	1139	3	-2.2026	0.64364	0.67729	0.992825	15241	1	-2.2026	0.27774	0.4898	0.992209	10680	2
GDA	4	0.016671	0.054152	0.989168	1140	2	-1.0693	0.40077	0.54547	0.992825	11566	1	-1.0693	0.59878	0.74451	0.993907	16393	2
MLKL	6	0.016698	0.063358	0.989168	1141	5	-2.0145	0.98754	0.98751	0.998493	21364	0	-2.0145	0.84158	0.92198	0.998904	19316	2
SPATA31E1	6	0.016703	0.063375	0.989168	1142	5	-2.1903	0.70436	0.79507	0.993663	16092	1	-2.1903	0.6032	0.80605	0.996366	16454	2
SCAMP5	6	0.016712	0.063402	0.989168	1143	4	-2.3727	0.25405	0.44825	0.992825	8697	2	-2.3727	0.27335	0.53115	0.992209	10578	3
RAPGEF3	5	0.016738	0.061515	0.989168	1144	3	-2.9001	0.90757	0.90763	0.998493	19601	0	-2.9001	0.88879	0.94755	0.999113	19871	1
ACAT2	5	0.016746	0.06153	0.989168	1145	4	-1.0217	0.80172	0.81276	0.995401	17641	1	-1.0217	0.17899	0.40509	0.992209	8029	4
TMEM217	3	0.016746	0.043626	0.989168	1146	3	-2.1258	0.98325	0.98336	0.998493	21259	0	-2.1258	0.79666	0.89107	0.998904	18845	2
SLC35A3	4	0.016776	0.054456	0.989168	1147	4	-2.5047	0.98322	0.98319	0.998493	21258	0	-2.5047	0.62982	0.76858	0.99404	16825	2
ASL	6	0.01678	0.063619	0.989168	1148	5	-3.0251	0.97054	0.97052	0.998493	20981	0	-3.0251	0.093342	0.26614	0.991133	5062	5
ARMCX3	6	0.016787	0.063638	0.989168	1149	4	-2.4354	0.30616	0.51214	0.992825	9772	1	-2.4354	0.18263	0.41021	0.992209	8139	4
NEFH	5	0.016806	0.061701	0.989168	1150	3	-1.8539	0.28381	0.45296	0.992825	9297	1	-1.8539	0.68692	0.8237	0.996366	17575	2
C22orf26	3	0.016814	0.043778	0.989168	1151	2	-1.4019	0.10929	0.19125	0.992825	4910	1	-1.4019	0.10245	0.24018	0.987255	5418	3
GMNC	5	0.016818	0.061729	0.989168	1152	3	-1.6678	0.1694	0.32903	0.992825	6554	2	-1.6678	0.050707	0.16442	0.984818	3143	5
NonTargetingControlGuideForHuman_0789	1	0.016824	0.016799	0.989168	1153	1	-4.2121	0.98318	0.98322	0.998493	21256	0	-4.2121	0.35396	0.35408	0.992209	12370	1
GNAS	5	0.016858	0.061835	0.989168	1154	2	0.17467	0.38079	0.53771	0.992825	11182	1	0.17467	0.061891	0.17862	0.984818	3693	3
CHP2	4	0.016896	0.054812	0.989168	1155	2	-0.53073	0.18127	0.31095	0.992825	6884	2	-0.53073	0.13383	0.31919	0.992209	6625	3
ODF3L2	5	0.016911	0.061972	0.989168	1156	3	-3.4172	0.35831	0.51781	0.992825	10752	2	-3.4172	0.3085	0.57484	0.99271	11423	4
NACAD	6	0.016932	0.064086	0.989168	1157	3	-1.1101	0.88301	0.88658	0.998493	19110	1	-1.1101	0.79584	0.90008	0.998904	18818	2
PTP4A3	5	0.016946	0.06206	0.989168	1158	4	-2.3343	0.89865	0.89876	0.998493	19420	0	-2.3343	0.77888	0.87954	0.998904	18603	2
SLC43A2	3	0.016972	0.044165	0.989168	1159	3	-4.2719	0.97841	0.97848	0.998493	21156	0	-4.2719	0.70252	0.7493	0.99404	17778	1
hsa-mir-135b	4	0.017029	0.055227	0.989168	1160	4	-1.8881	0.98297	0.98294	0.998493	21253	0	-1.8881	0.47086	0.64818	0.99271	14498	1
SLC22A31	6	0.017031	0.064401	0.989168	1161	4	-2.5464	0.21156	0.39507	0.992825	7664	2	-2.5464	0.67866	0.85172	0.998791	17485	2
PEAR1	4	0.017033	0.055239	0.989168	1162	4	-2.6991	0.98297	0.98294	0.998493	21252	0	-2.6991	0.94152	0.94138	0.999113	20509	0
hsa-mir-23a	4	0.017056	0.055298	0.989168	1163	4	-1.5426	0.98294	0.98292	0.998493	21248	0	-1.5426	0.9367	0.93655	0.999077	20450	1
WDR48	5	0.017064	0.062363	0.989168	1164	4	-2.8542	0.18736	0.35568	0.992825	7047	1	-2.8542	0.044207	0.14001	0.984818	2815	1
NonTargetingControlGuideForHuman_0695	2	0.017064	0.031867	0.989168	1165	1	-2.2167	0.75325	0.75279	0.992825	16841	0	-2.2167	0.8455	0.84545	0.998791	19348	0
NEUROG1	5	0.017068	0.062375	0.989168	1166	3	-1.7219	0.93367	0.93391	0.998493	20137	0	-1.7219	0.83281	0.90669	0.998904	19226	1
PDE1C	3	0.017144	0.044587	0.989168	1167	2	-2.8633	0.38874	0.46203	0.992825	11342	1	-2.8633	0.89544	0.90303	0.998904	19932	1
CCDC146	5	0.017154	0.062596	0.989168	1168	4	-2.6074	0.61209	0.71082	0.992825	14746	1	-2.6074	0.0058944	0.024324	0.979248	471	1
ANXA8L2	5	0.017154	0.062598	0.989168	1169	3	-1.1568	0.9438	0.94402	0.998493	20369	0	-1.1568	0.76074	0.86801	0.998791	18402	2
SLMO1	3	0.017173	0.044661	0.989168	1170	3	-3.8015	0.98283	0.98292	0.998493	21246	0	-3.8015	0.63119	0.76962	0.99404	16851	2
NRAP	6	0.017184	0.064865	0.989168	1171	2	0.56055	0.22865	0.41653	0.992825	8092	3	0.56055	0.37189	0.63768	0.99271	12679	2
GIPC3	3	0.017192	0.044704	0.989168	1172	2	-4.0863	0.58585	0.59896	0.992825	14414	1	-4.0863	0.93121	0.93127	0.999077	20362	0
hsa-mir-29a	4	0.017228	0.055815	0.989168	1173	4	-2.0252	0.98277	0.98273	0.998493	21245	0	-2.0252	0.99767	0.99769	0.999934	21584	0
HPGD	6	0.017228	0.064994	0.989168	1174	4	-2.0773	0.038725	0.11559	0.992758	2200	2	-2.0773	0.0030586	0.014939	0.979248	251	3
KCNAB3	5	0.017243	0.062847	0.989168	1175	3	-0.59053	0.49084	0.63623	0.992825	13039	2	-0.59053	0.98426	0.98434	0.999113	21311	0
NonTargetingControlGuideForHuman_0017	2	0.017244	0.032197	0.989168	1176	2	-3.1865	0.98276	0.98272	0.998493	21244	0	-3.1865	0.67649	0.68118	0.99271	17451	1
IQCG	6	0.017246	0.065051	0.989168	1177	2	0.40539	0.1042	0.25338	0.992825	4752	2	0.40539	0.13367	0.3387	0.992209	6619	4
KRTAP19-1	5	0.01725	0.062864	0.989168	1178	4	-2.3033	0.93732	0.93755	0.998493	20225	0	-2.3033	0.91521	0.93434	0.999077	20166	1
hsa-mir-100	4	0.017262	0.055923	0.989168	1179	4	-3.2262	0.98274	0.98269	0.998493	21243	0	-3.2262	0.9572	0.95709	0.999113	20740	0
CPNE6	4	0.017268	0.055946	0.989168	1180	3	-2.3489	0.94417	0.94401	0.998493	20379	0	-2.3489	0.86277	0.88301	0.998904	19544	1
RGS2	5	0.017275	0.062927	0.989168	1181	4	-0.50043	0.24427	0.41892	0.992825	8440	1	-0.50043	0.42382	0.67607	0.99271	13601	3
ID4	5	0.017278	0.062931	0.989168	1182	4	-2.1248	0.70606	0.75459	0.992825	16120	1	-2.1248	0.61051	0.78096	0.995865	16551	2
SLC25A42	6	0.017309	0.065253	0.989168	1183	1	0.24434	0.53839	0.68694	0.992825	13757	1	0.24434	0.87448	0.93944	0.999113	19693	2
DHRS1	3	0.017318	0.045014	0.989168	1184	3	-2.0515	0.92369	0.92369	0.998493	19931	0	-2.0515	0.96571	0.96599	0.999113	20917	1
FSIP1	4	0.017343	0.056176	0.989168	1185	4	-2.1871	0.98266	0.98261	0.998493	21241	0	-2.1871	0.96292	0.96286	0.999113	20862	0
EXTL3	6	0.017372	0.065443	0.989168	1186	3	0.55538	0.047757	0.13618	0.992758	2581	3	0.55538	0.074194	0.22213	0.985223	4266	3
LGALS8	4	0.017387	0.056297	0.989168	1187	3	-2.6444	0.87479	0.87442	0.998149	18939	0	-2.6444	0.94523	0.94503	0.999113	20565	0
PEMT	3	0.017396	0.045212	0.989168	1188	2	-1.2063	0.40942	0.47488	0.992825	11747	1	-1.2063	0.214	0.40462	0.992209	9043	3
DUSP7	5	0.017435	0.06334	0.989168	1189	2	2.2453	0.053045	0.14268	0.992758	2775	3	2.2453	0.04934	0.15132	0.984818	3076	2
KRTAP5-4	5	0.017462	0.063426	0.989168	1190	3	-0.56412	0.48114	0.6274	0.992825	12877	2	-0.56412	0.96273	0.96334	0.999113	20857	1
AZGP1	4	0.017472	0.056533	0.989168	1191	3	-3.1315	0.84451	0.844	0.996442	18383	0	-3.1315	0.21824	0.41046	0.992209	9153	1
PTPRR	5	0.01748	0.063475	0.989168	1192	3	-3.0853	0.58609	0.70013	0.992825	14417	1	-3.0853	0.80811	0.89877	0.998904	18972	2
TTPAL	5	0.017486	0.063489	0.989168	1193	4	-3.1604	0.90608	0.90616	0.998493	19569	0	-3.1604	0.86372	0.91539	0.998904	19558	1
TLK1	5	0.017487	0.06349	0.989168	1194	2	-0.10843	0.044136	0.12601	0.992758	2439	2	-0.10843	0.04794	0.14832	0.984818	3006	4
SFMBT2	6	0.017491	0.065809	0.989168	1195	4	-2.3861	0.34967	0.55006	0.992825	10591	2	-2.3861	0.34086	0.61337	0.99271	12100	3
DGKD	6	0.017496	0.065826	0.989168	1196	3	-1.3568	0.55892	0.70288	0.992825	14038	1	-1.3568	0.29194	0.55446	0.99271	11027	4
TRIP10	3	0.017508	0.045494	0.989168	1197	2	-0.62993	0.82627	0.82611	0.995528	18049	0	-0.62993	0.69093	0.7428	0.993907	17624	1
BET1L	6	0.017525	0.065917	0.989168	1198	4	-2.2212	0.97444	0.97433	0.998493	21065	0	-2.2212	0.31748	0.58572	0.99271	11611	4
hsa-mir-4494	4	0.01757	0.056823	0.989168	1199	4	-1.3551	0.98243	0.9824	0.998493	21239	0	-1.3551	0.42268	0.61293	0.99271	13589	2
NonTargetingControlGuideForHuman_0007	2	0.01757	0.032765	0.989168	1200	1	0.065813	0.1563	0.22015	0.992825	6211	1	0.065813	0.36591	0.4536	0.992209	12584	1
DGKE	1	0.017579	0.017543	0.989168	1201	1	-5.6042	0.98242	0.98247	0.998493	21238	0	-5.6042	0.66304	0.66934	0.99271	17272	1
GYPA	5	0.017579	0.063742	0.989168	1202	3	-0.79055	0.16677	0.32501	0.992825	6479	1	-0.79055	0.16496	0.37383	0.992209	7595	2
CLIC2	5	0.017592	0.063771	0.989168	1203	2	-0.17439	0.57121	0.69435	0.992825	14204	1	-0.17439	0.55032	0.74916	0.99404	15686	2
hsa-mir-6753	3	0.017621	0.045789	0.989168	1204	3	-2.5771	0.98238	0.98249	0.998493	21237	0	-2.5771	0.34087	0.49511	0.992209	12101	2
ZNF529	4	0.017636	0.057012	0.989168	1205	4	-2.1333	0.98236	0.98232	0.998493	21236	0	-2.1333	0.81766	0.9029	0.998904	19063	1
SLC22A6	5	0.017644	0.063906	0.989168	1206	2	0.069217	0.10195	0.22417	0.992825	4675	2	0.069217	0.015028	0.064745	0.984818	1103	3
REG3G	4	0.017668	0.057089	0.989168	1207	3	-1.9522	0.86354	0.86317	0.998149	18737	0	-1.9522	0.96686	0.9671	0.999113	20935	1
GDF10	3	0.017672	0.045918	0.989168	1208	3	-1.7953	0.98233	0.98243	0.998493	21235	0	-1.7953	0.25479	0.45974	0.992209	10126	2
NonTargetingControlGuideForHuman_0300	2	0.017675	0.032969	0.989168	1209	1	-1.1956	0.6948	0.69459	0.992825	15943	0	-1.1956	0.73086	0.73116	0.993045	18068	1
CHGA	4	0.017676	0.057108	0.989168	1210	2	-0.47407	0.081073	0.17973	0.992758	3911	2	-0.47407	0.016191	0.05269	0.984818	1178	2
RBKS	5	0.017706	0.06407	0.989168	1211	3	-0.17958	0.47713	0.62368	0.992825	12809	2	-0.17958	0.22892	0.45601	0.992209	9439	3
UBQLN2	5	0.017751	0.064182	0.989168	1212	2	0.13464	0.61899	0.71376	0.992825	14848	1	0.13464	0.42647	0.65538	0.99271	13650	3
GJA3	4	0.017752	0.057326	0.989168	1213	2	-0.71712	0.11606	0.24057	0.992825	5087	2	-0.71712	0.11991	0.29369	0.991323	6147	4
hsa-mir-20b	3	0.017781	0.046189	0.989168	1214	3	-1.3135	0.98222	0.98233	0.998493	21233	0	-1.3135	0.58487	0.69038	0.99271	16182	1
TSPAN8	4	0.017794	0.057449	0.989168	1215	2	-0.17108	0.17701	0.30637	0.992825	6758	1	-0.17108	0.24747	0.47578	0.992209	9939	3
TMEM125	5	0.017801	0.064332	0.989168	1216	2	-0.2848	0.38847	0.54463	0.992825	11336	2	-0.2848	0.49701	0.7208	0.99271	15012	3
CHAC2	6	0.017812	0.066836	0.989168	1217	3	-0.79515	0.22949	0.41756	0.992825	8110	2	-0.79515	0.13845	0.34594	0.992209	6771	2
CENPP	3	0.017826	0.046292	0.989168	1218	2	-2.7979	0.55102	0.57195	0.992825	13947	1	-2.7979	0.48296	0.70799	0.99271	14705	3
C1orf56	3	0.017826	0.046292	0.989168	1219	3	-3.8072	0.98217	0.98229	0.998493	21232	0	-3.8072	0.050293	0.14531	0.984818	3120	4
NAT14	4	0.017864	0.057663	0.989168	1220	3	-2.8208	0.93331	0.93306	0.998493	20132	0	-2.8208	0.98515	0.98522	0.999212	21326	0
GPR88	4	0.01787	0.057679	0.989168	1221	4	-3.1558	0.98213	0.98208	0.998493	21230	0	-3.1558	0.90096	0.90685	0.998904	19987	1
C17orf70	5	0.017894	0.064582	0.989168	1222	3	-2.3261	0.83393	0.83739	0.996218	18187	1	-2.3261	0.88887	0.92375	0.998958	19872	1
SLC9A1	4	0.017907	0.057795	0.989168	1223	4	-3.7208	0.97283	0.97271	0.998493	21028	0	-3.7208	0.94365	0.94354	0.999113	20536	0
CD302	4	0.017919	0.057825	0.989168	1224	1	0.47527	0.34445	0.4853	0.992825	10498	1	0.47527	0.52705	0.75137	0.99404	15379	3
PPEF2	4	0.017942	0.057895	0.989168	1225	2	-1.4952	0.097278	0.20969	0.992825	4500	1	-1.4952	0.027705	0.085528	0.984818	1917	4
C5orf42	6	0.017948	0.067264	0.989168	1226	4	-2.0289	0.49506	0.6541	0.992825	13109	1	-2.0289	0.79584	0.90008	0.998904	18811	2
THPO	4	0.017951	0.057912	0.989168	1227	3	-2.5967	0.95094	0.95083	0.998493	20525	0	-2.5967	0.94461	0.94446	0.999113	20557	0
LRRC8B	4	0.017961	0.05794	0.989168	1228	2	-1.2068	0.41537	0.5573	0.992825	11841	1	-1.2068	0.45052	0.67798	0.99271	14091	3
hsa-mir-2392	2	0.01797	0.033495	0.989168	1229	2	-5.2334	0.94495	0.94497	0.998493	20401	0	-5.2334	0.59889	0.61678	0.99271	16396	1
APITD1	2	0.018025	0.033582	0.989168	1230	2	-3.6848	0.98198	0.98198	0.998493	21229	0	-3.6848	0.58667	0.60723	0.99271	16215	1
hsa-mir-4669	3	0.01806	0.046859	0.989168	1231	3	-4.4137	0.98194	0.98206	0.998493	21227	0	-4.4137	0.93618	0.93602	0.999077	20443	1
OR2B3	6	0.018063	0.067623	0.989168	1232	2	1.8284	0.014286	0.053225	0.960344	983	4	1.8284	0.0083562	0.038084	0.984818	651	5
C9orf156	5	0.018092	0.065097	0.989168	1233	3	-2.4301	0.78314	0.79992	0.993824	17360	1	-2.4301	0.20726	0.44441	0.992209	8867	4
ARHGEF37	4	0.018096	0.058353	0.989168	1234	3	-2.5095	0.43182	0.56466	0.992825	12068	1	-2.5095	0.21803	0.45895	0.992209	9149	2
GLT6D1	6	0.018101	0.067751	0.989168	1235	5	-2.1927	0.40204	0.58663	0.992825	11589	1	-2.1927	0.94687	0.96328	0.999113	20583	1
ARL11	6	0.018139	0.067862	0.989168	1236	4	-1.6571	0.27626	0.47575	0.992825	9160	2	-1.6571	0.014808	0.063877	0.984818	1089	6
NPPC	4	0.018147	0.0585	0.989168	1237	3	-3.1191	0.96499	0.96488	0.998493	20856	0	-3.1191	0.967	0.96694	0.999113	20941	0
hsa-mir-6817	4	0.018159	0.058536	0.989168	1238	2	-1.5821	0.20179	0.33298	0.992825	7417	1	-1.5821	0.017743	0.057249	0.984818	1274	2
PHF16	5	0.018168	0.065276	0.989168	1239	4	-2.8521	0.06227	0.15851	0.992758	3160	1	-2.8521	0.35168	0.58259	0.99271	12333	3
CEP152	5	0.018179	0.065306	0.989168	1240	3	-2.4005	0.85694	0.85732	0.997311	18605	1	-2.4005	0.45529	0.68237	0.99271	14185	2
LPPR3	4	0.018213	0.058696	0.989168	1241	3	-3.5708	0.64785	0.67996	0.992825	15309	1	-3.5708	0.40579	0.60073	0.99271	13289	2
RAB17	4	0.018231	0.058762	0.989168	1242	4	-1.0173	0.98177	0.98173	0.998493	21222	0	-1.0173	0.47935	0.70467	0.99271	14645	3
SYT16	6	0.018251	0.068213	0.989168	1243	2	0.5967	0.17178	0.3436	0.992825	6621	2	0.5967	0.32033	0.58917	0.99271	11669	2
NR4A1	5	0.018273	0.065547	0.989168	1244	1	0.19487	0.66374	0.73359	0.992825	15512	1	0.19487	0.74331	0.85716	0.998791	18197	2
FAM173B	4	0.018328	0.059053	0.989168	1245	3	-2.7113	0.84054	0.83999	0.99644	18311	0	-2.7113	0.48473	0.70964	0.99271	14733	1
OR52B6	5	0.018365	0.065797	0.989168	1246	4	-2.5738	0.62668	0.71705	0.992825	14963	1	-2.5738	0.87285	0.91828	0.998904	19674	1
OR2T4	6	0.018377	0.068623	0.989168	1247	3	-1.1923	0.36956	0.56384	0.992825	10962	2	-1.1923	0.43669	0.6854	0.99271	13825	2
INSL3	5	0.018377	0.06583	0.989168	1248	2	0.16455	0.49603	0.64101	0.992825	13129	2	0.16455	0.44161	0.66958	0.99271	13923	2
AKAP10	5	0.018383	0.065841	0.989168	1249	4	-2.2505	0.98151	0.98163	0.998493	21220	0	-2.2505	0.60873	0.78002	0.995865	16525	2
KAZALD1	3	0.018399	0.047661	0.989168	1250	2	-3.7776	0.040635	0.096641	0.992066	2265	1	-3.7776	0.26532	0.49449	0.992209	10381	3
TRAF3IP1	4	0.018408	0.059305	0.989168	1251	3	-2.7438	0.89247	0.89219	0.998493	19294	0	-2.7438	0.65696	0.78967	0.996366	17201	2
ARRDC1	4	0.018419	0.059342	0.989168	1252	2	-0.013083	0.044891	0.10957	0.992758	2465	2	-0.013083	0.17435	0.34856	0.992209	7869	3
hsa-mir-5682	4	0.018422	0.05935	0.989168	1253	3	-1.6847	0.91355	0.91333	0.998493	19723	0	-1.6847	0.59358	0.74045	0.993907	16323	1
SHROOM3	6	0.01844	0.068831	0.989168	1254	5	-1.8593	0.95181	0.9518	0.998493	20549	0	-1.8593	0.84496	0.92366	0.998958	19344	1
TUBA4A	5	0.018472	0.066076	0.989168	1255	4	-2.3383	0.97338	0.97344	0.998493	21045	0	-2.3383	0.9919	0.99193	0.999212	21467	0
MMD	5	0.018482	0.066104	0.989168	1256	3	-0.46538	0.13999	0.28433	0.992825	5736	2	-0.46538	0.79062	0.88712	0.998904	18732	1
hsa-mir-147a	4	0.018488	0.059545	0.989168	1257	3	-3.1568	0.72498	0.73431	0.992825	16430	1	-3.1568	0.21899	0.41147	0.992209	9170	2
ERMAP	4	0.018494	0.059563	0.989168	1258	4	-1.7564	0.98151	0.98147	0.998493	21218	0	-1.7564	0.67148	0.80109	0.996366	17386	2
HIST1H2BA	6	0.018518	0.06907	0.989168	1259	5	-2.2142	0.29656	0.50043	0.992825	9556	1	-2.2142	0.29407	0.55712	0.99271	11068	3
IL13RA2	3	0.018578	0.048107	0.989168	1260	2	-2.8077	0.21164	0.32579	0.992825	7668	1	-2.8077	0.018513	0.059538	0.984818	1319	3
TSTD2	4	0.018594	0.059854	0.989168	1261	3	-2.0287	0.1395	0.26602	0.992825	5717	1	-2.0287	0.48684	0.66	0.99271	14767	1
CBLN2	6	0.018598	0.06933	0.989168	1262	3	-1.775	0.56197	0.70526	0.992825	14092	1	-1.775	0.23709	0.48437	0.992209	9660	4
CPPED1	6	0.018613	0.069375	0.989168	1263	2	1.3648	0.075807	0.19729	0.992825	3690	3	1.3648	0.08544	0.24829	0.987255	4725	4
PLBD1	4	0.018632	0.059957	0.989168	1264	3	-2.9182	0.78301	0.78353	0.992825	17358	1	-2.9182	0.25068	0.45431	0.992209	10021	2
PFN1	4	0.018637	0.059974	0.989168	1265	4	-3.1536	0.98136	0.98133	0.998493	21216	0	-3.1536	0.21496	0.40596	0.992209	9070	3
MS4A6A	4	0.018674	0.060073	0.989168	1266	2	-1.4821	0.88355	0.88321	0.998493	19117	0	-1.4821	0.92174	0.92296	0.998958	20246	1
C19orf38	5	0.018691	0.066667	0.989168	1267	2	-0.15429	0.58122	0.69819	0.992825	14359	1	-0.15429	0.10636	0.26819	0.991323	5631	3
B4GALNT2	3	0.018704	0.048421	0.989168	1268	3	-1.5967	0.96621	0.96631	0.998493	20878	0	-1.5967	0.86116	0.86158	0.998791	19525	1
GDF11	3	0.018724	0.04848	0.989168	1269	2	-4.2565	0.077604	0.14823	0.992758	3771	1	-4.2565	0.20241	0.38839	0.992209	8703	3
CAMK1D	4	0.018736	0.060259	0.989168	1270	4	-1.354	0.98126	0.98123	0.998493	21213	0	-1.354	0.82187	0.8626	0.998791	19114	1
hsa-mir-125b-1	1	0.018737	0.018693	0.989168	1271	1	-7.2986	0.98126	0.98129	0.998493	21212	0	-7.2986	0.75391	0.75415	0.99404	18323	0
ZNF804A	6	0.018753	0.069813	0.989168	1272	2	0.051298	0.92347	0.92357	0.998493	19926	0	0.051298	0.70698	0.86269	0.998791	17818	2
NonTargetingControlGuideForHuman_0441	1	0.018758	0.018716	0.989168	1273	1	-3.7029	0.98124	0.98127	0.998493	21211	0	-3.7029	0.74791	0.74816	0.99404	18260	0
UTS2B	6	0.018773	0.069865	0.989168	1274	5	-2.6428	0.99348	0.99342	0.998876	21483	0	-2.6428	0.3784	0.64256	0.99271	12794	3
hsa-mir-1267	2	0.018775	0.034961	0.989168	1275	2	-3.2427	0.98122	0.98124	0.998493	21209	0	-3.2427	0.15437	0.25159	0.987255	7249	2
NonTargetingControlGuideForHuman_0041	2	0.018791	0.03499	0.989168	1276	2	-1.9068	0.86689	0.86693	0.998149	18797	0	-1.9068	0.36173	0.45096	0.992209	12512	1
TMLHE	5	0.018796	0.066932	0.989168	1277	4	-0.25779	0.96473	0.9649	0.998493	20849	0	-0.25779	0.5208	0.73406	0.993341	15300	1
OR2V1	6	0.018796	0.069935	0.989168	1278	3	-0.29912	0.94391	0.9439	0.998493	20373	0	-0.29912	0.97254	0.97525	0.999113	21049	1
LDLRAD2	6	0.018803	0.069962	0.989168	1279	5	-1.8379	0.81208	0.84168	0.99644	17812	1	-1.8379	0.59147	0.7977	0.996366	16290	2
HKR1	6	0.018847	0.070103	0.989168	1280	5	-2.8426	0.83171	0.8524	0.996442	18149	1	-2.8426	0.95163	0.96507	0.999113	20655	1
SMTNL2	5	0.01887	0.067119	0.989168	1281	4	-3.3148	0.76046	0.7854	0.992825	16973	1	-3.3148	0.57265	0.76074	0.99404	15999	2
PANX2	5	0.018901	0.067199	0.989168	1282	1	1.5556	0.045528	0.12951	0.992758	2491	4	1.5556	0.2096	0.43542	0.992209	8947	3
DENND6B	4	0.018911	0.060772	0.989168	1283	3	-2.3679	0.843	0.84248	0.99644	18352	0	-2.3679	0.79869	0.85251	0.998791	18860	1
hsa-mir-525	4	0.018947	0.060887	0.989168	1284	3	-3.231	0.84858	0.84811	0.996442	18451	0	-3.231	0.67996	0.80773	0.996366	17498	2
CCDC92	4	0.018948	0.060888	0.989168	1285	4	-3.1322	0.98105	0.981	0.998493	21205	0	-3.1322	0.94825	0.94812	0.999113	20601	0
PARK2	5	0.018953	0.067336	0.989168	1286	3	-0.46973	0.83237	0.83613	0.996218	18161	1	-0.46973	0.75214	0.86259	0.998791	18298	2
PEX19	3	0.018956	0.049065	0.989168	1287	1	0.36283	0.72839	0.72829	0.992825	16477	0	0.36283	0.3204	0.47406	0.992209	11672	2
PMS2	6	0.018959	0.070469	0.989168	1288	3	-1.8463	0.41239	0.59404	0.992825	11798	1	-1.8463	0.25517	0.50794	0.992209	10134	4
KLK8	5	0.018963	0.067364	0.989168	1289	4	-2.6148	0.91336	0.91343	0.998493	19714	0	-2.6148	0.37852	0.60912	0.99271	12796	2
TFCP2L1	6	0.018963	0.070485	0.989168	1290	5	-2.0858	0.95073	0.95074	0.998493	20522	0	-2.0858	0.22415	0.46717	0.992209	9317	4
PCDH7	3	0.018969	0.049094	0.989168	1291	3	-3.0669	0.98103	0.9811	0.998493	21204	0	-3.0669	0.26406	0.47204	0.992209	10348	3
CARD8	5	0.018975	0.067397	0.989168	1292	4	-2.4191	0.83533	0.83852	0.996396	18209	1	-2.4191	0.74531	0.85843	0.998791	18221	2
OR4C11	6	0.019055	0.070772	0.989168	1293	3	-0.99804	0.54356	0.69091	0.992825	13842	2	-0.99804	0.53996	0.7606	0.99404	15557	3
ZNF142	3	0.01906	0.049321	0.989168	1294	3	-3.2366	0.98094	0.98102	0.998493	21201	0	-3.2366	0.78832	0.80306	0.996366	18704	1
hsa-mir-24-2	4	0.019063	0.061226	0.989168	1295	4	-1.6965	0.98094	0.98089	0.998493	21200	0	-1.6965	0.89853	0.90516	0.998904	19960	1
PIK3R6	5	0.019064	0.067637	0.989168	1296	4	-2.7208	0.96975	0.96983	0.998493	20968	0	-2.7208	0.94387	0.94948	0.999113	20545	1
TMC4	6	0.019067	0.07081	0.989168	1297	2	0.24004	0.23235	0.42119	0.992825	8167	3	0.24004	0.29584	0.55928	0.99271	11110	3
EVPL	4	0.01907	0.061243	0.989168	1298	2	-2.1897	0.1721	0.30109	0.992825	6629	1	-2.1897	0.39186	0.62221	0.99271	13047	3
SLC26A10	4	0.019103	0.06134	0.989168	1299	3	-1.9794	0.18132	0.31102	0.992825	6885	1	-1.9794	0.14419	0.30421	0.99134	6945	2
IL8	5	0.019144	0.06785	0.989168	1300	4	-1.8863	0.69714	0.74997	0.992825	15979	1	-1.8863	0.1542	0.35544	0.992209	7241	4
C6orf58	4	0.019163	0.061519	0.989168	1301	3	-2.3559	0.69562	0.71233	0.992825	15956	1	-2.3559	0.47242	0.64931	0.99271	14524	2
CCDC142	5	0.019196	0.067971	0.989168	1302	4	-2.5269	0.84863	0.84981	0.996442	18455	1	-2.5269	0.76511	0.87074	0.998791	18449	2
VPS45	5	0.019214	0.068021	0.989168	1303	3	-0.92702	0.44067	0.59094	0.992825	12203	1	-0.92702	0.26942	0.4988	0.992209	10470	3
PERP	5	0.01922	0.06804	0.989168	1304	3	-2.2084	0.17724	0.34072	0.992825	6767	2	-2.2084	0.089968	0.23634	0.987255	4917	2
OR56B4	4	0.019225	0.061689	0.989168	1305	4	-1.6506	0.98077	0.98073	0.998493	21198	0	-1.6506	0.92218	0.92335	0.998958	20256	1
ZNF428	5	0.019228	0.068061	0.989168	1306	4	-2.4784	0.47125	0.61843	0.992825	12713	1	-2.4784	0.26416	0.49328	0.992209	10353	2
TEX13B	6	0.019247	0.071339	0.989168	1307	3	-0.5621	0.40108	0.58595	0.992825	11569	1	-0.5621	0.44163	0.68909	0.99271	13924	2
SCN2A	4	0.01926	0.061792	0.989168	1308	3	-2.6074	0.43151	0.56452	0.992825	12064	1	-2.6074	0.70276	0.81825	0.996366	17781	1
PCP2	5	0.01929	0.068229	0.989168	1309	4	-2.0314	0.21006	0.38883	0.992825	7632	1	-2.0314	0.27649	0.53512	0.992209	10649	4
FAM210A	5	0.019319	0.068304	0.989168	1310	3	-1.5142	0.95853	0.95869	0.998493	20727	0	-1.5142	0.48916	0.71363	0.99271	14810	3
SPANXB2	4	0.019423	0.062296	0.989168	1311	3	-0.74069	0.75549	0.75927	0.992825	16882	1	-0.74069	0.89995	0.90615	0.998904	19973	1
C17orf78	5	0.019424	0.068581	0.989168	1312	3	-1.2449	0.15291	0.30422	0.992825	6093	2	-1.2449	0.68176	0.82069	0.996366	17522	2
hsa-mir-4682	4	0.019428	0.062307	0.989168	1313	2	-0.40784	0.76093	0.76389	0.992825	16977	1	-0.40784	0.5099	0.67713	0.99271	15163	1
TBC1D15	3	0.019436	0.050204	0.989168	1314	3	-2.1628	0.98056	0.98064	0.998493	21194	0	-2.1628	0.96005	0.96023	0.999113	20800	0
GREB1L	4	0.019443	0.062337	0.989168	1315	2	-1.2277	0.70523	0.71934	0.992825	16103	1	-1.2277	0.32167	0.55252	0.99271	11697	3
THSD4	3	0.019445	0.05023	0.989168	1316	3	-1.8625	0.98055	0.98062	0.998493	21193	0	-1.8625	0.79061	0.84918	0.998791	18731	1
NPSR1	4	0.01947	0.062422	0.989168	1317	2	-0.7763	0.057961	0.13534	0.992758	2989	2	-0.7763	0.053562	0.16063	0.984818	3316	4
KIAA1430	6	0.019473	0.072083	0.989168	1318	3	0.068843	0.15591	0.32276	0.992825	6201	3	0.068843	0.75482	0.88206	0.998904	18341	1
WDR36	5	0.019476	0.068715	0.989168	1319	4	-1.8899	0.64243	0.7239	0.992825	15226	1	-1.8899	0.96143	0.96221	0.999113	20818	1
KMT2A	4	0.019512	0.06253	0.989168	1320	3	-1.7405	0.20372	0.33503	0.992825	7465	1	-1.7405	0.28824	0.54981	0.99271	10924	4
CCL16	6	0.019541	0.072275	0.989168	1321	4	-1.9133	0.12933	0.28743	0.992825	5437	1	-1.9133	0.66062	0.84495	0.998791	17227	2
MAGEB4	4	0.01959	0.062747	0.989168	1322	2	-1.1943	0.93773	0.93759	0.998493	20231	0	-1.1943	0.94018	0.94005	0.999113	20492	0
FAM171A1	6	0.019604	0.072482	0.989168	1323	3	-1.2343	0.91672	0.91672	0.998493	19794	0	-1.2343	0.46668	0.70736	0.99271	14416	3
SLC39A12	4	0.019616	0.062816	0.989168	1324	4	-1.1411	0.98038	0.98036	0.998493	21192	0	-1.1411	0.20241	0.38839	0.992209	8667	3
CYP4F8	5	0.019621	0.069097	0.989168	1325	4	-2.5542	0.57273	0.69495	0.992825	14227	1	-2.5542	0.41857	0.6479	0.99271	13523	3
USP9X	3	0.019643	0.050693	0.989168	1326	2	-2.1284	0.45826	0.50631	0.992825	12500	1	-2.1284	0.45083	0.6058	0.99271	14099	1
KLHL20	4	0.019644	0.062903	0.989168	1327	2	0.44413	0.057007	0.1335	0.992758	2951	2	0.44413	0.35168	0.58259	0.99271	12303	3
NonTargetingControlGuideForHuman_0151	2	0.019654	0.036534	0.989168	1328	1	0.40958	0.1043	0.17676	0.992758	4759	1	0.40958	0.2139	0.33552	0.992209	9042	2
hsa-mir-199b	3	0.019671	0.050762	0.989168	1329	3	-2.1344	0.98033	0.9804	0.998493	21190	0	-2.1344	0.94052	0.94062	0.999113	20499	0
TTC14	4	0.019679	0.062999	0.989168	1330	1	1.3494	0.062185	0.14355	0.992758	3156	2	1.3494	0.46308	0.64245	0.99271	14349	2
NACC1	5	0.019699	0.069289	0.989168	1331	4	-2.409	0.24412	0.41879	0.992825	8435	1	-2.409	0.19337	0.42524	0.992209	8453	3
THEG	5	0.019766	0.069467	0.989168	1332	3	-0.50025	0.53511	0.67719	0.992825	13705	1	-0.50025	0.96317	0.96371	0.999113	20865	1
ERAP1	5	0.01981	0.069587	0.989168	1333	4	-2.2488	0.95102	0.95121	0.998493	20531	0	-2.2488	0.46014	0.68689	0.99271	14277	2
MAP7D2	3	0.019837	0.051156	0.989168	1334	2	-0.51749	0.76544	0.76544	0.992825	17057	0	-0.51749	0.96067	0.96087	0.999113	20807	0
hsa-mir-4288	2	0.019843	0.03689	0.989168	1335	1	-2.9469	0.80618	0.8058	0.99516	17706	0	-2.9469	0.94124	0.94135	0.999113	20507	0
RELB	4	0.019847	0.063471	0.989168	1336	3	-1.5524	0.76339	0.76609	0.992825	17014	1	-1.5524	0.039214	0.11673	0.984818	2555	4
CCRL1	6	0.019848	0.073235	0.989168	1337	5	-1.6998	0.98393	0.98389	0.998493	21272	0	-1.6998	0.7593	0.88395	0.998904	18383	2
hsa-mir-3156-3	4	0.019872	0.063549	0.989168	1338	3	-2.5486	0.35805	0.49972	0.992825	10747	1	-2.5486	0.069191	0.18652	0.984818	4012	2
XIRP1	5	0.019887	0.069783	0.989168	1339	2	0.80822	0.074971	0.17978	0.992758	3664	3	0.80822	0.11836	0.29086	0.991323	6086	4
PRTFDC1	5	0.019914	0.06984	0.989168	1340	4	-3.2321	0.96701	0.9672	0.998493	20900	0	-3.2321	0.75572	0.86481	0.998791	18347	1
SORCS1	5	0.019941	0.069905	0.989168	1341	4	-1.5065	0.40017	0.55505	0.992825	11554	1	-1.5065	0.27226	0.50173	0.992209	10549	1
ZNF814	6	0.019945	0.073508	0.989168	1342	3	-0.66831	0.25352	0.44759	0.992825	8686	2	-0.66831	0.11653	0.31245	0.992209	6023	4
ZNF578	5	0.019946	0.069918	0.989168	1343	3	-2.2333	0.038878	0.11278	0.992758	2202	2	-2.2333	0.27354	0.50305	0.992209	10584	3
SP140L	5	0.019947	0.069918	0.989168	1344	4	-2.2719	0.97861	0.9787	0.998493	21162	0	-2.2719	0.74552	0.85855	0.998791	18223	2
ZNF496	4	0.019953	0.06379	0.989168	1345	4	-2.2785	0.98005	0.98003	0.998493	21187	0	-2.2785	0.88646	0.89709	0.998904	19815	1
CD44	4	0.019953	0.06379	0.989168	1346	4	-1.7312	0.98005	0.98003	0.998493	21188	0	-1.7312	0.85953	0.88116	0.998904	19507	1
TWSG1	5	0.019955	0.069944	0.989168	1347	4	-2.4398	0.98498	0.98505	0.998493	21294	0	-2.4398	0.98103	0.98114	0.999113	21242	0
ECH1	5	0.019956	0.069944	0.989168	1348	2	-0.30289	0.39052	0.54648	0.992825	11378	2	-0.30289	0.075009	0.20602	0.984818	4304	2
CNIH	3	0.019963	0.051469	0.989168	1349	1	-0.086122	0.80181	0.80161	0.99384	17645	0	-0.086122	0.20229	0.35054	0.992209	8654	2
ZNF213	4	0.020005	0.063926	0.989168	1350	4	-2.4988	0.98	0.97998	0.998493	21185	0	-2.4988	0.63646	0.79515	0.996366	16941	2
LRP5	4	0.020014	0.063953	0.989168	1351	2	-0.54532	0.10054	0.21559	0.992825	4623	2	-0.54532	0.44565	0.62965	0.99271	13991	1
hsa-mir-1293	2	0.020024	0.037222	0.989168	1352	2	-3.9886	0.97998	0.97996	0.998493	21184	0	-3.9886	0.6147	0.62923	0.99271	16603	1
TRAPPC6A	6	0.020028	0.073788	0.989168	1353	5	-2.8695	0.32439	0.53282	0.992825	10136	1	-2.8695	0.46838	0.70857	0.99271	14447	3
hsa-mir-4527	3	0.020049	0.051685	0.989168	1354	3	-1.3767	0.96522	0.9653	0.998493	20863	0	-1.3767	0.98938	0.9895	0.999212	21406	0
hsa-mir-211	4	0.020056	0.064077	0.989168	1355	2	-1.2602	0.76683	0.76906	0.992825	17080	1	-1.2602	0.96222	0.96217	0.999113	20842	0
SUPT4H1	3	0.020064	0.051725	0.989168	1356	2	-2.5885	0.11608	0.20039	0.992825	5088	1	-2.5885	0.20241	0.38839	0.992209	8666	3
RPL9	3	0.020112	0.051858	0.989168	1357	3	-3.0947	0.97989	0.97995	0.998493	21183	0	-3.0947	0.91663	0.91872	0.998904	20188	1
LOC100130880	4	0.020132	0.064324	0.989168	1358	3	-1.6015	0.9663	0.96617	0.998493	20881	0	-1.6015	0.51819	0.73273	0.993045	15262	2
MRPL21	5	0.020133	0.070397	0.989168	1359	4	-4.9552	0.32038	0.48466	0.992825	10075	1	-4.9552	0.83561	0.9074	0.998904	19253	1
PLEKHM3	6	0.020194	0.0743	0.989168	1360	4	-2.0634	0.74481	0.81062	0.995401	16710	1	-2.0634	0.39258	0.65316	0.99271	13055	2
hsa-mir-4469	3	0.020206	0.052099	0.989168	1361	2	-2.5626	0.62934	0.63497	0.992825	15006	1	-2.5626	0.3704	0.52521	0.992209	12661	1
DSP	4	0.020223	0.064584	0.989168	1362	3	-1.5486	0.90821	0.90792	0.998493	19611	0	-1.5486	0.28199	0.54196	0.99271	10764	4
SP4	5	0.020241	0.070676	0.989168	1363	3	-0.40135	0.23494	0.41095	0.992825	8213	1	-0.40135	0.36025	0.5911	0.99271	12484	2
hsa-mir-4699	3	0.020273	0.052273	0.989168	1364	3	-2.5697	0.97973	0.97979	0.998493	21182	0	-2.5697	0.91085	0.91086	0.998904	20098	0
NonTargetingControlGuideForHuman_0124	2	0.020276	0.037692	0.989168	1365	2	-3.9931	0.97972	0.9797	0.998493	21181	0	-3.9931	0.86044	0.86045	0.998791	19516	0
TMEM238	4	0.020301	0.064812	0.989168	1366	4	-1.2715	0.9797	0.97968	0.998493	21180	0	-1.2715	0.19257	0.37457	0.992209	8431	2
ZNF619	5	0.02037	0.07102	0.989168	1367	3	-1.9964	0.49611	0.64108	0.992825	13133	1	-1.9964	0.16233	0.36939	0.992209	7519	1
C1orf86	4	0.020398	0.065093	0.989168	1368	4	-4.2512	0.96834	0.96823	0.998493	20932	0	-4.2512	0.99496	0.99494	0.99969	21527	0
B4GALT4	6	0.02049	0.075202	0.989168	1369	3	-0.97988	0.4096	0.59204	0.992825	11753	1	-0.97988	0.07971	0.23498	0.987255	4483	1
CDHR3	6	0.020509	0.07526	0.989168	1370	3	-0.75334	0.20993	0.39303	0.992825	7629	3	-0.75334	0.38446	0.64706	0.99271	12923	3
SKI	5	0.020513	0.071385	0.989168	1371	4	-2.2675	0.95322	0.95339	0.998493	20583	0	-2.2675	0.39307	0.62342	0.99271	13066	3
LBX2	4	0.020516	0.065444	0.989168	1372	2	1.0343	0.056069	0.13171	0.992758	2912	2	1.0343	0.11606	0.2614	0.987255	6002	3
SLC25A24	4	0.020518	0.06545	0.989168	1373	4	-2.0472	0.97948	0.97945	0.998493	21176	0	-2.0472	0.88646	0.89709	0.998904	19825	1
EFNB1	5	0.020545	0.07146	0.989168	1374	2	1.1808	0.15294	0.30427	0.992825	6095	3	1.1808	0.085931	0.22826	0.98617	4743	4
OTOP2	5	0.02058	0.071544	0.989168	1375	4	-1.039	0.60995	0.70991	0.992825	14716	1	-1.039	0.057293	0.16877	0.984818	3468	1
HPS4	6	0.020595	0.075531	0.989168	1376	4	-2.3292	0.28935	0.49168	0.992825	9411	2	-2.3292	0.24245	0.49134	0.992209	9812	3
PVALB	2	0.020622	0.038314	0.989168	1377	1	-1.7902	0.66967	0.6694	0.992825	15608	0	-1.7902	0.2005	0.31721	0.992209	8620	2
RASAL2	6	0.020634	0.075663	0.989168	1378	1	1.8746	0.022485	0.07669	0.987206	1421	4	1.8746	0.053557	0.1717	0.984818	3315	3
CLCA2	5	0.02066	0.071762	0.989168	1379	4	-2.1303	0.54042	0.68221	0.992825	13797	1	-2.1303	0.29712	0.52754	0.992209	11160	3
CSPG4	4	0.020695	0.06595	0.989168	1380	4	-1.1491	0.9793	0.97927	0.998493	21172	0	-1.1491	0.77577	0.8434	0.998651	18570	1
PRAMEF13	4	0.020724	0.066022	0.989168	1381	3	-2.9999	0.84923	0.84874	0.996442	18466	0	-2.9999	0.95443	0.95429	0.999113	20699	0
UQCC2	6	0.020748	0.076011	0.989168	1382	4	-1.3195	0.44267	0.61568	0.992825	12238	2	-1.3195	0.10429	0.29033	0.991323	5552	4
ERCC4	4	0.020767	0.066141	0.989168	1383	2	-1.1925	0.60027	0.6508	0.992825	14597	1	-1.1925	0.95769	0.95916	0.999113	20750	1
CCDC136	6	0.020773	0.07609	0.989168	1384	4	-2.1947	0.85998	0.87005	0.998149	18671	1	-2.1947	0.4863	0.72163	0.99271	14762	3
OR8S1	6	0.020792	0.076159	0.989168	1385	5	-2.0851	0.967	0.96706	0.998493	20899	0	-2.0851	0.75083	0.88034	0.998904	18279	2
CECR1	6	0.020828	0.07627	0.989168	1386	5	-1.5055	0.81746	0.84451	0.996442	17896	1	-1.5055	0.95702	0.96722	0.999113	20736	1
OR10G2	4	0.020845	0.066363	0.989168	1387	4	-1.5555	0.97915	0.97914	0.998493	21168	0	-1.5555	0.97054	0.97061	0.999113	21003	0
SLC25A18	6	0.020873	0.076412	0.989168	1388	4	-1.8281	0.40366	0.58781	0.992825	11623	2	-1.8281	0.25278	0.50479	0.992209	10071	4
JUND	3	0.020874	0.053737	0.989168	1389	1	1.0146	0.1122	0.1952	0.992825	4992	1	1.0146	0.50403	0.67278	0.99271	15098	2
PLEKHN1	5	0.020887	0.072343	0.989168	1390	4	-0.55161	0.98295	0.98302	0.998493	21249	0	-0.55161	0.21972	0.46114	0.992209	9196	4
LSMEM1	6	0.020894	0.076477	0.989168	1391	4	-2.2805	0.76634	0.81976	0.995528	17071	1	-2.2805	0.77105	0.88914	0.998904	18519	2
AKR1B15	6	0.020902	0.076496	0.989168	1392	3	-1.058	0.1003	0.24743	0.992825	4609	2	-1.058	0.54121	0.76152	0.99404	15581	2
PAEP	4	0.020904	0.066537	0.989168	1393	3	-2.7587	0.68513	0.70499	0.992825	15805	1	-2.7587	0.79283	0.8501	0.998791	18759	1
MTHFS	2	0.020916	0.038845	0.989168	1394	1	-0.14634	0.432	0.4397	0.992825	12072	1	-0.14634	0.043573	0.078261	0.984818	2779	2
C1QTNF5	4	0.020933	0.066614	0.989168	1395	3	-2.9061	0.65919	0.68735	0.992825	15449	1	-2.9061	0.83247	0.86758	0.998791	19223	1
LRRC16B	6	0.020964	0.076682	0.989168	1396	5	-2.127	0.80483	0.83791	0.996218	17679	1	-2.127	0.49609	0.7288	0.99271	14987	3
SRSF1	2	0.021021	0.039027	0.989168	1397	1	-1.926	0.52175	0.5225	0.992825	13497	1	-1.926	0.03856	0.069752	0.984818	2523	1
CABP7	6	0.021022	0.076871	0.989168	1398	4	-0.23497	0.41756	0.59767	0.992825	11869	2	-0.23497	0.32149	0.59054	0.99271	11695	2
PIM3	4	0.021043	0.066947	0.989168	1399	3	-3.074	0.42537	0.56172	0.992825	11980	1	-3.074	0.53138	0.69325	0.99271	15426	2
RGS19	6	0.021045	0.076952	0.989168	1400	4	-1.3813	0.96219	0.9623	0.998493	20806	0	-1.3813	0.98431	0.98444	0.999113	21312	1
hsa-mir-4764	4	0.02106	0.067	0.989168	1401	2	-0.72123	0.28003	0.41651	0.992825	9232	1	-0.72123	0.31012	0.53084	0.992209	11462	3
FKBP4	6	0.021067	0.077025	0.989168	1402	3	-1.3002	0.46982	0.63553	0.992825	12696	2	-1.3002	0.12208	0.32098	0.992209	6218	4
ALPPL2	5	0.021081	0.07285	0.989168	1403	3	-0.55744	0.87965	0.87969	0.998493	19053	0	-0.55744	0.19963	0.42463	0.992209	8600	1
PRKCDBP	4	0.021102	0.067128	0.989168	1404	1	0.044892	0.16246	0.29068	0.992825	6366	1	0.044892	0.055986	0.16595	0.984818	3418	2
GPR19	5	0.021148	0.07304	0.989168	1405	3	-0.85432	0.7001	0.75149	0.992825	16018	1	-0.85432	0.97012	0.97018	0.999113	20995	0
LSM6	3	0.021157	0.054435	0.989168	1406	2	-4.022	0.83404	0.83392	0.995798	18191	0	-4.022	0.49897	0.65361	0.99271	15045	2
ZBTB39	6	0.021169	0.07733	0.989168	1407	5	-1.5086	0.23374	0.42292	0.992825	8196	1	-1.5086	0.18434	0.41261	0.992209	8186	4
DSPP	3	0.021174	0.054473	0.989168	1408	3	-3.8601	0.93651	0.93662	0.998493	20206	0	-3.8601	0.88646	0.89709	0.998904	19832	1
PPP2R2A	4	0.021186	0.06739	0.989168	1409	1	0.80442	0.097327	0.20979	0.992825	4501	2	0.80442	0.024859	0.077589	0.984818	1728	2
IQSEC1	5	0.021195	0.073154	0.989168	1410	4	-1.077	0.69974	0.75131	0.992825	16013	1	-1.077	0.19852	0.42343	0.992209	8574	3
SLC5A9	6	0.021198	0.077418	0.989168	1411	4	-0.8923	0.8816	0.88548	0.998493	19088	1	-0.8923	0.73032	0.87191	0.998904	18062	2
PIWIL2	3	0.02122	0.054586	0.989168	1412	1	-0.26664	0.2763	0.39654	0.992825	9162	1	-0.26664	0.45424	0.63594	0.99271	14165	2
SLC9A3	6	0.021255	0.077602	0.989168	1413	3	-1.1809	0.79729	0.83412	0.995798	17574	1	-1.1809	0.47345	0.71224	0.99271	14534	3
CCDC37	6	0.021261	0.07762	0.989168	1414	2	-0.17901	0.46134	0.62933	0.992825	12555	2	-0.17901	0.32755	0.5978	0.99271	11821	2
DEFB127	4	0.021269	0.067628	0.989168	1415	2	-1.8047	0.46359	0.57921	0.992825	12586	1	-1.8047	0.24161	0.44208	0.992209	9792	1
ZBTB20	6	0.021302	0.077743	0.989168	1416	2	-0.0069231	0.53512	0.68444	0.992825	13706	2	-0.0069231	0.95066	0.96469	0.999113	20638	1
EMX2	4	0.021314	0.067758	0.989168	1417	3	-1.6628	0.36733	0.50967	0.992825	10924	1	-1.6628	0.040412	0.11989	0.984818	2615	3
MCMDC2	6	0.021316	0.077784	0.989168	1418	5	-3.5542	0.96485	0.96492	0.998493	20851	0	-3.5542	0.96863	0.97289	0.999113	20973	1
CTPS1	5	0.021323	0.073474	0.989168	1419	4	-2.3743	0.9678	0.96795	0.998493	20921	0	-2.3743	0.79633	0.89086	0.998904	18838	2
GPR124	5	0.021329	0.073489	0.989168	1420	3	-2.6187	0.27921	0.44898	0.992825	9210	2	-2.6187	0.35801	0.58887	0.99271	12441	1
FAM120A	6	0.021356	0.077934	0.989168	1421	5	-1.8144	0.87538	0.88088	0.998493	18958	1	-1.8144	0.90012	0.95058	0.999113	19974	1
hsa-mir-4255	4	0.021367	0.067913	0.989168	1422	3	-3.4688	0.4837	0.58885	0.992825	12928	1	-3.4688	0.47922	0.6544	0.99271	14643	2
ZNF587B	6	0.021382	0.07801	0.989168	1423	3	-1.0016	0.88519	0.88824	0.998493	19157	1	-1.0016	0.95285	0.96555	0.999113	20670	1
GYG1	5	0.021391	0.073641	0.989168	1424	2	0.17817	0.3192	0.48364	0.992825	10051	2	0.17817	0.30523	0.53586	0.992371	11340	2
AGR2	3	0.021409	0.055046	0.989168	1425	2	-3.4126	0.44453	0.49725	0.992825	12272	1	-3.4126	0.93317	0.93327	0.999077	20380	0
RREB1	5	0.021409	0.073697	0.989168	1426	2	0.95359	0.2873	0.45597	0.992825	9365	1	0.95359	0.40254	0.63254	0.99271	13232	3
CNPY4	3	0.021421	0.055074	0.989168	1427	2	-6.1823	0.49867	0.5339	0.992825	13164	1	-6.1823	0.45321	0.60817	0.99271	14149	2
HECW1	6	0.021425	0.078158	0.989168	1428	5	-2.6715	0.98901	0.98898	0.998493	21399	0	-2.6715	0.87458	0.9395	0.999113	19697	2
MYH13	4	0.021436	0.068109	0.989168	1429	4	-2.039	0.97856	0.97853	0.998493	21161	0	-2.039	0.85145	0.91173	0.998904	19413	1
C19orf48	5	0.021461	0.073826	0.989168	1430	2	0.12269	0.40796	0.562	0.992825	11708	2	0.12269	0.63112	0.79219	0.996366	16850	2
EMD	5	0.02149	0.073894	0.989168	1431	4	-2.4983	0.18601	0.35369	0.992825	7010	1	-2.4983	0.41024	0.63997	0.99271	13367	3
C15orf61	5	0.021491	0.073896	0.989168	1432	4	-2.2998	0.30599	0.47216	0.992825	9767	1	-2.2998	0.64367	0.79913	0.996366	17020	2
CXCL13	5	0.021498	0.073916	0.989168	1433	2	0.40613	0.17359	0.3353	0.992825	6667	1	0.40613	0.40187	0.63189	0.99271	13221	3
hsa-mir-3140	4	0.021503	0.0683	0.989168	1434	2	-0.79697	0.22818	0.36134	0.992825	8073	2	-0.79697	0.042544	0.12549	0.984818	2726	2
UQCRC2	5	0.021514	0.073957	0.989168	1435	2	-0.31337	0.84454	0.84625	0.996442	18384	1	-0.31337	0.8501	0.91134	0.998904	19400	1
RGS20	4	0.021545	0.068425	0.989168	1436	2	-1.5056	0.89347	0.89319	0.998493	19313	0	-1.5056	0.6454	0.7807	0.995865	17045	2
SMIM12	5	0.021566	0.074098	0.989168	1437	3	-0.23699	0.72312	0.76376	0.992825	16403	1	-0.23699	0.092083	0.2405	0.987255	4998	2
GFRA2	6	0.021574	0.078605	0.989168	1438	3	-0.77476	0.91821	0.91827	0.998493	19827	0	-0.77476	0.61943	0.81761	0.996366	16674	3
MRPS36	4	0.02158	0.068538	0.989168	1439	3	-3.396	0.72079	0.73111	0.992825	16350	1	-3.396	0.2496	0.45285	0.992209	9991	3
GPRC5B	5	0.021596	0.074174	0.989168	1440	2	-0.065631	0.7793	0.79742	0.993824	17293	1	-0.065631	0.046905	0.14602	0.984818	2959	3
DHCR24	4	0.021604	0.068617	0.989168	1441	2	-1.0677	0.8995	0.89921	0.998493	19429	0	-1.0677	0.54311	0.70199	0.99271	15610	2
NonTargetingControlGuideForHuman_0522	2	0.021604	0.040079	0.989168	1442	2	-2.9886	0.9784	0.97837	0.998493	21155	0	-2.9886	0.7186	0.71942	0.99271	17950	1
RAB4A	5	0.021618	0.074235	0.989168	1443	2	0.90836	0.449	0.59846	0.992825	12351	2	0.90836	0.11158	0.27816	0.991323	5831	3
ZNF324	6	0.021636	0.078795	0.989168	1444	5	-2.4689	0.95713	0.95724	0.998493	20688	0	-2.4689	0.81636	0.90964	0.998904	19056	2
USP13	4	0.021653	0.068756	0.989168	1445	2	-0.7399	0.26806	0.4037	0.992825	9002	2	-0.7399	0.43948	0.66763	0.99271	13879	2
hsa-mir-182	4	0.021658	0.068768	0.989168	1446	3	-3.6603	0.77567	0.7769	0.992825	17233	1	-3.6603	0.55822	0.71334	0.99271	15771	2
PSPH	6	0.021685	0.07894	0.989168	1447	5	-1.117	0.82469	0.84848	0.996442	18024	1	-1.117	0.38352	0.64636	0.99271	12911	3
ATP6AP1	4	0.021687	0.068851	0.989168	1448	1	0.57248	0.26166	0.39692	0.992825	8849	2	0.57248	0.012659	0.041894	0.984818	948	3
SRP68	4	0.021694	0.068871	0.989168	1449	4	-2.1322	0.97831	0.97826	0.998493	21153	0	-2.1322	0.83738	0.90786	0.998904	19266	1
RBP2	5	0.0217	0.074439	0.989168	1450	3	-2.397	0.33594	0.49832	0.992825	10328	2	-2.397	0.56362	0.7561	0.99404	15891	2
C2orf88	5	0.021723	0.074497	0.989168	1451	3	-3.2663	0.23073	0.40732	0.992825	8133	1	-3.2663	0.66996	0.81395	0.996366	17367	2
hsa-mir-4778	4	0.021729	0.068967	0.989168	1452	2	-1.0006	0.68048	0.70174	0.992825	15756	1	-1.0006	0.9079	0.91189	0.998904	20067	1
ZNF80	5	0.021739	0.074536	0.989168	1453	4	-1.2905	0.76766	0.78991	0.992825	17093	1	-1.2905	0.75262	0.86291	0.998791	18304	1
METTL21A	4	0.02174	0.069003	0.989168	1454	4	-1.6897	0.97826	0.97822	0.998493	21150	0	-1.6897	0.74695	0.83284	0.997543	18245	1
ZNF77	6	0.021743	0.079112	0.989168	1455	5	-1.7866	0.98331	0.98326	0.998493	21261	0	-1.7866	0.97882	0.97966	0.999113	21183	1
MAPKAPK3	5	0.021767	0.074614	0.989168	1456	4	-1.6076	0.91497	0.91506	0.998493	19752	0	-1.6076	0.65546	0.80573	0.996366	17181	2
PSG6	4	0.021769	0.069073	0.989168	1457	3	-1.3059	0.61692	0.66081	0.992825	14819	1	-1.3059	0.48066	0.7059	0.99271	14663	1
ACSM4	5	0.021775	0.074629	0.989168	1458	2	1.5004	0.054437	0.14513	0.992758	2839	3	1.5004	0.055387	0.16467	0.984818	3393	4
ZNF646	5	0.021793	0.074666	0.989168	1459	4	-0.87247	0.93587	0.93612	0.998493	20189	0	-0.87247	0.6277	0.7903	0.996366	16791	1
MT1H	4	0.021796	0.069151	0.989168	1460	3	-2.3417	0.3841	0.52762	0.992825	11249	1	-2.3417	0.7787	0.84452	0.99874	18600	1
AP2B1	4	0.021813	0.069198	0.989168	1461	4	-2.126	0.97819	0.97814	0.998493	21149	0	-2.126	0.68338	0.82163	0.996366	17539	2
GNMT	5	0.021879	0.074898	0.989168	1462	2	-0.10484	0.13801	0.28121	0.992825	5675	2	-0.10484	0.088819	0.23406	0.987255	4868	3
CACNA2D4	5	0.021881	0.074901	0.989168	1463	4	-2.2312	0.90329	0.90335	0.998493	19500	0	-2.2312	0.70271	0.83293	0.997597	17780	2
SAAL1	5	0.021931	0.075053	0.989168	1464	3	-2.7074	0.88755	0.88765	0.998493	19200	0	-2.7074	0.45191	0.67926	0.99271	14122	3
LOC100506388	4	0.021936	0.069542	0.989168	1465	4	-1.6177	0.97806	0.97803	0.998493	21146	0	-1.6177	0.57664	0.72737	0.99271	16060	2
WISP2	5	0.021983	0.075185	0.989168	1466	2	-0.21041	0.82548	0.83055	0.995528	18039	1	-0.21041	0.11517	0.28495	0.991323	5964	4
2019-09-04	4	0.022	0.06973	0.989168	1467	3	-2.7983	0.084577	0.18627	0.992825	4045	1	-2.7983	0.091254	0.22262	0.985223	4966	3
SLC30A5	3	0.022037	0.056518	0.989168	1468	2	-3.1136	0.90453	0.90453	0.998493	19531	0	-3.1136	0.86997	0.87007	0.998791	19636	1
GLB1L3	6	0.022044	0.080035	0.989168	1469	4	-1.1491	0.29984	0.50443	0.992825	9628	1	-1.1491	0.052113	0.1681	0.984818	3240	3
ADK	6	0.022068	0.080102	0.989168	1470	4	-4.4069	0.66528	0.78181	0.992825	15540	1	-4.4069	0.69301	0.85726	0.998791	17645	2
ZNF165	3	0.022081	0.05662	0.989168	1471	3	-2.4555	0.97792	0.97798	0.998493	21143	0	-2.4555	0.38031	0.53522	0.992209	12859	2
SFRP2	6	0.022091	0.080177	0.989168	1472	4	-1.6381	0.95834	0.95845	0.998493	20722	0	-1.6381	0.38243	0.64554	0.99271	12895	3
FAM229A	4	0.0221	0.070027	0.989168	1473	3	-2.3728	0.59059	0.64503	0.992825	14472	1	-2.3728	0.42979	0.61819	0.99271	13704	1
RSC1A1	4	0.022105	0.070046	0.989168	1474	2	-0.21722	0.90421	0.90391	0.998493	19525	0	-0.21722	0.26954	0.47909	0.992209	10473	2
HCRTR2	6	0.022116	0.08025	0.989168	1475	4	-0.38862	0.48942	0.64996	0.992825	13021	2	-0.38862	0.83263	0.91755	0.998904	19224	1
ATP5J2-PTCD1	3	0.022131	0.056737	0.989168	1476	2	-0.48567	0.24423	0.36713	0.992825	8439	1	-0.48567	0.16407	0.30951	0.991513	7579	2
NonTargetingControlGuideForHuman_0252	2	0.022135	0.041045	0.989168	1477	1	-1.5992	0.41785	0.42726	0.992825	11873	1	-1.5992	0.17095	0.2756	0.991323	7769	1
hsa-mir-378f	4	0.022147	0.070172	0.989168	1478	2	-1.198	0.40368	0.54856	0.992825	11626	2	-1.198	0.61395	0.75631	0.99404	16592	2
ZNF527	4	0.022152	0.070183	0.989168	1479	4	-0.87515	0.97785	0.9778	0.998493	21142	0	-0.87515	0.029325	0.10445	0.984818	2011	5
LRRTM4	4	0.022193	0.070308	0.989168	1480	2	-0.45648	0.33772	0.47801	0.992825	10356	2	-0.45648	0.28385	0.51386	0.992209	10806	3
hsa-mir-662	2	0.02221	0.04119	0.989168	1481	2	-5.4655	0.97779	0.97778	0.998493	21141	0	-5.4655	0.66304	0.66934	0.99271	17264	1
IGJ	4	0.022211	0.070363	0.989168	1482	4	-1.9456	0.97779	0.97775	0.998493	21140	0	-1.9456	0.44404	0.67186	0.99271	13969	3
SPECC1	6	0.022217	0.080574	0.989168	1483	4	-2.3273	0.71099	0.79751	0.993824	16204	1	-2.3273	0.50973	0.73885	0.993907	15158	2
hsa-mir-6502	3	0.022231	0.056956	0.989168	1484	3	-2.9083	0.94425	0.9444	0.998493	20381	0	-2.9083	0.70649	0.75155	0.99404	17810	1
PANK1	6	0.022238	0.08064	0.989168	1485	5	-3.422	0.93263	0.93273	0.998493	20120	0	-3.422	0.60546	0.80767	0.996366	16487	3
LRRN3	5	0.022244	0.075841	0.989168	1486	1	0.14411	0.013973	0.046309	0.960344	960	2	0.14411	0.40174	0.63176	0.99271	13217	3
NUP37	4	0.02228	0.070563	0.989168	1487	3	-2.3733	0.41347	0.55648	0.992825	11814	1	-2.3733	0.18617	0.4152	0.992209	8247	3
VN1R5	4	0.022314	0.070654	0.989168	1488	3	-2.6512	0.8187	0.81837	0.995528	17913	0	-2.6512	0.88646	0.89709	0.998904	19823	1
HPSE2	6	0.022325	0.080924	0.989168	1489	4	-1.4884	0.94961	0.94959	0.998493	20492	0	-1.4884	0.75975	0.88415	0.998904	18387	2
GCHFR	3	0.022342	0.05722	0.989168	1490	2	-3.4226	0.54602	0.56817	0.992825	13871	1	-3.4226	0.88269	0.88276	0.998904	19792	0
CDC20B	5	0.022374	0.07618	0.989168	1491	4	-2.3512	0.97166	0.97172	0.998493	21011	0	-2.3512	0.77103	0.87455	0.998904	18515	2
BUD13	4	0.022389	0.070866	0.989168	1492	4	-2.0004	0.97761	0.97756	0.998493	21137	0	-2.0004	0.55822	0.71334	0.99271	15807	2
ZNF304	5	0.022452	0.076385	0.989168	1493	3	-2.2767	0.23559	0.41148	0.992825	8224	1	-2.2767	0.10422	0.26408	0.988934	5549	2
hsa-mir-6763	4	0.022456	0.071065	0.989168	1494	4	-1.0179	0.97754	0.97749	0.998493	21135	0	-1.0179	0.6325	0.77064	0.994334	16881	2
TMEM180	5	0.022461	0.076414	0.989168	1495	3	-1.955	0.894	0.89413	0.998493	19324	0	-1.955	0.96234	0.96301	0.999113	20847	1
SLC24A5	4	0.022481	0.071131	0.989168	1496	1	0.41326	0.80932	0.80903	0.99516	17766	0	0.41326	0.85184	0.87702	0.998904	19419	1
CAT	4	0.022523	0.071243	0.989168	1497	2	-0.58464	0.81938	0.81904	0.995528	17934	0	-0.58464	0.23432	0.43234	0.992209	9579	2
ZNF385D	5	0.022529	0.076589	0.989168	1498	4	-1.651	0.97344	0.9735	0.998493	21046	0	-1.651	0.99463	0.9946	0.99969	21522	0
LCE3B	4	0.02255	0.071317	0.989168	1499	4	-1.8546	0.97745	0.9774	0.998493	21134	0	-1.8546	0.58717	0.73549	0.99362	16222	2
WSCD1	4	0.022554	0.071329	0.989168	1500	4	-2.2475	0.97745	0.97739	0.998493	21133	0	-2.2475	0.68226	0.8095	0.996366	17528	2
EXOSC2	3	0.02256	0.05773	0.989168	1501	2	-2.7875	0.83462	0.8345	0.995948	18201	0	-2.7875	0.92444	0.92529	0.999002	20281	1
LCN1	5	0.022561	0.076663	0.989168	1502	2	-0.19197	0.19356	0.36474	0.992825	7193	2	-0.19197	0.19926	0.42421	0.992209	8593	2
RCAN3	5	0.022596	0.076757	0.989168	1503	3	-3.4298	0.13128	0.27069	0.992825	5490	2	-3.4298	0.012439	0.048379	0.984818	933	2
MOGAT1	5	0.02261	0.076789	0.989168	1504	2	0.0015194	0.63044	0.71862	0.992825	15029	1	0.0015194	0.099465	0.25491	0.987255	5307	3
HNRNPC	2	0.02262	0.041902	0.989168	1505	2	-4.509	0.97738	0.97736	0.998493	21132	0	-4.509	0.27079	0.42249	0.992209	10511	2
2019-09-12	5	0.022662	0.076927	0.989168	1506	3	-0.23501	0.11912	0.25156	0.992825	5166	1	-0.23501	0.076648	0.22789	0.98617	4375	3
PEX16	4	0.022674	0.071676	0.989168	1507	4	-1.7907	0.97733	0.97728	0.998493	21131	0	-1.7907	0.90633	0.93048	0.999077	20047	1
hsa-mir-4634	3	0.022685	0.058034	0.989168	1508	2	-4.041	0.76995	0.76995	0.992825	17138	0	-4.041	0.96888	0.96899	0.999113	20975	0
TRPM7	4	0.022711	0.07178	0.989168	1509	3	-2.728	0.78999	0.79008	0.992825	17469	1	-2.728	0.9232	0.92424	0.998958	20266	1
CD276	6	0.022722	0.082142	0.989168	1510	3	-0.25174	0.92661	0.92669	0.998493	19988	0	-0.25174	0.46844	0.70862	0.99271	14449	2
ORC5	3	0.02279	0.058306	0.989168	1511	1	0.078168	0.73018	0.73006	0.992825	16503	0	0.078168	0.44991	0.60491	0.99271	14081	2
ZNF396	5	0.022807	0.077283	0.989168	1512	2	0.25322	0.08649	0.19888	0.992825	4112	2	0.25322	0.063757	0.18258	0.984818	3774	2
LOC401052	5	0.022817	0.077304	0.989168	1513	3	-3.0466	0.055134	0.14636	0.992758	2876	2	-3.0466	0.047914	0.15722	0.984818	3004	3
LYPD6	5	0.022818	0.077308	0.989168	1514	2	0.21256	0.90103	0.90115	0.998493	19460	0	0.21256	0.92354	0.93831	0.999077	20272	1
AOX1	6	0.022839	0.082515	0.989168	1515	5	-1.7943	0.95525	0.95534	0.998493	20632	0	-1.7943	0.36387	0.63172	0.99271	12549	3
WWP2	6	0.022846	0.082543	0.989168	1516	5	-1.7625	0.99377	0.99372	0.998876	21492	0	-1.7625	0.66602	0.84697	0.998791	17317	2
SRRT	2	0.022852	0.042323	0.989168	1517	2	-2.7693	0.97715	0.97712	0.998493	21126	0	-2.7693	0.86997	0.87007	0.998791	19635	1
SMIM21	6	0.022888	0.08267	0.989168	1518	2	0.033475	0.54653	0.69322	0.992825	13878	2	0.033475	0.083932	0.24479	0.987255	4663	3
NonTargetingControlGuideForHuman_0712	2	0.022899	0.042394	0.989168	1519	2	-3.4624	0.9771	0.97707	0.998493	21123	0	-3.4624	0.62926	0.64101	0.99271	16818	1
NonTargetingControlGuideForHuman_0619	2	0.022913	0.042415	0.989168	1520	1	-2.9598	0.73857	0.73825	0.992825	16624	0	-2.9598	0.97324	0.97343	0.999113	21068	0
CDKN2A	5	0.022922	0.077605	0.989168	1521	4	-1.4246	0.95547	0.95564	0.998493	20639	0	-1.4246	0.87493	0.91898	0.998904	19702	1
ZRANB3	5	0.022926	0.077614	0.989168	1522	3	-3.2979	0.57301	0.69505	0.992825	14232	1	-3.2979	0.30659	0.57249	0.99271	11381	4
hsa-mir-4254	3	0.022947	0.058678	0.989168	1523	3	-2.8201	0.95421	0.95443	0.998493	20608	0	-2.8201	0.82214	0.82814	0.996366	19119	1
STK19	5	0.02295	0.077687	0.989168	1524	3	-2.9415	0.76529	0.78839	0.992825	17054	1	-2.9415	0.49041	0.71475	0.99271	14834	3
PKIA	5	0.022982	0.077779	0.989168	1525	4	-2.235	0.96844	0.96858	0.998493	20937	0	-2.235	0.95327	0.95582	0.999113	20676	1
UQCRH	4	0.022983	0.072564	0.989168	1526	1	4.272	0.0012639	0.0046385	0.865625	111	3	4.272	0.040665	0.12059	0.984818	2633	4
WDR12	3	0.023016	0.05884	0.989168	1527	3	-2.8867	0.97698	0.97707	0.998493	21121	0	-2.8867	0.88646	0.89709	0.998904	19820	1
SYT15	5	0.023045	0.077948	0.989168	1528	4	-2.5131	0.9664	0.96659	0.998493	20883	0	-2.5131	0.74043	0.8554	0.998791	18158	2
HEXDC	4	0.023066	0.072788	0.989168	1529	3	-1.4132	0.69035	0.70862	0.992825	15882	1	-1.4132	0.11642	0.28727	0.991323	6019	3
CXorf40B	5	0.023079	0.078039	0.989168	1530	3	-0.81798	0.46074	0.60896	0.992825	12543	1	-0.81798	0.32734	0.59755	0.99271	11816	4
ZCCHC24	4	0.023088	0.072857	0.989168	1531	4	-1.5115	0.97691	0.97682	0.998493	21120	0	-1.5115	0.66205	0.79364	0.996366	17245	2
APOM	5	0.023102	0.078101	0.989168	1532	4	-2.2191	0.94051	0.94071	0.998493	20296	0	-2.2191	0.65088	0.83965	0.998651	17120	3
FGF11	5	0.023131	0.078163	0.989168	1533	1	0.42327	0.0040574	0.017065	0.929925	333	2	0.42327	0.79783	0.89184	0.998904	18852	1
HMGXB4	4	0.02315	0.073041	0.989168	1534	2	0.17529	0.39473	0.53898	0.992825	11455	2	0.17529	0.6567	0.78948	0.996366	17200	1
GPR146	4	0.023176	0.073114	0.989168	1535	2	-1.3549	0.13083	0.25657	0.992825	5470	1	-1.3549	0.13621	0.29221	0.991323	6698	2
E2F7	5	0.023183	0.078279	0.989168	1536	3	-2.8113	0.52686	0.66953	0.992825	13572	1	-2.8113	0.11793	0.29006	0.991323	6072	1
FGFR3	6	0.023189	0.083588	0.989168	1537	4	-2.4717	0.90445	0.90481	0.998493	19528	1	-2.4717	0.25588	0.50885	0.992209	10153	4
MRPL41	3	0.0232	0.059276	0.989168	1538	2	-3.8772	0.82051	0.82037	0.995528	17949	0	-3.8772	0.87357	0.87369	0.998904	19681	1
SNN	5	0.023224	0.078376	0.989168	1539	4	-2.3512	0.78184	0.79908	0.993824	17333	1	-2.3512	0.13532	0.32185	0.992209	6674	3
KCNH8	5	0.023235	0.078407	0.989168	1540	4	-0.34732	0.23986	0.41508	0.992825	8335	1	-0.34732	0.37048	0.60121	0.99271	12665	2
hsa-mir-452	2	0.023248	0.042985	0.989168	1541	2	-2.7224	0.97675	0.97673	0.998493	21117	0	-2.7224	0.6455	0.65448	0.99271	17049	1
KRTAP16-1	4	0.023258	0.073351	0.989168	1542	4	-1.9662	0.97674	0.97665	0.998493	21115	0	-1.9662	0.87876	0.89234	0.998904	19751	1
SCRN1	6	0.023263	0.08382	0.989168	1543	4	-3.05	0.14556	0.3091	0.992825	5890	2	-3.05	0.22381	0.46672	0.992209	9308	4
ZNHIT1	5	0.023287	0.078545	0.989168	1544	3	-0.48798	0.75347	0.78113	0.992825	16844	1	-0.48798	0.035666	0.12057	0.984818	2364	1
CLSTN1	5	0.02329	0.078549	0.989168	1545	4	-1.3646	0.356	0.51579	0.992825	10700	1	-1.3646	0.189	0.4191	0.992209	8332	4
ITPRIP	4	0.023317	0.073516	0.989168	1546	2	0.41668	0.20351	0.3348	0.992825	7462	2	0.41668	0.4609	0.64089	0.99271	14302	1
PRLR	4	0.023322	0.073531	0.989168	1547	4	-2.6238	0.97668	0.97658	0.998493	21113	0	-2.6238	0.43661	0.62299	0.99271	13822	2
SULF1	5	0.023341	0.078671	0.989168	1548	2	-0.13121	0.50506	0.6494	0.992825	13260	2	-0.13121	0.90027	0.92804	0.999077	19977	1
CDRT1	5	0.02335	0.078695	0.989168	1549	3	-1.7546	0.57691	0.69654	0.992825	14297	1	-1.7546	0.95153	0.95458	0.999113	20654	1
H2AFB3	6	0.023388	0.084212	0.989168	1550	4	-0.82281	0.88624	0.8891	0.998493	19180	1	-0.82281	0.5731	0.78438	0.995865	16009	3
PDGFC	5	0.023433	0.078901	0.989168	1551	3	-1.5946	0.54488	0.68445	0.992825	13853	1	-1.5946	0.86956	0.93674	0.999077	19631	1
HSD3B2	5	0.023443	0.078927	0.989168	1552	4	-2.1599	0.95432	0.95448	0.998493	20612	0	-2.1599	0.49559	0.71954	0.99271	14931	2
hsa-mir-376c	3	0.02345	0.059856	0.989168	1553	3	-2.2445	0.97655	0.97664	0.998493	21111	0	-2.2445	0.85205	0.8533	0.998791	19424	1
RPS2	5	0.023512	0.079098	0.989168	1554	4	-3.5853	0.57429	0.69553	0.992825	14246	1	-3.5853	0.015269	0.065649	0.984818	1124	3
hsa-mir-3934	4	0.023517	0.074104	0.989168	1555	2	-1.4008	0.35509	0.49654	0.992825	10678	2	-1.4008	0.063488	0.17694	0.984818	3760	2
SFRP1	5	0.023548	0.07919	0.989168	1556	3	-0.42927	0.36614	0.52473	0.992825	10903	1	-0.42927	0.19072	0.4149	0.992209	8387	2
RIPK3	5	0.0236	0.07932	0.989168	1557	3	-0.88572	0.91074	0.91077	0.998493	19660	0	-0.88572	0.90759	0.95222	0.999113	20061	1
VPS26B	4	0.023612	0.07438	0.989168	1558	3	-2.3774	0.83971	0.83916	0.99644	18294	0	-2.3774	0.41581	0.60797	0.99271	13471	2
MDH2	4	0.02364	0.074463	0.989168	1559	4	-1.7755	0.97636	0.97623	0.998493	21108	0	-1.7755	0.83749	0.86994	0.998791	19269	1
ATP6V0B	4	0.023651	0.074496	0.989168	1560	1	0.20163	0.66831	0.69345	0.992825	15589	1	0.20163	0.25285	0.4572	0.992209	10073	2
C16orf45	5	0.023652	0.079455	0.989168	1561	2	-0.15299	0.19951	0.37349	0.992825	7344	2	-0.15299	0.41624	0.64564	0.99271	13476	3
FAM204A	3	0.023683	0.060439	0.989168	1562	2	-2.2485	0.32652	0.42492	0.992825	10168	1	-2.2485	0.18502	0.33211	0.992209	8205	2
OR2A42	6	0.0237	0.085136	0.989168	1563	3	-0.062723	0.87757	0.88246	0.998493	19010	1	-0.062723	0.17446	0.39869	0.992209	7873	3
ACACB	6	0.023763	0.085314	0.989168	1564	2	0.12946	0.42339	0.60187	0.992825	11948	2	0.12946	0.116	0.31162	0.992209	5999	2
RAP2C	5	0.023768	0.079747	0.989168	1565	3	-2.5468	0.84921	0.8503	0.996442	18465	1	-2.5468	0.34077	0.61327	0.99271	12099	4
CXorf57	4	0.023799	0.074912	0.989168	1566	3	-2.9756	0.88087	0.88048	0.998493	19077	0	-2.9756	0.097007	0.27441	0.991323	5217	3
VTCN1	4	0.023818	0.074961	0.989168	1567	1	0.65744	0.27055	0.40638	0.992825	9055	2	0.65744	0.14098	0.33208	0.992209	6845	3
LRCH4	5	0.023827	0.0799	0.989168	1568	3	-2.8898	0.79906	0.81089	0.995401	17601	1	-2.8898	0.81103	0.9007	0.998904	19005	2
TXLNG	4	0.023836	0.075016	0.989168	1569	4	-2.7248	0.97616	0.97605	0.998493	21102	0	-2.7248	0.69968	0.81734	0.996366	17749	1
GTSF1	5	0.02387	0.080004	0.989168	1570	3	-0.71027	0.10365	0.22688	0.992825	4729	2	-0.71027	0.12739	0.30744	0.99134	6399	3
DLX4	3	0.023933	0.061032	0.989168	1571	3	-1.8927	0.97607	0.97616	0.998493	21101	0	-1.8927	0.27835	0.43039	0.992209	10693	2
PDK2	5	0.023944	0.080194	0.989168	1572	4	-2.8155	0.86182	0.86191	0.998051	18708	1	-2.8155	0.084641	0.22566	0.98617	4700	2
ADH1A	5	0.023967	0.08025	0.989168	1573	4	-2.1767	0.93914	0.93934	0.998493	20265	0	-2.1767	0.48709	0.71176	0.99271	14782	3
CEP250	4	0.023985	0.075438	0.989168	1574	1	0.46547	0.79715	0.79697	0.993824	17571	1	0.46547	0.82167	0.86251	0.998791	19108	1
NKAIN4	6	0.024013	0.086081	0.989168	1575	2	-0.10482	0.5507	0.69645	0.992825	13941	1	-0.10482	0.78242	0.89412	0.998904	18641	2
CSF3	3	0.024014	0.061207	0.989168	1576	3	-2.4899	0.95215	0.95236	0.998493	20557	0	-2.4899	0.92652	0.92714	0.999002	20303	1
RBM27	4	0.024035	0.075582	0.989168	1577	4	-2.5955	0.97597	0.97585	0.998493	21098	0	-2.5955	0.085298	0.22699	0.98617	4721	4
MEST	5	0.024048	0.080455	0.989168	1578	3	-1.4599	0.70624	0.75468	0.992825	16124	1	-1.4599	0.15739	0.36094	0.992209	7345	2
MTRNR2L10	3	0.024066	0.061346	0.989168	1579	3	-1.3802	0.97593	0.97602	0.998493	21097	0	-1.3802	0.99184	0.99193	0.999212	21463	0
HIST1H4L	4	0.024068	0.075685	0.989168	1580	3	-0.49228	0.92589	0.9257	0.998493	19974	0	-0.49228	0.96687	0.9668	0.999113	20937	0
HIGD1B	6	0.024075	0.086286	0.989168	1581	2	0.96424	0.15113	0.31647	0.992825	6051	3	0.96424	0.54586	0.7649	0.99404	15638	3
INPP4B	5	0.024076	0.080522	0.989168	1582	4	-3.2041	0.5359	0.67794	0.992825	13719	1	-3.2041	0.80386	0.89587	0.998904	18911	2
ZMYND8	6	0.024086	0.086317	0.989168	1583	5	-1.3996	0.95766	0.95778	0.998493	20705	0	-1.3996	0.71902	0.86746	0.998791	17951	2
GPR161	6	0.024138	0.086487	0.989168	1584	4	-1.9293	0.16779	0.33839	0.992825	6509	1	-1.9293	0.75089	0.88037	0.998904	18280	2
DMRTA1	3	0.024142	0.061512	0.989168	1585	2	-2.6088	0.064159	0.12968	0.992758	3231	1	-2.6088	0.37356	0.52845	0.992209	12717	2
R3HDM4	4	0.024146	0.075904	0.989168	1586	3	-3.8515	0.9357	0.9355	0.998493	20187	0	-3.8515	0.67538	0.80416	0.996366	17428	2
SLC12A8	5	0.024179	0.080781	0.989168	1587	3	-1.216	0.77196	0.79263	0.993663	17167	1	-1.216	0.48298	0.708	0.99271	14706	2
hsa-mir-4787	3	0.024199	0.061648	0.989168	1588	3	-2.1948	0.9758	0.97589	0.998493	21093	0	-2.1948	0.58846	0.73648	0.993907	16241	2
UBE2V1	5	0.024222	0.080903	0.989168	1589	4	-4.1858	0.70043	0.75166	0.992825	16027	1	-4.1858	0.58063	0.76488	0.99404	16131	2
MAP2	4	0.024231	0.076156	0.989168	1590	4	-1.9645	0.97577	0.97564	0.998493	21092	0	-1.9645	0.97259	0.9726	0.999113	21050	0
KRTAP10-2	6	0.024263	0.086864	0.989168	1591	2	0.14297	0.34393	0.5461	0.992825	10487	2	0.14297	0.88651	0.94621	0.999113	19849	1
POLR3C	3	0.024276	0.06183	0.989168	1592	3	-3.6685	0.92812	0.92821	0.998493	20018	0	-3.6685	0.30232	0.45532	0.992209	11275	2
hsa-mir-8060	2	0.024319	0.044921	0.989168	1593	1	-0.71997	0.49035	0.49267	0.992825	13034	1	-0.71997	0.47288	0.52407	0.992209	14530	1
OLFML2A	5	0.02432	0.081132	0.989168	1594	4	-2.7987	0.79366	0.80703	0.99516	17512	1	-2.7987	0.30901	0.53972	0.99271	11432	3
EEF1A1	4	0.024357	0.076514	0.989168	1595	4	-2.0276	0.97564	0.97551	0.998493	21089	0	-2.0276	0.86357	0.88347	0.998904	19556	1
hsa-mir-1182	3	0.024381	0.062076	0.989168	1596	3	-4.7166	0.97562	0.97571	0.998493	21088	0	-4.7166	0.76727	0.78876	0.996366	18473	1
ZNF771	5	0.024382	0.081294	0.989168	1597	3	-1.8829	0.76094	0.78569	0.992825	16978	1	-1.8829	0.16596	0.37553	0.992209	7627	4
CST9L	6	0.024387	0.087248	0.989168	1598	3	-0.16151	0.6251	0.7557	0.992825	14939	2	-0.16151	0.24248	0.49137	0.992209	9813	4
PPP2R2C	4	0.024392	0.076603	0.989168	1599	2	-1.3637	0.40619	0.55121	0.992825	11679	2	-1.3637	0.40551	0.60051	0.99271	13282	2
CLASP1	5	0.024425	0.081395	0.989168	1600	4	-2.8782	0.92866	0.92891	0.998493	20031	0	-2.8782	0.77888	0.87954	0.998904	18601	2
RNF183	3	0.024453	0.062262	0.989168	1601	1	1.764	0.087057	0.16114	0.992758	4132	2	1.764	0.10476	0.22986	0.986901	5571	2
ZNF444	3	0.024472	0.062313	0.989168	1602	3	-1.7037	0.97553	0.97562	0.998493	21087	0	-1.7037	0.55822	0.71334	0.99271	15784	2
CRYGS	5	0.02449	0.08156	0.989168	1603	4	-1.739	0.76175	0.78619	0.992825	16987	1	-1.739	0.76154	0.8685	0.998791	18410	1
FXYD6-FXYD2	6	0.024499	0.08759	0.989168	1604	4	-1.1348	0.21144	0.39492	0.992825	7661	2	-1.1348	0.070428	0.21321	0.984818	4091	4
HOPX	5	0.024512	0.081619	0.989168	1605	3	-1.0308	0.21436	0.39342	0.992825	7742	2	-1.0308	0.050707	0.16442	0.984818	3144	5
SLC25A30	5	0.024546	0.081709	0.989168	1606	2	0.28898	0.90083	0.90094	0.998493	19454	0	0.28898	0.20541	0.43088	0.992209	8792	3
HOXC11	6	0.024554	0.087759	0.989168	1607	3	-2.1235	0.034474	0.10559	0.992484	2011	2	-2.1235	0.39367	0.65395	0.99271	13081	3
GNL1	4	0.024563	0.077084	0.989168	1608	3	-2.2139	0.90424	0.90394	0.998493	19526	0	-2.2139	0.41203	0.60529	0.99271	13408	2
FGF18	5	0.024565	0.081758	0.989168	1609	2	0.23748	0.092748	0.20922	0.992825	4360	1	0.23748	0.033595	0.11588	0.984818	2243	3
ANKRD13A	5	0.024576	0.081788	0.989168	1610	4	-2.0026	0.71309	0.75834	0.992825	16229	1	-2.0026	0.40612	0.63596	0.99271	13299	3
EPT1	6	0.024599	0.087894	0.989168	1611	5	-2.6935	0.59115	0.72837	0.992825	14480	1	-2.6935	0.96174	0.96936	0.999113	20830	1
A2ML1	6	0.024641	0.088013	0.989168	1612	3	-1.3743	0.57641	0.71655	0.992825	14289	1	-1.3743	0.99876	0.99876	0.999934	21606	0
ESPN	4	0.024652	0.077337	0.989168	1613	2	-0.71379	0.17251	0.30157	0.992825	6642	2	-0.71379	0.039256	0.12884	0.984818	2558	2
RGCC	6	0.024677	0.088136	0.989168	1614	4	-2.0284	0.31659	0.52475	0.992825	9984	2	-2.0284	0.58452	0.79265	0.996366	16179	3
LRRC30	4	0.024775	0.077689	0.989168	1615	2	-1.4614	0.65474	0.68438	0.992825	15404	1	-1.4614	0.82932	0.86607	0.998791	19195	1
FURIN	4	0.024776	0.077693	0.989168	1616	3	-2.7187	0.85113	0.85065	0.996442	18507	0	-2.7187	0.43526	0.66366	0.99271	13798	3
ARHGEF16	5	0.024783	0.082312	0.989168	1617	3	-0.17408	0.48189	0.6281	0.992825	12895	1	-0.17408	0.55399	0.75109	0.99404	15725	2
SERPINA6	5	0.024798	0.082354	0.989168	1618	3	-2.1077	0.82637	0.83127	0.995528	18052	1	-2.1077	0.56958	0.78187	0.995865	15956	3
PHEX	4	0.024804	0.077763	0.989168	1619	4	-1.2529	0.9752	0.97507	0.998493	21084	0	-1.2529	0.99983	0.99982	0.999962	21631	0
CLDN6	5	0.024841	0.08245	0.989168	1620	4	-2.5391	0.75084	0.77956	0.992825	16807	1	-2.5391	0.93409	0.94378	0.999113	20391	1
SRPK1	4	0.024844	0.07788	0.989168	1621	3	-3.4961	0.092466	0.20086	0.992825	4347	1	-3.4961	0.5755	0.76222	0.99404	16047	2
AIFM3	4	0.024857	0.077916	0.989168	1622	3	-2.4259	0.072667	0.16383	0.992758	3579	1	-2.4259	0.2137	0.4398	0.992209	9035	3
MTMR8	6	0.024887	0.088768	0.989168	1623	2	0.27046	0.11313	0.2656	0.992825	5017	2	0.27046	0.12388	0.32372	0.992209	6283	3
APOBEC1	5	0.024913	0.082639	0.989168	1624	4	-2.203	0.83862	0.84119	0.99644	18270	1	-2.203	0.47425	0.69996	0.99271	14551	3
MEF2A	5	0.024948	0.082719	0.989168	1625	4	-1.4272	0.54301	0.68377	0.992825	13831	1	-1.4272	0.42439	0.67648	0.99271	13614	3
TPM4	6	0.024949	0.088954	0.989168	1626	3	-0.36379	0.93844	0.9384	0.998493	20246	0	-0.36379	0.58185	0.79072	0.996366	16149	2
KRT10	4	0.02502	0.078391	0.989168	1627	3	-3.0044	0.73808	0.74473	0.992825	16617	1	-3.0044	0.96444	0.9644	0.999113	20889	0
hsa-mir-6774	3	0.025042	0.063648	0.989168	1628	2	-2.7588	0.67548	0.67607	0.992825	15688	1	-2.7588	0.10937	0.23846	0.987255	5734	3
TBC1D22B	4	0.025055	0.078489	0.989168	1629	2	-0.57533	0.66336	0.69009	0.992825	15508	1	-0.57533	0.27828	0.4905	0.992209	10691	3
PDGFRL	6	0.025074	0.08932	0.989168	1630	2	0.36879	0.2526	0.44644	0.992825	8662	3	0.36879	0.11668	0.3127	0.992209	6026	4
hsa-mir-4797	2	0.025096	0.04629	0.989168	1631	2	-2.4399	0.9279	0.92804	0.998493	20014	0	-2.4399	0.92179	0.92183	0.998904	20249	0
ECE2	3	0.025111	0.063809	0.989168	1632	3	-2.9587	0.95779	0.95797	0.998493	20708	0	-2.9587	0.97075	0.97069	0.999113	21009	0
OR2L5	3	0.025121	0.06383	0.989168	1633	2	-2.2008	0.58723	0.60005	0.992825	14433	1	-2.2008	0.92295	0.923	0.998958	20260	0
TTC30B	6	0.025157	0.089559	0.989168	1634	4	-1.8491	0.036263	0.10989	0.992758	2100	2	-1.8491	0.092237	0.26366	0.988934	5008	5
WLS	5	0.025163	0.083268	0.989168	1635	2	0.32756	0.32026	0.48456	0.992825	10072	2	0.32756	0.14415	0.33774	0.992209	6942	4
CHODL	4	0.025166	0.078804	0.989168	1636	4	-2.1173	0.97483	0.9747	0.998493	21075	0	-2.1173	0.69592	0.82893	0.996366	17689	2
CALU	4	0.025177	0.078834	0.989168	1637	3	-2.9248	0.84859	0.84813	0.996442	18452	0	-2.9248	0.55921	0.71409	0.99271	15838	2
GALNT15	6	0.025183	0.089637	0.989168	1638	2	0.58155	0.2152	0.39967	0.992825	7757	3	0.58155	0.33648	0.60828	0.99271	12013	2
ARF3	3	0.025246	0.064137	0.989168	1639	3	-2.9915	0.96788	0.96794	0.998493	20923	0	-2.9915	0.84687	0.84869	0.998791	19369	1
hsa-mir-6857	4	0.025251	0.07903	0.989168	1640	3	-2.7443	0.46073	0.5779	0.992825	12542	1	-2.7443	0.12927	0.2817	0.991323	6472	2
HIST1H4G	4	0.025258	0.079057	0.989168	1641	2	-0.37988	0.095269	0.20599	0.992825	4432	2	-0.37988	0.045542	0.13327	0.984818	2877	4
NRP1	4	0.025261	0.079065	0.989168	1642	3	-2.5262	0.58826	0.64366	0.992825	14446	1	-2.5262	0.45227	0.63452	0.99271	14130	2
LDB3	5	0.025267	0.083528	0.989168	1643	2	0.63476	0.28893	0.45737	0.992825	9398	2	0.63476	0.50383	0.7255	0.99271	15095	2
TRANK1	4	0.025276	0.079106	0.989168	1644	4	-1.4413	0.96728	0.96716	0.998493	20909	0	-1.4413	0.67501	0.81684	0.996366	17420	2
DLGAP2	5	0.025289	0.083583	0.989168	1645	4	-3.4566	0.96286	0.96302	0.998493	20812	0	-3.4566	0.94882	0.95271	0.999113	20612	1
STPG2	5	0.0253	0.083611	0.989168	1646	4	-1.8667	0.33181	0.49471	0.992825	10260	1	-1.8667	0.77261	0.87553	0.998904	18529	1
PFKFB3	5	0.025303	0.083627	0.989168	1647	4	-2.4689	0.86104	0.86117	0.998014	18691	1	-2.4689	0.28214	0.5121	0.992209	10768	3
L2HGDH	5	0.025336	0.083708	0.989168	1648	2	0.079112	0.41678	0.56978	0.992825	11854	1	0.079112	0.23768	0.46537	0.992209	9673	2
HEBP1	5	0.025339	0.083712	0.989168	1649	3	-2.3595	0.81994	0.82633	0.995528	17942	1	-2.3595	0.98364	0.98372	0.999113	21294	0
EHD3	6	0.025351	0.090131	0.989168	1650	2	0.57876	0.289	0.49125	0.992825	9400	3	0.57876	0.14188	0.35109	0.992209	6876	3
RFXANK	5	0.025371	0.083808	0.989168	1651	4	-1.4608	0.95025	0.95044	0.998493	20509	0	-1.4608	0.60695	0.77906	0.995865	16502	2
HSP90AB1	4	0.025399	0.079456	0.989168	1652	4	-2.4038	0.9746	0.97448	0.998493	21071	0	-2.4038	0.48193	0.6564	0.99271	14687	2
MPDZ	5	0.025423	0.083942	0.989168	1653	2	0.40571	0.074566	0.1791	0.992758	3647	2	0.40571	0.034384	0.11766	0.984818	2288	2
HOXC9	4	0.025473	0.079659	0.989168	1654	4	-2.5979	0.97453	0.9744	0.998493	21069	0	-2.5979	0.9756	0.97567	0.999113	21114	0
PDZK1IP1	5	0.025475	0.084087	0.989168	1655	2	0.039387	0.83618	0.83924	0.99644	18223	1	0.039387	0.023117	0.084813	0.984818	1610	2
PHF14	5	0.025499	0.084157	0.989168	1656	3	-1.7514	0.81235	0.82058	0.995528	17817	1	-1.7514	0.078236	0.23157	0.987255	4434	3
CGREF1	5	0.025514	0.084198	0.989168	1657	4	-2.2511	0.82133	0.82736	0.995528	17962	1	-2.2511	0.35032	0.58124	0.99271	12247	1
SVOPL	5	0.025515	0.084201	0.989168	1658	3	-1.5247	0.21456	0.39358	0.992825	7747	1	-1.5247	0.13598	0.32304	0.992209	6689	4
TJP2	4	0.025528	0.079811	0.989168	1659	1	0.67092	0.57392	0.63555	0.992825	14241	1	0.67092	0.86594	0.91609	0.998904	19586	1
MT2A	5	0.025528	0.084231	0.989168	1660	4	-2.5265	0.26955	0.44067	0.992825	9030	1	-2.5265	0.26705	0.49636	0.992209	10417	1
ZNF774	4	0.025548	0.079873	0.989168	1661	4	-1.7561	0.97445	0.97433	0.998493	21066	0	-1.7561	0.97187	0.97187	0.999113	21035	0
ZNF575	3	0.02555	0.06484	0.989168	1662	2	-2.2122	0.079746	0.15124	0.992758	3858	1	-2.2122	0.38775	0.54268	0.99271	12978	1
KIAA0141	4	0.02555	0.079875	0.989168	1663	3	-2.4336	0.5732	0.63517	0.992825	14233	1	-2.4336	0.097584	0.23265	0.987255	5235	3
FGF16	6	0.025555	0.090756	0.989168	1664	2	0.16697	0.59785	0.73368	0.992825	14569	1	0.16697	0.1464	0.35777	0.992209	7014	3
VASN	6	0.025573	0.090813	0.989168	1665	4	-0.85041	0.56818	0.71012	0.992825	14173	1	-0.85041	0.078823	0.23293	0.987255	4454	5
SEL1L3	6	0.025605	0.090911	0.989168	1666	4	-2.477	0.95188	0.95188	0.998493	20550	0	-2.477	0.82715	0.91486	0.998904	19170	1
DONSON	4	0.025611	0.080041	0.989168	1667	3	-2.2629	0.95856	0.9585	0.998493	20728	0	-2.2629	0.85384	0.87812	0.998904	19442	1
ZNF791	6	0.02566	0.09108	0.989168	1668	2	-0.0051381	0.93106	0.9312	0.998493	20080	0	-0.0051381	0.97511	0.97697	0.999113	21105	1
PFN4	4	0.025731	0.080404	0.989168	1669	4	-1.8392	0.97427	0.97412	0.998493	21063	0	-1.8392	0.67679	0.81782	0.996366	17456	2
EVA1C	5	0.025733	0.084728	0.989168	1670	4	-2.006	0.75437	0.78166	0.992825	16861	1	-2.006	0.23081	0.47607	0.992209	9488	4
hsa-mir-1261	3	0.025735	0.065271	0.989168	1671	2	-2.6631	0.58422	0.59762	0.992825	14396	1	-2.6631	0.28733	0.43964	0.992209	10901	2
RNF19B	4	0.025757	0.08048	0.989168	1672	2	-0.92054	0.068927	0.15661	0.992758	3430	2	-0.92054	0.14652	0.30763	0.99134	7018	3
SSTR3	6	0.025761	0.091371	0.989168	1673	4	-1.9617	0.96222	0.96232	0.998493	20807	0	-1.9617	0.7113	0.86438	0.998791	17860	2
THUMPD3	5	0.025763	0.084793	0.989168	1674	4	-2.5808	0.75503	0.78206	0.992825	16875	1	-2.5808	0.16387	0.37197	0.992209	7573	1
GMEB1	4	0.025772	0.08052	0.989168	1675	3	-2.7836	0.30662	0.44484	0.992825	9783	1	-2.7836	0.15922	0.3266	0.992209	7417	3
C17orf105	5	0.025817	0.08492	0.989168	1676	2	0.24863	0.20295	0.37852	0.992825	7448	1	0.24863	0.23396	0.46142	0.992209	9571	2
C6orf195	4	0.025829	0.080685	0.989168	1677	4	-2.6053	0.97417	0.97403	0.998493	21062	0	-2.6053	0.51149	0.7294	0.992766	15180	2
PDIA2	5	0.025837	0.084962	0.989168	1678	4	-2.2235	0.95712	0.95728	0.998493	20687	0	-2.2235	0.37536	0.60604	0.99271	12748	3
LRRK1	4	0.025841	0.080712	0.989168	1679	2	-0.48304	0.86246	0.86209	0.998077	18717	0	-0.48304	0.11548	0.26051	0.987255	5976	3
TP53	4	0.025861	0.080765	0.989168	1680	2	-2.3794	0.46985	0.58214	0.992825	12697	1	-2.3794	0.1287	0.30979	0.991717	6454	1
SCML1	3	0.025876	0.065592	0.989168	1681	2	-3.4708	0.46175	0.50861	0.992825	12558	1	-3.4708	0.42774	0.58294	0.99271	13676	2
ELMOD2	5	0.025882	0.085074	0.989168	1682	4	-2.3642	0.84033	0.84264	0.99644	18307	1	-2.3642	0.98834	0.98834	0.999212	21380	0
BIRC2	4	0.025903	0.080888	0.989168	1683	2	-1.3692	0.14257	0.26931	0.992825	5812	1	-1.3692	0.42066	0.61145	0.99271	13567	2
HSPA9	4	0.025907	0.080899	0.989168	1684	4	-2.4852	0.97409	0.97394	0.998493	21059	0	-2.4852	0.96357	0.96352	0.999113	20872	0
hsa-mir-3141	3	0.025929	0.065713	0.989168	1685	2	-1.4091	0.75181	0.75176	0.992825	16817	0	-1.4091	0.90261	0.90264	0.998904	20012	0
ALG1	4	0.025932	0.080977	0.989168	1686	3	-2.6685	0.26732	0.40292	0.992825	8984	1	-2.6685	0.37225	0.57655	0.99271	12686	1
BLOC1S5	5	0.025943	0.085225	0.989168	1687	2	0.14292	0.25329	0.42671	0.992825	8679	2	0.14292	0.27188	0.50136	0.992209	10538	1
TPPP2	6	0.025952	0.091948	0.989168	1688	3	-1.2325	0.37099	0.56481	0.992825	10991	1	-1.2325	0.57125	0.78305	0.995865	15978	2
MAN2C1	5	0.025953	0.085243	0.989168	1689	2	-0.1521	0.83435	0.83776	0.996218	18194	1	-0.1521	0.5171	0.73218	0.993045	15246	2
KPNA3	4	0.025955	0.081032	0.989168	1690	2	-1.0255	0.52603	0.60988	0.992825	13553	1	-1.0255	0.1692	0.34111	0.992209	7730	2
RERG	6	0.025976	0.092013	0.989168	1691	3	-0.4589	0.030947	0.097174	0.992066	1849	3	-0.4589	0.72688	0.87051	0.998791	18029	1
ETV3	4	0.025986	0.081108	0.989168	1692	2	-1.1691	0.71044	0.7232	0.992825	16197	1	-1.1691	0.3473	0.57824	0.99271	12212	2
SRP19	4	0.026062	0.081288	0.989168	1693	2	-1.4666	0.75348	0.75758	0.992825	16845	1	-1.4666	0.15708	0.32341	0.992209	7336	3
SAGE1	4	0.026077	0.081324	0.989168	1694	3	-1.8587	0.042999	0.10579	0.992484	2387	1	-1.8587	0.045907	0.13418	0.984818	2904	2
BMP2K	5	0.026099	0.085616	0.989168	1695	3	-1.2291	0.6358	0.721	0.992825	15107	1	-1.2291	0.15229	0.35207	0.992209	7176	3
hsa-mir-519d	4	0.026112	0.081414	0.989168	1696	4	-0.75632	0.97389	0.97375	0.998493	21055	0	-0.75632	0.44063	0.62598	0.99271	13900	1
E2F1	6	0.026135	0.092496	0.989168	1697	2	-0.15822	0.78983	0.83048	0.995528	17465	1	-0.15822	0.49397	0.72721	0.99271	14901	3
SHPRH	6	0.026157	0.092568	0.989168	1698	5	-1.6877	0.87511	0.88068	0.998493	18947	1	-1.6877	0.76469	0.88628	0.998904	18445	2
KIAA0430	5	0.026162	0.085778	0.989168	1699	3	-2.4184	0.9419	0.94209	0.998493	20326	0	-2.4184	0.75927	0.86709	0.998791	18382	2
MAGEE2	4	0.026175	0.081588	0.989168	1700	3	-2.4635	0.67006	0.69461	0.992825	15612	1	-2.4635	0.67067	0.80043	0.996366	17379	2
hsa-mir-891b	3	0.02621	0.066377	0.989168	1701	3	-2.3671	0.97379	0.97386	0.998493	21053	0	-2.3671	0.069213	0.16025	0.984818	4016	3
PRR7	4	0.026211	0.081682	0.989168	1702	3	-2.5479	0.70489	0.71909	0.992825	16100	1	-2.5479	0.34508	0.5571	0.99271	12172	2
LACTB	5	0.026225	0.085938	0.989168	1703	3	-1.1111	0.094908	0.21273	0.992825	4424	1	-1.1111	0.44445	0.67224	0.99271	13973	3
NOL7	6	0.026267	0.092889	0.989168	1704	5	-1.2533	0.9861	0.98607	0.998493	21327	0	-1.2533	0.87168	0.93789	0.999077	19660	2
HERC3	5	0.026285	0.086086	0.989168	1705	3	-2.0889	0.95094	0.95112	0.998493	20526	0	-2.0889	0.47383	0.69956	0.99271	14544	3
PLAG1	4	0.026304	0.08195	0.989168	1706	3	-2.648	0.91528	0.91502	0.998493	19760	0	-2.648	0.83193	0.86733	0.998791	19219	1
GALNT8	3	0.026333	0.066669	0.989168	1707	1	0.39429	0.2243	0.34183	0.992825	7983	1	0.39429	0.11884	0.25588	0.987255	6107	2
KAT2B	5	0.026336	0.086212	0.989168	1708	3	-2.1236	0.50527	0.6496	0.992825	13263	2	-2.1236	0.78732	0.88498	0.998904	18687	1
hsa-mir-323a	4	0.026337	0.082036	0.989168	1709	3	-1.0121	0.89146	0.89121	0.998493	19277	0	-1.0121	0.42635	0.61563	0.99271	13647	2
hsa-mir-3119-2	3	0.026342	0.066696	0.989168	1710	3	-3.429	0.97366	0.97371	0.998493	21051	0	-3.429	0.84206	0.84452	0.99874	19320	1
AMMECR1	6	0.026354	0.093147	0.989168	1711	5	-2.0727	0.63564	0.76436	0.992825	15102	1	-2.0727	0.33006	0.60074	0.99271	11870	4
WDR20	4	0.026378	0.082145	0.989168	1712	3	-3.9051	0.85292	0.85247	0.996442	18545	0	-3.9051	0.98173	0.98171	0.999113	21255	0
ESRP1	5	0.02642	0.086424	0.989168	1713	4	-2.3038	0.55855	0.68954	0.992825	14033	1	-2.3038	0.16165	0.36822	0.992209	7495	4
DCAF15	6	0.026429	0.093378	0.989168	1714	3	-0.91418	0.15568	0.32247	0.992825	6190	2	-0.91418	0.12679	0.32821	0.992209	6376	4
C1orf168	5	0.026432	0.086459	0.989168	1715	4	-2.7243	0.51349	0.65716	0.992825	13376	1	-2.7243	0.11941	0.29277	0.991323	6124	4
SSTR5	4	0.026445	0.082331	0.989168	1716	2	-0.13549	0.43123	0.56441	0.992825	12062	1	-0.13549	0.037339	0.12445	0.984818	2465	4
AQR	3	0.026449	0.06695	0.989168	1717	2	-2.9728	0.91074	0.91074	0.998493	19659	0	-2.9728	0.92946	0.92976	0.999077	20347	1
NHP2	5	0.026468	0.086548	0.989168	1718	4	-3.6031	0.86508	0.8651	0.998149	18760	1	-3.6031	0.35168	0.58259	0.99271	12328	3
LAMTOR1	2	0.026521	0.048788	0.989168	1719	2	-3.3351	0.97348	0.97348	0.998493	21047	0	-3.3351	0.23278	0.36108	0.992209	9539	2
CENPF	3	0.026541	0.067168	0.989168	1720	2	-2.1303	0.85145	0.85143	0.996442	18516	0	-2.1303	0.71681	0.75745	0.99404	17927	1
SERPINF2	3	0.026552	0.06719	0.989168	1721	2	-3.0704	0.31544	0.41853	0.992825	9963	1	-3.0704	0.24614	0.39665	0.992209	9902	2
S100Z	6	0.026567	0.093792	0.989168	1722	3	-0.096511	0.93853	0.93849	0.998493	20250	0	-0.096511	0.75876	0.88374	0.998904	18377	2
ERVV-1	6	0.026579	0.093827	0.989168	1723	3	-0.21916	0.98271	0.98266	0.998493	21242	0	-0.21916	0.94085	0.96124	0.999113	20502	1
KCNH5	6	0.026612	0.093932	0.989168	1724	5	-1.8228	0.034399	0.10541	0.992484	2008	1	-1.8228	0.0092451	0.041766	0.984818	714	2
TNFAIP8L2-SCNM1	6	0.026614	0.093936	0.989168	1725	4	-2.3698	0.92485	0.92492	0.998493	19954	0	-2.3698	0.79584	0.90008	0.998904	18808	2
SDF4	6	0.026679	0.094134	0.989168	1726	3	-1.6612	0.32482	0.53312	0.992825	10144	2	-1.6612	0.45608	0.69967	0.99271	14198	2
KLK5	5	0.026681	0.087092	0.989168	1727	4	-1.5835	0.94115	0.94135	0.998493	20311	0	-1.5835	0.97898	0.97907	0.999113	21186	0
C6orf106	6	0.02669	0.094162	0.989168	1728	5	-2.1819	0.98939	0.98936	0.998493	21410	0	-2.1819	0.79584	0.90008	0.998904	18806	2
FCGRT	4	0.026708	0.083065	0.989168	1729	4	-2.3022	0.97329	0.97317	0.998493	21040	0	-2.3022	0.14211	0.30116	0.99134	6884	1
MED25	5	0.026709	0.087169	0.989168	1730	3	-2.4419	0.35984	0.51916	0.992825	10782	1	-2.4419	0.22295	0.44969	0.992209	9282	1
KDM2B	5	0.026723	0.087208	0.989168	1731	3	-0.24831	0.31671	0.48152	0.992825	9986	2	-0.24831	0.029653	0.10544	0.984818	2026	4
STAC2	5	0.026733	0.087232	0.989168	1732	4	-2.8939	0.98103	0.98114	0.998493	21203	0	-2.8939	0.8981	0.92721	0.999002	19956	1
hsa-mir-181d	4	0.026736	0.08314	0.989168	1733	2	-1.1324	0.20457	0.33596	0.992825	7493	2	-1.1324	0.15484	0.32005	0.992209	7260	3
hsa-mir-372	4	0.026745	0.083164	0.989168	1734	2	-0.014815	0.012993	0.042553	0.960344	904	2	-0.014815	0.0020878	0.0075196	0.979106	173	2
hsa-mir-106a	3	0.026782	0.067731	0.989168	1735	3	-2.8938	0.97322	0.97328	0.998493	21038	0	-2.8938	0.91649	0.91646	0.998904	20186	0
METTL21C	5	0.026801	0.087397	0.989168	1736	3	-1.6554	0.122	0.25606	0.992825	5229	2	-1.6554	0.026814	0.096595	0.984818	1848	3
C2orf80	5	0.026827	0.087468	0.989168	1737	1	0.44063	0.41064	0.5644	0.992825	11771	2	0.44063	0.0039243	0.016519	0.979248	315	2
IGFBP1	5	0.026832	0.087478	0.989168	1738	4	-1.6738	0.9203	0.92047	0.998493	19873	0	-1.6738	0.5438	0.7458	0.993907	15621	2
hsa-mir-3612	4	0.026843	0.083433	0.989168	1739	4	-1.3704	0.97316	0.97303	0.998493	21037	0	-1.3704	0.91385	0.91644	0.998904	20142	1
FAM131A	5	0.026879	0.087591	0.989168	1740	2	1.4047	0.064589	0.16241	0.992758	3256	3	1.4047	0.064372	0.18386	0.984818	3806	4
hsa-mir-7702	3	0.026922	0.06806	0.989168	1741	3	-1.8577	0.97308	0.97314	0.998493	21035	0	-1.8577	0.90632	0.90637	0.998904	20045	0
hsa-mir-6798	3	0.026928	0.068073	0.989168	1742	3	-1.4598	0.97307	0.97314	0.998493	21034	0	-1.4598	0.98809	0.98825	0.999212	21376	0
hsa-mir-5697	4	0.026991	0.083828	0.989168	1743	4	-1.6006	0.97301	0.97288	0.998493	21031	0	-1.6006	0.59728	0.74335	0.993907	16372	2
LCE1C	4	0.026991	0.083828	0.989168	1744	4	-2.3946	0.97301	0.97288	0.998493	21030	0	-2.3946	0.93409	0.94378	0.999113	20424	1
NPC1L1	6	0.027007	0.095149	0.989168	1745	2	-0.014239	0.55653	0.70101	0.992825	14003	1	-0.014239	0.069039	0.20987	0.984818	4005	1
VSTM2B	4	0.027028	0.083933	0.989168	1746	2	-1.4032	0.17941	0.30894	0.992825	6832	1	-1.4032	0.40746	0.60194	0.99271	13321	2
PSMA7	4	0.027078	0.084064	0.989168	1747	3	-1.4062	0.92375	0.92357	0.998493	19933	0	-1.4062	0.28788	0.50282	0.992209	10913	3
BATF3	4	0.027093	0.084104	0.989168	1748	2	-1.2256	0.39732	0.54176	0.992825	11501	1	-1.2256	0.57846	0.76376	0.99404	16092	2
GATA6	5	0.027139	0.088246	0.989168	1749	1	-0.03268	0.83194	0.83579	0.996148	18155	1	-0.03268	0.59566	0.77291	0.994925	16347	2
NonTargetingControlGuideForHuman_0246	2	0.027151	0.049899	0.989168	1750	1	-3.3321	0.52828	0.5288	0.992825	13593	1	-3.3321	0.15818	0.25722	0.987255	7373	2
RIPK1	6	0.027151	0.095575	0.989168	1751	3	0.14595	0.092369	0.23145	0.992825	4343	3	0.14595	0.11656	0.31251	0.992209	6024	3
ATP6V1F	4	0.027182	0.084372	0.989168	1752	3	-2.8086	0.90895	0.90867	0.998493	19624	0	-2.8086	0.25004	0.45342	0.992209	10003	3
ABHD1	4	0.027194	0.084402	0.989168	1753	2	-1.6762	0.75819	0.76149	0.992825	16931	1	-1.6762	0.53055	0.69263	0.99271	15410	2
C9orf47	6	0.027217	0.095767	0.989168	1754	5	-2.2705	0.9566	0.95669	0.998493	20666	0	-2.2705	0.44584	0.69219	0.99271	13998	3
FBXO41	4	0.027223	0.084496	0.989168	1755	3	-2.2629	0.53221	0.61305	0.992825	13660	1	-2.2629	0.20117	0.42626	0.992209	8634	3
DENND4A	4	0.027236	0.08453	0.989168	1756	2	-0.80104	0.82412	0.82374	0.995528	18011	0	-0.80104	0.95148	0.95454	0.999113	20652	1
HTR2B	4	0.027241	0.084541	0.989168	1757	2	-0.5417	0.40849	0.55369	0.992825	11723	2	-0.5417	0.37385	0.57774	0.99271	12721	2
TBPL2	5	0.027243	0.088498	0.989168	1758	1	0.37138	0.74966	0.77886	0.992825	16792	1	0.37138	0.3869	0.61732	0.99271	12969	2
MRPL37	3	0.027272	0.068876	0.989168	1759	2	-0.31149	0.84561	0.84563	0.996442	18396	0	-0.31149	0.62532	0.7651	0.99404	16766	2
WDR37	4	0.027277	0.08464	0.989168	1760	3	-3.2693	0.44212	0.5693	0.992825	12231	1	-3.2693	0.30371	0.52278	0.992209	11309	3
DCDC1	5	0.027295	0.088621	0.989168	1761	2	-0.076894	0.19412	0.36557	0.992825	7211	2	-0.076894	0.075152	0.20631	0.984818	4312	3
IQCJ	2	0.027319	0.050208	0.989168	1762	1	-1.6398	0.62495	0.62467	0.992825	14936	0	-1.6398	0.60103	0.61843	0.99271	16425	1
SALL2	4	0.027345	0.084819	0.989168	1763	4	-0.8452	0.97265	0.97253	0.998493	21027	0	-0.8452	0.3829	0.58413	0.99271	12901	1
DYDC2	4	0.027354	0.084844	0.989168	1764	3	-2.8881	0.9614	0.96128	0.998493	20787	0	-2.8881	0.92046	0.93682	0.999077	20227	1
CRIP1	6	0.027381	0.09625	0.989168	1765	2	0.40738	0.31875	0.52732	0.992825	10039	3	0.40738	0.34396	0.61686	0.99271	12155	2
CYP19A1	5	0.027384	0.088831	0.989168	1766	3	-1.8458	0.29478	0.46245	0.992825	9521	2	-1.8458	0.031299	0.11052	0.984818	2134	3
hsa-mir-4637	3	0.027393	0.069156	0.989168	1767	3	-3.15	0.96497	0.96506	0.998493	20854	0	-3.15	0.96268	0.96282	0.999113	20856	0
CLTA	5	0.027473	0.089045	0.989168	1768	4	-1.886	0.75487	0.78197	0.992825	16871	1	-1.886	0.25531	0.48389	0.992209	10137	1
FAM126A	5	0.027492	0.089089	0.989168	1769	4	-1.6191	0.32241	0.4864	0.992825	10101	1	-1.6191	0.65355	0.80462	0.996366	17158	2
ACSL4	5	0.027503	0.089116	0.989168	1770	2	-0.01332	0.11475	0.24469	0.992825	5053	2	-0.01332	0.4598	0.68657	0.99271	14270	2
C11orf68	6	0.027521	0.096675	0.989168	1771	5	-1.5292	0.52093	0.67359	0.992825	13487	1	-1.5292	0.6106	0.81133	0.996366	16554	3
FAM96A	3	0.027522	0.069443	0.989168	1772	2	-1.7919	0.62239	0.62909	0.992825	14902	1	-1.7919	0.36913	0.57437	0.99271	12637	2
PSMC2	5	0.027526	0.089177	0.989168	1773	3	-3.9623	0.036457	0.10663	0.992758	2112	2	-3.9623	0.28083	0.51073	0.992209	10742	1
TMIGD2	4	0.027527	0.085326	0.989168	1774	2	-0.11023	0.06234	0.14386	0.992758	3165	2	-0.11023	0.23504	0.43331	0.992209	9606	3
hsa-mir-548ag-1	2	0.027528	0.050567	0.989168	1775	1	-1.9712	0.81109	0.81078	0.995401	17795	0	-1.9712	0.21781	0.34079	0.992209	9143	2
METTL23	5	0.027581	0.089308	0.989168	1776	4	-1.4499	0.6739	0.73841	0.992825	15672	1	-1.4499	0.84961	0.91121	0.998904	19393	1
hsa-mir-1269b	2	0.027591	0.05068	0.989168	1777	2	-3.9764	0.96857	0.9686	0.998493	20941	0	-3.9764	0.99005	0.99006	0.999212	21419	0
CEP164	5	0.027607	0.089371	0.989168	1778	2	0.21749	0.24495	0.4195	0.992825	8460	2	0.21749	0.29436	0.52467	0.992209	11076	2
ZNF432	5	0.027612	0.089387	0.989168	1779	2	0.87607	0.12794	0.26543	0.992825	5401	3	0.87607	0.10031	0.25657	0.987255	5338	2
FOXR2	5	0.027632	0.089432	0.989168	1780	4	-1.1253	0.25249	0.42601	0.992825	8660	1	-1.1253	0.88318	0.94431	0.999113	19795	2
SLX4IP	6	0.027678	0.097133	0.989168	1781	5	-2.8858	0.98933	0.9893	0.998493	21409	0	-2.8858	0.9923	0.99233	0.999212	21479	0
PDE3B	4	0.027694	0.08579	0.989168	1782	1	-0.071749	0.33807	0.4784	0.992825	10360	1	-0.071749	0.98414	0.98411	0.999113	21307	0
BTBD3	5	0.027704	0.089604	0.989168	1783	4	-1.1758	0.97391	0.97396	0.998493	21056	0	-1.1758	0.90707	0.93078	0.999077	20057	1
KIAA1217	6	0.027755	0.097364	0.989168	1784	4	-1.2245	0.97876	0.97869	0.998493	21163	0	-1.2245	0.64661	0.83669	0.998638	17063	3
MED9	5	0.027763	0.089753	0.989168	1785	1	0.30967	0.0096477	0.033926	0.960344	704	2	0.30967	0.089997	0.2364	0.987255	4919	3
hsa-mir-139	4	0.0278	0.086076	0.989168	1786	2	-1.1012	0.27563	0.41183	0.992825	9142	1	-1.1012	0.21608	0.40749	0.992209	9104	2
RSPH10B2	4	0.027835	0.086178	0.989168	1787	3	-1.8502	0.84976	0.84928	0.996442	18477	0	-1.8502	0.33369	0.54886	0.99271	11951	2
DESI2	4	0.027884	0.086311	0.989168	1788	4	-2.6443	0.97212	0.972	0.998493	21019	0	-2.6443	0.81595	0.85995	0.998791	19049	1
SSPN	5	0.027892	0.090083	0.989168	1789	3	-3.3053	0.35058	0.51112	0.992825	10608	1	-3.3053	0.77812	0.87906	0.998904	18598	1
EIF4EBP3	6	0.027902	0.097768	0.989168	1790	5	-2.4575	0.95438	0.95446	0.998493	20616	0	-2.4575	0.087186	0.2522	0.987255	4795	5
DUSP9	5	0.027918	0.090152	0.989168	1791	2	0.048094	0.76045	0.78538	0.992825	16972	1	0.048094	0.21089	0.44933	0.992209	8969	2
HYDIN	3	0.027922	0.070368	0.989168	1792	3	-1.2804	0.97208	0.97215	0.998493	21018	0	-1.2804	0.3598	0.56762	0.99271	12477	1
EIF2AK1	6	0.027942	0.097883	0.989168	1793	5	-2.9152	0.76973	0.82124	0.995528	17135	1	-2.9152	0.99427	0.9943	0.99969	21515	0
TMEM102	4	0.027943	0.086472	0.989168	1794	1	0.92076	0.18097	0.31062	0.992825	6874	2	0.92076	0.87483	0.93963	0.999113	19701	2
SNAPIN	4	0.027981	0.086572	0.989168	1795	3	-1.8295	0.91756	0.91736	0.998493	19812	0	-1.8295	0.25004	0.45342	0.992209	10004	3
LEPROTL1	5	0.027983	0.090308	0.989168	1796	3	-1.1182	0.25262	0.42613	0.992825	8664	2	-1.1182	0.23854	0.46628	0.992209	9693	2
SOGA2	6	0.028026	0.098123	0.989168	1797	5	-2.6042	0.67229	0.7841	0.992825	15648	1	-2.6042	0.34605	0.61843	0.99271	12188	2
ITGA11	4	0.028077	0.08684	0.989168	1798	4	-0.80162	0.97192	0.97181	0.998493	21017	0	-0.80162	0.31246	0.53382	0.992209	11522	1
C11orf82	4	0.028128	0.086981	0.989168	1799	3	-3.1584	0.73827	0.74488	0.992825	16619	1	-3.1584	0.44854	0.63174	0.99271	14050	2
CSF1R	6	0.028129	0.098442	0.989168	1800	3	-0.086235	0.95539	0.95546	0.998493	20635	0	-0.086235	0.99701	0.99707	0.999876	21571	0
CCT8L2	3	0.028147	0.070881	0.989168	1801	2	-3.114	0.14273	0.23593	0.992825	5820	1	-3.114	0.42747	0.58266	0.99271	13668	2
KRTAP9-7	5	0.028156	0.090767	0.989168	1802	4	-2.7299	0.31886	0.48334	0.992825	10043	1	-2.7299	0.91023	0.93211	0.999077	20091	1
NonTargetingControlGuideForHuman_0548	2	0.028167	0.051719	0.989168	1803	2	-3.1443	0.97183	0.97181	0.998493	21015	0	-3.1443	0.84801	0.84795	0.998791	19381	0
TMEM219	6	0.028197	0.098655	0.989168	1804	5	-1.2441	0.50293	0.66004	0.992825	13225	1	-1.2441	0.057614	0.182	0.984818	3486	5
RABEPK	5	0.02823	0.090954	0.989168	1805	3	-1.3817	0.93265	0.93295	0.998493	20121	0	-1.3817	0.80678	0.89784	0.998904	18958	2
PPP1R15A	3	0.028233	0.071074	0.989168	1806	2	-1.7746	0.74511	0.74506	0.992825	16714	0	-1.7746	0.67638	0.80495	0.996366	17449	2
SFTPA1	4	0.028261	0.087339	0.989168	1807	2	-0.43034	0.21229	0.34432	0.992825	7682	2	-0.43034	0.17523	0.34981	0.992209	7902	2
WDR44	6	0.028296	0.098968	0.989168	1808	4	-3.1426	0.95683	0.95692	0.998493	20677	0	-3.1426	0.48089	0.71768	0.99271	14669	3
NPL	4	0.028318	0.087494	0.989168	1809	2	-1.1694	0.17923	0.30875	0.992825	6824	2	-1.1694	0.15542	0.3209	0.992209	7276	3
NALCN	5	0.028323	0.09118	0.989168	1810	3	-2.1872	0.29641	0.46387	0.992825	9553	1	-2.1872	0.74616	0.85893	0.998791	18232	1
TIMM10B	5	0.028348	0.091235	0.989168	1811	3	-2.0282	0.17528	0.33781	0.992825	6709	2	-2.0282	0.6236	0.78809	0.996366	16733	1
KHDRBS2	4	0.028362	0.087636	0.989168	1812	4	-1.557	0.97164	0.97152	0.998493	21010	0	-1.557	0.93409	0.94378	0.999113	20417	1
SPRR3	5	0.028374	0.091298	0.989168	1813	3	-1.4039	0.94168	0.94188	0.998493	20322	0	-1.4039	0.6739	0.81617	0.996366	17411	2
ZNF320	4	0.028376	0.087667	0.989168	1814	3	-3.0168	0.1834	0.31324	0.992825	6940	1	-3.0168	0.63501	0.79436	0.996366	16915	2
RGS1	6	0.028377	0.099227	0.989168	1815	4	-1.4551	0.71759	0.79998	0.993824	16288	1	-1.4551	0.2699	0.52685	0.992209	10483	4
PAX6	5	0.028386	0.091323	0.989168	1816	3	-0.43373	0.88958	0.8897	0.998493	19244	0	-0.43373	0.22017	0.44665	0.992209	9205	3
RSPH10B	4	0.028386	0.087699	0.989168	1817	4	-1.0863	0.97161	0.9715	0.998493	21009	0	-1.0863	0.51587	0.68154	0.99271	15229	2
TNFSF13	4	0.028389	0.087703	0.989168	1818	4	-1.7645	0.97161	0.9715	0.998493	21008	0	-1.7645	0.92198	0.92318	0.998958	20251	1
CPM	3	0.028395	0.071465	0.989168	1819	3	-3.4635	0.9716	0.97168	0.998493	21007	0	-3.4635	0.59325	0.74018	0.993907	16317	2
RASGEF1C	5	0.02842	0.091411	0.989168	1820	4	-2.6275	0.39801	0.5532	0.992825	11516	1	-2.6275	0.80863	0.89911	0.998904	18982	1
hsa-mir-4294	4	0.028452	0.087889	0.989168	1821	3	-2.2984	0.16484	0.29328	0.992825	6433	1	-2.2984	0.036077	0.10846	0.984818	2381	2
WASF3	6	0.028502	0.099597	0.989168	1822	2	0.036621	0.012856	0.048419	0.960344	895	2	0.036621	0.0097476	0.043854	0.984818	751	3
GAMT	3	0.028513	0.071742	0.989168	1823	3	-1.7764	0.97149	0.97155	0.998493	21003	0	-1.7764	0.728	0.82632	0.996366	18041	1
hsa-mir-4510	2	0.028555	0.052406	0.989168	1824	1	-1.0996	0.3087	0.33628	0.992825	9825	1	-1.0996	0.51153	0.55119	0.99271	15181	1
PRKAA2	5	0.028558	0.091743	0.989168	1825	3	-2.0252	0.66048	0.73209	0.992825	15474	1	-2.0252	0.46329	0.68985	0.99271	14352	2
EHBP1L1	6	0.028558	0.099761	0.989168	1826	4	-3.5845	0.82344	0.84779	0.996442	17998	1	-3.5845	0.87418	0.93927	0.999113	19690	2
PA2G4	4	0.028567	0.08819	0.989168	1827	1	-0.13069	0.61537	0.65982	0.992825	14792	1	-0.13069	0.79173	0.84964	0.998791	18744	1
SOST	6	0.028582	0.099822	0.989168	1828	4	-2.4211	0.70881	0.79668	0.993824	16167	1	-2.4211	0.71003	0.86388	0.998791	17848	2
TBC1D16	3	0.028617	0.071983	0.989168	1829	1	4.5118	0.0025001	0.0069702	0.865625	209	2	4.5118	0.13285	0.28708	0.991323	6592	3
CELSR1	5	0.028618	0.091894	0.989168	1830	4	-1.8499	0.71895	0.76149	0.992825	16314	1	-1.8499	0.20499	0.43044	0.992209	8780	3
SNX32	5	0.02864	0.091958	0.989168	1831	4	-1.9005	0.93701	0.93724	0.998493	20218	0	-1.9005	0.97544	0.97551	0.999113	21109	0
hsa-mir-4705	4	0.028658	0.088457	0.989168	1832	3	-2.5745	0.40855	0.55375	0.992825	11725	1	-2.5745	0.21863	0.411	0.992209	9164	3
hsa-mir-4425	2	0.02868	0.052627	0.989168	1833	2	-2.7656	0.96119	0.96128	0.998493	20779	0	-2.7656	0.69475	0.69732	0.99271	17660	1
SCAI	6	0.028689	0.10016	0.989168	1834	3	-0.42256	0.46603	0.63278	0.992825	12634	2	-0.42256	0.025236	0.095446	0.984818	1752	2
NonTargetingControlGuideForHuman_0640	1	0.028692	0.028599	0.989168	1835	1	-3.0916	0.97131	0.97133	0.998493	20999	0	-3.0916	0.80015	0.80041	0.996366	18873	0
NF2	4	0.028711	0.088603	0.989168	1836	4	-0.89442	0.97129	0.97117	0.998493	20998	0	-0.89442	0.68023	0.8198	0.996366	17502	1
KIAA1755	5	0.028716	0.09214	0.989168	1837	2	-0.26128	0.93351	0.93375	0.998493	20135	0	-0.26128	0.58689	0.76822	0.99404	16219	2
CDKL3	4	0.028733	0.088662	0.989168	1838	3	-3.6671	0.92297	0.9228	0.998493	19912	0	-3.6671	0.9367	0.93655	0.999077	20448	1
VPS39	6	0.028748	0.10033	0.989168	1839	4	-2.412	0.13318	0.29262	0.992825	5538	2	-2.412	0.5731	0.78438	0.995865	16014	3
C8A	6	0.028752	0.10035	0.989168	1840	3	0.47743	0.086636	0.21968	0.992825	4117	3	0.47743	0.071359	0.21542	0.984818	4130	5
RD3L	5	0.028785	0.092311	0.989168	1841	3	-2.1093	0.91384	0.91391	0.998493	19730	0	-2.1093	0.46263	0.68924	0.99271	14343	2
NGLY1	5	0.028793	0.09233	0.989168	1842	4	-2.3063	0.96899	0.9691	0.998493	20951	0	-2.3063	0.45451	0.68167	0.99271	14170	3
LOXL2	5	0.028799	0.092344	0.989168	1843	4	-2.5648	0.69763	0.75024	0.992825	15984	1	-2.5648	0.73899	0.85454	0.998791	18144	2
AARD	4	0.028825	0.088925	0.989168	1844	3	-2.9588	0.91623	0.91598	0.998493	19787	0	-2.9588	0.8221	0.86271	0.998791	19117	1
ACVR1	6	0.028835	0.1006	0.989168	1845	4	-2.2705	0.27561	0.47495	0.992825	9141	2	-2.2705	0.0308	0.11127	0.984818	2098	5
SERPINA10	3	0.028836	0.072495	0.989168	1846	1	2.1695	0.21578	0.33108	0.992825	7776	2	2.1695	0.050785	0.12156	0.984818	3183	3
IFNK	6	0.028841	0.10062	0.989168	1847	4	-1.2834	0.30045	0.50518	0.992825	9641	1	-1.2834	0.21724	0.45789	0.992209	9130	2
hsa-mir-6759	4	0.028858	0.089006	0.989168	1848	2	-0.82644	0.63467	0.67161	0.992825	15090	1	-0.82644	0.31785	0.53767	0.99271	11620	2
ST6GAL2	5	0.028888	0.09257	0.989168	1849	3	-0.3294	0.35056	0.51109	0.992825	10607	2	-0.3294	0.087709	0.23186	0.987255	4814	2
CDYL2	6	0.028937	0.10088	0.989168	1850	2	0.075628	0.10127	0.24933	0.992825	4653	2	0.075628	0.62062	0.81846	0.996366	16687	2
MORC3	4	0.028941	0.089219	0.989168	1851	1	0.025481	0.82156	0.82118	0.995528	17965	0	0.025481	0.40327	0.59895	0.99271	13243	2
PFDN4	4	0.029007	0.089396	0.989168	1852	3	-2.486	0.70601	0.71991	0.992825	16118	1	-2.486	0.83911	0.8707	0.998791	19285	1
KLRC1	5	0.02901	0.092873	0.989168	1853	3	-2.8358	0.013815	0.045879	0.960344	950	1	-2.8358	0.16238	0.36947	0.992209	7522	4
GATA2	4	0.029014	0.089417	0.989168	1854	3	-2.2574	0.35442	0.49586	0.992825	10666	1	-2.2574	0.13664	0.29287	0.991323	6713	2
hsa-mir-4502	3	0.029023	0.072934	0.989168	1855	2	-1.4219	0.40753	0.47371	0.992825	11699	1	-1.4219	0.13085	0.2734	0.991323	6525	1
CCDC8	4	0.029029	0.089451	0.989168	1856	4	-1.8607	0.97097	0.97085	0.998493	20991	0	-1.8607	0.69592	0.82893	0.996366	17682	2
ASCL3	5	0.029031	0.092919	0.989168	1857	3	-1.5951	0.65963	0.7317	0.992825	15455	1	-1.5951	0.96288	0.96347	0.999113	20860	1
TRPS1	5	0.029069	0.09301	0.989168	1858	3	-2.6357	0.59261	0.70277	0.992825	14501	1	-2.6357	0.23644	0.4641	0.992209	9644	3
RPL23A	2	0.029078	0.053345	0.989168	1859	1	-1.6505	0.79997	0.79956	0.993824	17613	0	-1.6505	0.78761	0.78734	0.996366	18690	0
ANKRD18B	5	0.029092	0.093072	0.989168	1860	4	-3.0152	0.97633	0.9764	0.998493	21107	0	-3.0152	0.72714	0.84733	0.998791	18033	2
CEBPA	4	0.029138	0.089757	0.989168	1861	2	-1.4108	0.58662	0.64271	0.992825	14425	1	-1.4108	0.29095	0.5067	0.992209	10993	3
ZFC3H1	4	0.029149	0.089792	0.989168	1862	2	-0.29759	0.53917	0.61674	0.992825	13772	1	-0.29759	0.27871	0.49106	0.992209	10701	2
CCDC138	5	0.029164	0.093247	0.989168	1863	2	0.24534	0.53908	0.68093	0.992825	13770	2	0.24534	0.1218	0.32056	0.992209	6207	4
HMP19	6	0.02918	0.10157	0.989168	1864	4	-2.369	0.63083	0.76037	0.992825	15033	2	-2.369	0.28813	0.54966	0.99271	10921	4
hsa-mir-8065	2	0.029183	0.053521	0.989168	1865	2	-2.2105	0.96654	0.96656	0.998493	20888	0	-2.2105	0.42474	0.49138	0.992209	13621	1
GNRH2	6	0.029189	0.10159	0.989168	1866	2	0.047716	0.098024	0.24287	0.992825	4527	2	0.047716	0.10558	0.29315	0.991323	5607	3
FBXO45	4	0.029218	0.089984	0.989168	1867	2	-0.72616	0.23888	0.37271	0.992825	8315	2	-0.72616	0.2656	0.47403	0.992209	10387	2
GLRA3	5	0.029221	0.093385	0.989168	1868	4	-1.8252	0.64859	0.72667	0.992825	15324	1	-1.8252	0.065996	0.20255	0.984818	3862	3
ANKRD46	6	0.029282	0.10186	0.989168	1869	3	-0.7056	0.31778	0.52617	0.992825	10015	1	-0.7056	0.34033	0.61275	0.99271	12092	3
HCRT	6	0.029289	0.10188	0.989168	1870	4	-2.4545	0.75763	0.81596	0.995401	16917	1	-2.4545	0.69671	0.85863	0.998791	17730	2
PNO1	3	0.029305	0.073592	0.989168	1871	2	-3.5576	0.83871	0.83862	0.996396	18273	0	-3.5576	0.9775	0.97761	0.999113	21156	0
TRH	6	0.029311	0.10195	0.989168	1872	3	-0.20534	0.17433	0.34686	0.992825	6686	1	-0.20534	0.27276	0.53041	0.992209	10564	2
ITK	5	0.029354	0.093705	0.989168	1873	3	-2.2434	0.12429	0.25966	0.992825	5285	1	-2.2434	0.60904	0.81019	0.996366	16531	2
NTF3	4	0.029357	0.090355	0.989168	1874	2	-0.63927	0.73505	0.74231	0.992825	16576	1	-0.63927	0.67741	0.80575	0.996366	17466	1
ADAM32	5	0.029397	0.093807	0.989168	1875	4	-1.773	0.60332	0.7072	0.992825	14639	1	-1.773	0.46667	0.69298	0.99271	14415	2
LMTK2	6	0.029403	0.10222	0.989168	1876	4	-1.3508	0.17194	0.3438	0.992825	6625	1	-1.3508	0.0016117	0.0080967	0.979106	136	2
POLR2K	2	0.029409	0.053913	0.989168	1877	2	-3.6305	0.97059	0.97059	0.998493	20984	0	-3.6305	0.8044	0.8145	0.996366	18923	1
OR11H1	4	0.029427	0.090543	0.989168	1878	3	-1.9163	0.6868	0.70616	0.992825	15833	1	-1.9163	0.91449	0.91697	0.998904	20149	1
hsa-mir-668	3	0.029429	0.073877	0.989168	1879	2	-0.1968	0.54445	0.56704	0.992825	13847	1	-0.1968	0.53998	0.67095	0.99271	15561	1
ZFP69	3	0.029457	0.073939	0.989168	1880	3	-2.0843	0.97054	0.97061	0.998493	20982	0	-2.0843	0.83057	0.83491	0.99831	19205	1
OSBPL5	6	0.029482	0.10245	0.989168	1881	4	-2.365	0.16384	0.33326	0.992825	6411	1	-2.365	0.49609	0.7288	0.99271	14978	3
C17orf49	3	0.029523	0.074086	0.989168	1882	3	-3.0412	0.94325	0.9434	0.998493	20352	0	-3.0412	0.77679	0.79512	0.996366	18580	1
OLR1	6	0.029532	0.1026	0.989168	1883	4	-2.7435	0.37073	0.56464	0.992825	10983	1	-2.7435	0.70142	0.86049	0.998791	17765	2
hsa-mir-4773-2	4	0.029578	0.090963	0.989168	1884	3	-1.5848	0.82446	0.82407	0.995528	18019	0	-1.5848	0.29148	0.50738	0.992209	11004	2
IL37	4	0.029606	0.09103	0.989168	1885	1	1.4983	0.091912	0.19985	0.992825	4325	3	1.4983	0.074388	0.19503	0.984818	4274	3
hsa-mir-1205	3	0.029613	0.074287	0.989168	1886	3	-2.8642	0.97039	0.97046	0.998493	20978	0	-2.8642	0.36209	0.51674	0.992209	12520	2
ZNF335	2	0.029623	0.054301	0.989168	1887	1	-1.5107	0.66407	0.66382	0.992825	15517	0	-1.5107	0.42845	0.58362	0.99271	13687	2
FAM53B	5	0.029716	0.094608	0.989168	1888	2	0.025952	0.86293	0.86299	0.998149	18726	1	0.025952	0.38016	0.6107	0.99271	12831	3
KRT39	6	0.029732	0.10318	0.989168	1889	4	-2.6989	0.70454	0.79514	0.993663	16095	1	-2.6989	0.096296	0.27281	0.991323	5188	5
TNNI1	5	0.029735	0.094657	0.989168	1890	2	0.050169	0.086737	0.19929	0.992825	4120	2	0.050169	0.13694	0.34368	0.992209	6722	3
POU2AF1	5	0.029748	0.094682	0.989168	1891	4	-2.7529	0.75928	0.78465	0.992825	16955	1	-2.7529	0.84179	0.92208	0.998904	19318	2
NonTargetingControlGuideForHuman_0698	2	0.029769	0.054561	0.989168	1892	1	-3.2133	0.3008	0.33002	0.992825	9651	1	-3.2133	0.66304	0.66934	0.99271	17281	1
OIT3	3	0.029782	0.07469	0.989168	1893	3	-3.536	0.9688	0.96889	0.998493	20945	0	-3.536	0.89902	0.89913	0.998904	19966	0
SNAP25	5	0.029787	0.094775	0.989168	1894	4	-3.0915	0.81277	0.82089	0.995528	17823	1	-3.0915	0.011046	0.043435	0.984818	835	5
F5	6	0.029808	0.10341	0.989168	1895	2	0.6434	0.19498	0.37388	0.992825	7231	3	0.6434	0.64577	0.83607	0.998594	17053	1
ETV3L	5	0.029808	0.094832	0.989168	1896	3	-2.1107	0.84119	0.8434	0.996442	18322	1	-2.1107	0.086388	0.22918	0.98617	4760	2
TAL2	6	0.029841	0.1035	0.989168	1897	3	-1.4722	0.77394	0.82308	0.995528	17207	1	-1.4722	0.32896	0.59949	0.99271	11849	3
FBXW12	4	0.029866	0.091702	0.989168	1898	4	-1.1769	0.97013	0.97001	0.998493	20975	0	-1.1769	0.20022	0.38536	0.992209	8614	3
TCP11L1	3	0.029867	0.074876	0.989168	1899	2	-3.0658	0.83497	0.83484	0.995988	18205	0	-3.0658	0.93409	0.94378	0.999113	20401	1
PTPRM	4	0.029879	0.091734	0.989168	1900	3	-3.082	0.62405	0.66521	0.992825	14923	1	-3.082	0.46207	0.6887	0.99271	14327	3
ECM1	4	0.029927	0.091848	0.989168	1901	4	-1.8578	0.97007	0.96995	0.998493	20974	0	-1.8578	0.74331	0.83153	0.996969	18198	1
hsa-mir-4269	4	0.029937	0.09187	0.989168	1902	3	-1.457	0.47568	0.58494	0.992825	12785	1	-1.457	0.13864	0.29594	0.99134	6783	3
PCNT	4	0.029939	0.091876	0.989168	1903	4	-1.1377	0.96882	0.9687	0.998493	20946	0	-1.1377	0.97109	0.97105	0.999113	21016	0
hsa-mir-4721	4	0.029953	0.091911	0.989168	1904	3	-1.6794	0.76926	0.77119	0.992825	17126	1	-1.6794	0.4802	0.65511	0.99271	14655	2
PIWIL4	4	0.029957	0.091928	0.989168	1905	4	-2.3473	0.96827	0.96815	0.998493	20930	0	-2.3473	0.91149	0.91459	0.998904	20110	1
LRRC42	6	0.029983	0.10394	0.989168	1906	5	-1.5779	0.97337	0.9733	0.998493	21044	0	-1.5779	0.52773	0.75185	0.99404	15387	3
NAT16	5	0.030003	0.095321	0.989168	1907	4	-1.8262	0.80869	0.81783	0.995528	17757	1	-1.8262	0.49609	0.7288	0.99271	14958	3
BEST3	4	0.030016	0.092085	0.989168	1908	4	-1.7908	0.96998	0.96986	0.998493	20973	0	-1.7908	0.52666	0.75108	0.99404	15377	3
ACN9	3	0.030031	0.075234	0.989168	1909	3	-1.7576	0.96997	0.97005	0.998493	20972	0	-1.7576	0.95866	0.95885	0.999113	20779	0
SSX5	5	0.030039	0.095412	0.989168	1910	4	-1.7108	0.76848	0.79042	0.992825	17110	1	-1.7108	0.31417	0.54501	0.99271	11551	2
ABI3	3	0.030054	0.075294	0.989168	1911	1	3.4026	0.0074283	0.020156	0.929925	552	2	3.4026	0.06472	0.15102	0.984818	3819	2
RAB6A	2	0.030061	0.055053	0.989168	1912	2	-3.1794	0.96994	0.96995	0.998493	20970	0	-3.1794	0.53055	0.69263	0.99271	15411	2
C1orf105	5	0.030067	0.095488	0.989168	1913	3	-2.1723	0.69718	0.74999	0.992825	15981	1	-2.1723	0.25022	0.47863	0.992209	10009	2
AKAP12	5	0.030097	0.095562	0.989168	1914	2	0.12926	0.1687	0.32793	0.992825	6529	1	0.12926	0.44961	0.67712	0.99271	14074	3
KREMEN2	4	0.030105	0.092322	0.989168	1915	2	-0.41012	0.25318	0.38797	0.992825	8674	1	-0.41012	0.20726	0.44441	0.992209	8878	4
HINT3	5	0.03014	0.095669	0.989168	1916	3	-2.194	0.8583	0.85856	0.997716	18637	1	-2.194	0.32464	0.55556	0.99271	11763	2
B4GALNT4	5	0.03015	0.095699	0.989168	1917	1	0.88455	0.16967	0.32944	0.992825	6565	3	0.88455	0.23669	0.48383	0.992209	9649	2
GPR3	6	0.030153	0.10445	0.989168	1918	2	0.45309	0.27349	0.47237	0.992825	9107	3	0.45309	0.34672	0.61892	0.99271	12200	3
FAM26E	5	0.030159	0.095718	0.989168	1919	3	-1.6811	0.63276	0.71966	0.992825	15066	1	-1.6811	0.24076	0.48913	0.992209	9757	3
SP3	4	0.030188	0.092559	0.989168	1920	3	-1.4471	0.59864	0.64979	0.992825	14578	1	-1.4471	0.2563	0.5094	0.992209	10166	3
SLC48A1	5	0.030193	0.095796	0.989168	1921	4	-2.2567	0.5125	0.65629	0.992825	13351	1	-2.2567	0.00063378	0.0029054	0.909653	56	3
KRTAP10-7	5	0.030201	0.095817	0.989168	1922	2	0.36223	0.34657	0.5076	0.992825	10527	1	0.36223	0.24801	0.47635	0.992209	9948	3
LCE1B	5	0.03021	0.095843	0.989168	1923	4	-0.93902	0.5058	0.65008	0.992825	13270	1	-0.93902	0.25086	0.50224	0.992209	10025	2
TRAT1	3	0.030312	0.075899	0.989168	1924	2	-2.2488	0.61258	0.62079	0.992825	14754	1	-2.2488	0.024012	0.061184	0.984818	1664	1
SATB2	4	0.030354	0.093012	0.989168	1925	1	0.55891	0.31315	0.45183	0.992825	9923	2	0.55891	0.60965	0.75294	0.99404	16539	1
C2CD2	3	0.030372	0.076032	0.989168	1926	2	-2.5901	0.78208	0.78196	0.992825	17336	0	-2.5901	0.26718	0.476	0.992209	10423	3
CAPN14	4	0.030382	0.093082	0.989168	1927	4	-1.7691	0.96962	0.9695	0.998493	20966	0	-1.7691	0.92497	0.92576	0.999002	20286	1
MYH14	5	0.030387	0.096266	0.989168	1928	2	-0.021814	0.72274	0.76354	0.992825	16396	1	-0.021814	0.57896	0.78861	0.996366	16100	1
CDPF1	4	0.030388	0.093104	0.989168	1929	3	-3.3945	0.78949	0.78959	0.992825	17459	1	-3.3945	0.45676	0.63779	0.99271	14215	2
KIF3B	3	0.030398	0.076085	0.989168	1930	1	0.64599	0.24966	0.37396	0.992825	8586	2	0.64599	0.16038	0.30542	0.99134	7451	1
DUSP11	5	0.030409	0.09631	0.989168	1931	3	-3.0786	0.54324	0.68385	0.992825	13838	1	-3.0786	0.071083	0.21476	0.984818	4119	5
YWHAQ	5	0.030409	0.09631	0.989168	1932	2	0.049221	0.20148	0.3764	0.992825	7409	2	0.049221	0.47617	0.7017	0.99271	14586	1
hsa-mir-640	3	0.030469	0.076244	0.989168	1933	3	-1.3046	0.96953	0.96962	0.998493	20963	0	-1.3046	0.59629	0.74257	0.993907	16357	2
PEX1	4	0.030491	0.093361	0.989168	1934	2	-2.5394	0.76158	0.76448	0.992825	16984	1	-2.5394	0.69592	0.82893	0.996366	17720	2
IGIP	5	0.030511	0.096586	0.989168	1935	4	-1.0383	0.9281	0.92835	0.998493	20017	0	-1.0383	0.60027	0.77544	0.995058	16415	2
XAGE2	5	0.030512	0.09659	0.989168	1936	2	-0.0076554	0.082494	0.19235	0.992825	3966	2	-0.0076554	0.22242	0.4491	0.992209	9268	2
OR5F1	6	0.030554	0.10563	0.989168	1937	2	0.37665	0.3328	0.53849	0.992825	10279	2	0.37665	0.023566	0.090687	0.984818	1636	3
HRC	5	0.030564	0.096713	0.989168	1938	2	-0.31473	0.24812	0.42232	0.992825	8543	2	-0.31473	0.74095	0.8557	0.998791	18163	1
IQCJ-SCHIP1	4	0.030581	0.093601	0.989168	1939	4	-1.7046	0.96942	0.96929	0.998493	20960	0	-1.7046	0.72365	0.8249	0.996366	17999	1
SLC38A10	6	0.030593	0.10573	0.989168	1940	3	-0.80615	0.9644	0.96448	0.998493	20842	0	-0.80615	0.33386	0.60517	0.99271	11954	3
SERPINI2	5	0.030616	0.09685	0.989168	1941	3	-1.129	0.42703	0.57884	0.992825	12001	1	-1.129	0.74132	0.85593	0.998791	18169	2
EXT1	2	0.030628	0.056031	0.989168	1942	2	-3.0685	0.96937	0.96942	0.998493	20958	0	-3.0685	0.98225	0.98236	0.999113	21264	0
RUSC1	4	0.030668	0.093846	0.989168	1943	3	-2.0471	0.3583	0.5	0.992825	10751	1	-2.0471	0.65631	0.78918	0.996366	17190	1
MOSPD1	6	0.030678	0.10599	0.989168	1944	3	-0.72277	0.54299	0.69048	0.992825	13830	2	-0.72277	0.03055	0.11057	0.984818	2081	2
RND2	5	0.030703	0.097061	0.989168	1945	4	-2.5641	0.97654	0.9766	0.998493	21110	0	-2.5641	0.24968	0.47808	0.992209	9995	2
ZEB2	4	0.030711	0.093963	0.989168	1946	4	-0.37926	0.96929	0.96916	0.998493	20957	0	-0.37926	0.97229	0.9723	0.999113	21047	0
ARHGAP40	5	0.030719	0.097102	0.989168	1947	4	-3.464	0.81112	0.81964	0.995528	17796	1	-3.464	0.68159	0.82059	0.996366	17519	2
LYST	5	0.030729	0.097125	0.989168	1948	3	-3.3663	0.63788	0.72192	0.992825	15139	1	-3.3663	0.13351	0.31863	0.992209	6610	1
ZNF735	6	0.03074	0.10619	0.989168	1949	3	-0.64039	0.41545	0.59618	0.992825	11842	1	-0.64039	0.37912	0.6431	0.99271	12810	3
MMP21	5	0.030741	0.097146	0.989168	1950	3	-2.73	0.16096	0.31637	0.992825	6323	2	-2.73	0.13548	0.32214	0.992209	6676	2
NUP205	5	0.030786	0.097265	0.989168	1951	3	-2.2952	0.39735	0.55262	0.992825	11502	2	-2.2952	0.22635	0.45333	0.992209	9377	2
NonTargetingControlGuideForHuman_0508	2	0.030794	0.056328	0.989168	1952	1	-1.2536	0.56015	0.56034	0.992825	14068	0	-1.2536	0.27642	0.39924	0.992209	10647	1
GLTSCR1L	6	0.030808	0.10639	0.989168	1953	5	-2.1521	0.50257	0.65977	0.992825	13219	1	-2.1521	0.58086	0.79	0.996366	16133	3
hsa-mir-3125	4	0.030811	0.094227	0.989168	1954	3	-2.0453	0.4243	0.56124	0.992825	11961	1	-2.0453	0.30075	0.51911	0.992209	11243	3
hsa-mir-5705	3	0.030826	0.077078	0.989168	1955	3	-1.9253	0.96917	0.96926	0.998493	20955	0	-1.9253	0.85672	0.85748	0.998791	19473	1
HSP90AA1	4	0.030827	0.094277	0.989168	1956	2	-0.41985	0.273	0.40904	0.992825	9100	2	-0.41985	0.59704	0.74316	0.993907	16368	2
SEMG2	6	0.030864	0.10656	0.989168	1957	2	0.28923	0.48067	0.64354	0.992825	12867	2	0.28923	0.17969	0.4061	0.992209	8050	1
ALDH1A1	5	0.030882	0.097517	0.989168	1958	4	-2.0547	0.70118	0.75205	0.992825	16040	1	-2.0547	0.51482	0.73105	0.993045	15213	2
LYZL2	6	0.030926	0.10674	0.989168	1959	2	1.4214	0.067983	0.18058	0.992758	3384	4	1.4214	0.6022	0.80536	0.996366	16438	2
MFSD2B	6	0.030934	0.10676	0.989168	1960	4	-1.3706	0.94336	0.94334	0.998493	20353	0	-1.3706	0.93811	0.96036	0.999113	20466	1
BYSL	3	0.03096	0.077393	0.989168	1961	1	0.4392	0.5582	0.57733	0.992825	14029	1	0.4392	0.98153	0.98162	0.999113	21248	0
PJA2	4	0.030977	0.09471	0.989168	1962	2	-0.61656	0.89209	0.89182	0.998493	19287	0	-0.61656	0.91462	0.91709	0.998904	20152	1
PION	6	0.030982	0.10691	0.989168	1963	4	-1.1689	0.8662	0.87429	0.998149	18781	1	-1.1689	0.6323	0.82659	0.996366	16878	3
ZNF493	4	0.031017	0.094831	0.989168	1964	2	-0.44262	0.57446	0.63585	0.992825	14251	1	-0.44262	0.058146	0.16467	0.984818	3507	2
ELK3	4	0.031018	0.094834	0.989168	1965	3	-1.0796	0.96056	0.96045	0.998493	20765	0	-1.0796	0.56733	0.78023	0.995865	15937	3
ITIH6	4	0.031026	0.094858	0.989168	1966	4	-1.7238	0.96721	0.96707	0.998493	20907	0	-1.7238	0.67812	0.81857	0.996366	17475	2
hsa-mir-4728	1	0.03103	0.030915	0.989168	1967	1	-4.1558	0.96897	0.96907	0.998493	20950	0	-4.1558	0.37259	0.37267	0.992209	12694	1
KDM5D	5	0.031052	0.097934	0.989168	1968	4	-2.7571	0.97325	0.97331	0.998493	21039	0	-2.7571	0.75561	0.88239	0.998904	18346	2
TMEM183B	6	0.031058	0.10715	0.989168	1969	4	-0.90918	0.28007	0.48041	0.992825	9233	2	-0.90918	0.20887	0.44658	0.992209	8933	3
TMEM161A	4	0.03106	0.094951	0.989168	1970	2	-0.96166	0.85727	0.85688	0.997311	18613	0	-0.96166	0.39914	0.62925	0.99271	13181	3
ZNF202	4	0.031066	0.094971	0.989168	1971	3	-2.2769	0.96504	0.96492	0.998493	20859	0	-2.2769	0.92012	0.93665	0.999077	20222	1
MS4A12	6	0.031074	0.10719	0.989168	1972	4	-1.2793	0.59176	0.72886	0.992825	14489	1	-1.2793	0.63689	0.82982	0.996684	16952	2
hsa-mir-3179-2	2	0.031129	0.05691	0.989168	1973	1	-2.3343	0.81529	0.81507	0.995401	17861	0	-2.3343	0.13116	0.21745	0.984818	6536	2
RBP3	5	0.03113	0.098114	0.989168	1974	4	-1.3606	0.69435	0.74855	0.992825	15936	1	-1.3606	0.44538	0.6731	0.99271	13988	3
ALDH1L1	6	0.031155	0.10744	0.989168	1975	3	-1.4704	0.88423	0.88749	0.998493	19135	1	-1.4704	0.84984	0.92623	0.999002	19399	1
PIP4K2C	4	0.031184	0.095304	0.989168	1976	1	0.17548	0.83172	0.83124	0.995528	18150	0	0.17548	0.64239	0.77829	0.99566	17011	2
DPYSL4	5	0.031186	0.09825	0.989168	1977	3	-1.9398	0.97083	0.97089	0.998493	20989	0	-1.9398	0.98924	0.98928	0.999212	21403	0
SCNN1G	5	0.031194	0.098272	0.989168	1978	3	-2.4312	0.40439	0.55884	0.992825	11643	1	-2.4312	0.1422	0.33429	0.992209	6887	2
CXorf61	5	0.031238	0.098374	0.989168	1979	3	-0.30841	0.73773	0.77193	0.992825	16613	1	-0.30841	0.15079	0.34943	0.992209	7135	2
ADAMTS13	4	0.031267	0.095546	0.989168	1980	2	-0.93156	0.54996	0.6224	0.992825	13932	1	-0.93156	0.99734	0.99737	0.999876	21578	0
CDYL	5	0.03128	0.098474	0.989168	1981	3	-3.1113	0.80387	0.81428	0.995401	17669	1	-3.1113	0.43383	0.6623	0.99271	13765	3
SLITRK1	6	0.031281	0.10781	0.989168	1982	5	-0.72872	0.89512	0.89644	0.998493	19345	1	-0.72872	0.89842	0.95021	0.999113	19959	1
C9orf57	4	0.031287	0.095596	0.989168	1983	4	-1.6875	0.96871	0.96859	0.998493	20943	0	-1.6875	0.58779	0.76868	0.99404	16231	2
PPIF	5	0.031337	0.098619	0.989168	1984	4	-3.3012	0.88893	0.88906	0.998493	19230	0	-3.3012	0.012994	0.050297	0.984818	978	5
PPM1B	3	0.031337	0.078256	0.989168	1985	2	-3.5871	0.64779	0.65107	0.992825	15307	1	-3.5871	0.26007	0.41133	0.992209	10249	1
DIEXF	5	0.031354	0.098661	0.989168	1986	3	-2.2876	0.32029	0.48458	0.992825	10073	2	-2.2876	0.77511	0.87711	0.998904	18562	1
EHBP1	5	0.0314	0.098782	0.989168	1987	3	-2.1633	0.20944	0.38797	0.992825	7613	2	-2.1633	0.14516	0.33952	0.992209	6977	4
AMY1B	3	0.03141	0.078409	0.989168	1988	2	-3.2092	0.80727	0.80709	0.99516	17726	0	-3.2092	0.6989	0.74726	0.99404	17740	1
SNCB	5	0.031445	0.098885	0.989168	1989	2	1.6316	0.080068	0.18829	0.992825	3876	3	1.6316	0.18503	0.40739	0.992209	8206	3
HPCA	4	0.031487	0.096159	0.989168	1990	4	-3.0177	0.96851	0.96841	0.998493	20938	0	-3.0177	0.97265	0.97266	0.999113	21054	0
MRPL40	3	0.031501	0.078612	0.989168	1991	2	-2.8559	0.51412	0.54478	0.992825	13388	1	-2.8559	0.49032	0.66256	0.99271	14830	1
GPR155	6	0.031515	0.1085	0.989168	1992	4	-2.4098	0.46738	0.63374	0.992825	12652	1	-2.4098	0.27883	0.53801	0.99271	10708	4
CNTLN	5	0.031524	0.099064	0.989168	1993	4	-2.768	0.91322	0.91329	0.998493	19709	0	-2.768	0.98394	0.98402	0.999113	21304	0
HS1BP3	3	0.031553	0.07874	0.989168	1994	2	-1.6064	0.87735	0.87741	0.998294	19001	0	-1.6064	0.99581	0.99589	0.999744	21545	0
MARS	4	0.031557	0.096352	0.989168	1995	4	-2.049	0.96844	0.96833	0.998493	20936	0	-2.049	0.90971	0.91326	0.998904	20088	1
ARF1	5	0.031561	0.099154	0.989168	1996	4	-1.7875	0.97167	0.97174	0.998493	21013	0	-1.7875	0.77703	0.87834	0.998904	18581	2
C6orf165	6	0.031564	0.10863	0.989168	1997	5	-1.3549	0.93109	0.93123	0.998493	20083	0	-1.3549	0.9769	0.97822	0.999113	21142	1
TAB3	6	0.03157	0.10865	0.989168	1998	2	0.20017	0.21082	0.39414	0.992825	7647	2	0.20017	0.14834	0.36067	0.992209	7074	4
[truncated: 19,636 more rows]
