# Supplementary material for: TCAF1 promotes TRPV2-mediated Ca2+ release in response to cytosolic DNA to protect stressed replication forks
Source: Nat Commun. 2024 May 30;15:4609. doi: 10.1038/s41467-024-48988-6 (PMC11139906; doi:10.1038/s41467-024-48988-6)
Supplement: Supplementary file 8 — Source data [file 41467_2024_48988_MOESM8_ESM.xlsx]

## Sheet: Figure1
Fig.1B: WB											Fig.1C: quantified BrdU signals											Fig.1D: quantified CldU/IdU ratio											Fig.1E: metaphase spreading assay
															Numbers in gray: background, gray dots. Numbers in green: BrdU positivie signals, green dots
															shNT_H2O	shTCAF1_H2O	shTCAF1 + Flag-TCAF1_H2O	shNT_HU	shTCAF1_HU	shTCAF1 + Flag-TCAF1_HU						shNT_H2O	shTCAF1_H2O	shTCAF1 + Flag-TCAF1_H2O	shNT_HU	shTCAF1_HU	shTCAF1 + Flag-TCAF1_HU			Percent of cells with indicated chromasomal aberrations
															851417	1.44098e+06	1.04609e+06	6.14233e+06	8.30314e+06	7.03764e+06						0.87291	0.625947	2.5091	2.12492	2.56166	2.41725		Numbers of chromosomal aberrations per cell	0	1 to 10	more than 10
															911830	1.39316e+06	888706	6.0147e+06	8.03993e+06	6.82824e+06						1.71684	1.07353	2.39617	1.93514	2.40556	2.35843		shNT_H2O	96.6667	3.33333	0
															922972	1.37268e+06	848740	6.00489e+06	7.38927e+06	6.74974e+06						0.778274	0.952222	2.31773	1.78234	2.39617	2.30003		shTCAF1_H2O	94.6667	5.33333	0
															928382	1.36449e+06	813361	5.92531e+06	7.14352e+06	6.38429e+06						0.922327	0.502956	2.30531	1.71731	2.31773	2.27563		shTCAF1 + Flag-TCAF1_H2O	95.3333	4.66667	0
															932315	1.33533e+06	812963	5.84079e+06	7.09236e+06	6.02871e+06						0.509716	1.61763	2.30476	1.71098	2.30217	2.07995		shNT_HU	79.3333	14.6667	6
															941666	1.23544e+06	796123	5.79251e+06	6.88184e+06	5.80295e+06						1.10783	0.878723	2.30217	1.6525	2.24563	2.03324		shTCAF1_HU	60.6667	20.6667	18.6667
															951949	1.15524e+06	738747	5.19852e+06	6.87289e+06	5.68655e+06						0.599525	1.08015	2.24563	1.60868	2.21173	2.02662		shTCAF1 + Flag-TCAF1_HU	77.3333	16.6667	6
															955709	1.14309e+06	708224	5.18625e+06	6.78732e+06	5.45436e+06						1.23381	1.08644	2.21173	1.60056	2.14291	2.01489
															983250	1.11266e+06	697031	5.14015e+06	6.7281e+06	5.30957e+06						2.24563	1.07516	2.20447	1.53955	2.12032	1.95917
															1.01034e+06	1.10816e+06	695721	5.13511e+06	6.60601e+06	5.18919e+06						2.09619	0.901312	2.17951	1.51246	2.10759	1.94431
															1.01791e+06	1.10499e+06	682332	5.11726e+06	6.47932e+06	5.1703e+06						1.06113	0.784465	2.12703	1.49536	2.09619	1.9269
															1.02181e+06	1.04523e+06	677713	5.09915e+06	6.46098e+06	5.11371e+06						1.16285	1.1585	2.12032	1.48938	2.03416	1.91042
															1032286	1.02097e+06	667741	5.0433e+06	6.38632e+06	5.09476e+06						0.926158	1.74486	2.10759	1.48673	2.02347	1.90824
															1.03967e+06	1.01684e+06	657796	5.00029e+06	6.38568e+06	5.07739e+06						1.85197	0.991369	2.09619	1.48243	2.02134	1.88258
															1.05086e+06	993539	657314	4.97121e+06	6.33727e+06	5.01055e+06						2.02347	1.24273	2.08459	1.47421	2.01259	1.79463
															1.07651e+06	988121	651805	4.94106e+06	6.28776e+06	4.88854e+06						0.807001	0.999886	2.06241	1.45982	1.95697	1.73224
															1.09485e+06	957299	646634	4.81132e+06	6.09662e+06	4.70663e+06						0.979911	0.97955	2.03416	1.45149	1.90658	1.72959
															1.14519e+06	928537	628434	4.78153e+06	5.96882e+06	4.61011e+06						0.666248	0.81255	2.02347	1.42471	1.90596	1.69299
															1.19855e+06	919844	625982	4.71998e+06	5.9687e+06	4.55297e+06						0.57549	1.41221	2.01259	1.40721	1.88797	1.63534
															19766.8	911626	624403	4.64417e+06	5.90482e+06	4.55241e+06						1.1357	0.756248	1.94193	1.40482	1.88254	1.61802
															26853.1	908810	618952	4.61228e+06	5.85931e+06	4.53766e+06						0.627643	0.848449	1.93402	1.39307	1.87716	1.61418
															27674.4	907351	618795	4.55353e+06	5.80904e+06	4.52173e+06						0.976208	1.0277	1.90658	1.35839	1.86586	1.60099
															29556.5	892153	618387	4.39457e+06	5.75556e+06	4.51956e+06						1.26065	0.766708	1.90596	1.35484	1.86168	1.58919
Fig. 1B: clonogenic assay															39242.7	881505	614766	4.3945e+06	5.7459e+06	4.48567e+06						1.56671	1.13815	1.88797	1.33921	1.85197	1.57938
															51675.6	880997	614137	4.39026e+06	5.74542e+06	4.45749e+06						1.25692	1.65873	1.88327	1.33554	1.84577	1.56154
HU concentration (mM)	shNT			shTCAF1			shTCAF1 + Flag-TCAF1 rescue								57245.1	877009	609731	4.33622e+06	5.68306e+06	4.42615e+06						0.990949	1.6653	1.88254	1.30798	1.84431	1.55089
0	1	1	1	1	1	1	1	1	1						68962.1	876778	607960	4.22378e+06	5.60369e+06	4.41408e+06						1.43569	2.2767	1.87716	1.30483	1.81075	1.54061
0.5	0.774697	0.795494	0.805893	0.690722	0.747423	0.64433	0.675393	0.717278	0.780105						70500.9	836333	603649	4.15232e+06	5.54049e+06	4.39204e+06						1.33071	1.03585	1.86997	1.28963	1.80511	1.52813
1	0.852686	0.727903	0.701906	0.28866	0.376289	0.345361	0.549738	0.623037	0.638744						71049.4	835329	601094	4.13709e+06	5.48944e+06	4.31375e+06						0.511565	1.34338	1.86586	1.25579	1.7977	1.50924
2	0.488735	0.509532	0.467938	0.231959	0.237113	0.242268	0.371728	0.382199	0.408377						71148.6	827901	600143	4.08654e+06	5.48282e+06	4.29113e+06						0.697929	1.69606	1.86168	1.24528	1.7944	1.49824
															71491.7	827339	597949	4.08585e+06	5.46507e+06	4.17599e+06						1	0.487437	1.85197	1.24122	1.78944	1.48617
HU concentration (mM)	shNT			shTCAF1			shTCAF1 + Flag-TCAF1 rescue								73495.2	820036	595626	4.08581e+06	5.43436e+06	4.09844e+06						1.02972	1.01291	1.84431	1.23557	1.77442	1.47837
0	1	1	1	1	1	1	1	1	1						74040.7	815316	593299	4.07288e+06	5.40948e+06	4.09692e+06						0.728294	0.999839	1.81075	1.21655	1.773	1.44909
0.5	0.852071	0.878698	0.869823	0.765517	0.817241	0.687931	0.896861	0.932735	0.887892						76451.7	815242	591267	4.06887e+06	5.39681e+06	4.09153e+06						1.03616	2.21293	1.80511	1.18918	1.76402	1.44752
1	0.652367	0.643491	0.599113	0.568966	0.543103	0.455172	0.852018	0.820628	0.780269						77580.8	812874	591243	4.04163e+06	5.39055e+06	4.07872e+06						0.883242	1.60445	1.78944	1.18869	1.76388	1.44388
2	0.576923	0.621302	0.576923	0.455172	0.444828	0.413793	0.587444	0.636771	0.650224						82738.5	809208	587524	4.01539e+06	5.38101e+06	4.03979e+06						0.761264	1.48381	1.77836	1.18785	1.75884	1.41421
															83663.3	804964	580186	3.9581e+06	5.32675e+06	4.03834e+06						0.651529	1.07497	1.77442	1.17851	1.73297	1.41105
HU concentration (mM)	shNT			shTCAF1			shTCAF1 + Flag-TCAF1 rescue								85688.3	804031	579524	3.94016e+06	5.22987e+06	3.91851e+06						1.43306	1.42398	1.773	1.17185	1.71684	1.40635
0	1	1	1	1	1	1	1	1	1						96385.1	799108	579404	3.93596e+06	5.16628e+06	3.82047e+06						1.71402	0.482622	1.76402	1.17027	1.71402	1.40559
0.5	0.798267	0.913366	0.939356	0.653009	0.65685	0.629962	0.794251	0.930408	0.79879						102140	798777	578842	3.898e+06	5.10012e+06	3.78961e+06						1.05741	1.02184	1.76388	1.1359	1.70103	1.39586
1	0.72401	0.761139	0.631188	0.480154	0.495519	0.384123	0.499244	0.608169	0.512859						102559	796670	578052	3.85374e+06	5.09348e+06	3.78547e+06						0.803833	1.56221	1.75884	1.13178	1.66175	1.39078
2	0.456683	0.631188	0.538366	0.31114	0.414853	0.338028	0.340393	0.453858	0.3177						109168	783228	576020	3.84264e+06	4.99218e+06	3.78039e+06						0.700286	0.99036	1.75628	1.12606	1.65176	1.39
															113274	776888	568328	3.83856e+06	4.9842e+06	3.69244e+06						1.09547	0.627252	1.73297	1.125	1.64798	1.38852
															113342	775021	564581	3.83575e+06	4.95225e+06	3.65262e+06						1.40116	0.907114	1.71684	1.1016	1.64066	1.38269
															114171	774326	561354	3.82278e+06	4.95072e+06	3.64259e+06						1.03662	0.598897	1.71402	1.09714	1.63355	1.37977
															114200	763812	559941	3.77659e+06	4.94255e+06	3.6402e+06						0.665351	0.788921	1.70103	1.09329	1.62595	1.37893
															115286	763656	555612	3.76447e+06	4.92741e+06	3.56418e+06						0.996229	0.68007	1.67563	1.09101	1.62196	1.37616
															116168	763075	554836	3.73287e+06	4.90345e+06	3.56145e+06						1.07058	1.19981	1.66429	1.08477	1.60936	1.37557
															116842	743628	554404	3.693e+06	4.89455e+06	3.55037e+06						0.747861	1.50842	1.66292	1.06466	1.60908	1.37315
															119038	743395	549598	3.67949e+06	4.88128e+06	3.53138e+06						1.25164	1.36826	1.66175	1.06224	1.60193	1.35082
															119065	741370	549241	3.66213e+06	4.85033e+06	3.52964e+06						1.36847	0.908628	1.65952	1.04829	1.59996	1.34531
															120360	724508	547501	3.65193e+06	4.84539e+06	3.52888e+06						0.723587	2.41053	1.65176	1.04812	1.58202	1.33778
															121550	720179	546180	3.54026e+06	4.82887e+06	3.48277e+06						1.90596	1.40976	1.64066	1.0365	1.56671	1.33214
															121959	719610	544017	3.49514e+06	4.81167e+06	3.42768e+06						0.806799	0.977837	1.63355	1.03638	1.55634	1.33026
															125929	714256	543497	3.45552e+06	4.80151e+06	3.40131e+06						1.00059	1.47294	1.62595	1.03536	1.55435	1.32271
															126057	713839	542412	3.41601e+06	4.80105e+06	3.38088e+06						1.86586	0.983596	1.62196	1.02871	1.55233	1.3171
															133335	703917	538899	3.38514e+06	4.79122e+06	3.35632e+06						0.836062	0.886861	1.60908	1.02869	1.53824	1.31393
			The statistical tests												133628	701175	537574	3.36198e+06	4.76717e+06	3.33753e+06						1.07192	1.40719	1.60193	1.02536	1.51242	1.3093
			Use ordinary one-way ANOVA, unpaired t-test via Prism												134641	700261	537507	3.33902e+06	4.74844e+06	3.31179e+06						0.859766	1.90028	1.59996	1.0217	1.51025	1.30311
			0.5mM shNT vs shTCAF1		P=0.0253										134976	694363	535520	3.33103e+06	4.74588e+06	3.26947e+06						1.50405	0.814802	1.56671	1.02163	1.50523	1.29271
			0.5mM shNT vs Flag-TCAF1 rescue		P=0.7128										135102	691763	530442	3.32964e+06	4.74062e+06	3.24574e+06						1.07212	0.865192	1.55435	1.01768	1.50405	1.28537
			1mM shNT vs shTCAF1		P=0.0164										135313	690156	529129	3.28821e+06	4.72428e+06	3.24312e+06						0.718166	1.4242	1.55233	1.01735	1.49843	1.28241
			1mM shNT vs Flag-TCAF1 rescue		P=0.6468										136967	689590	528554	3.26777e+06	4.68956e+06	3.18384e+06						1.65176	1.03774	1.54273	1.011	1.47908	1.28183
			2mM shNT vs shTCAF1		P=0.0391										137814	687030	526539	3.25662e+06	4.68526e+06	3.17486e+06						1.09124	1.01318	1.53824	0.999146	1.4607	1.27747
			2mM shNT vs Flag-TCAF1 rescue		P=0.4119										137886	681487	524329	3.25505e+06	4.67839e+06	3.15245e+06						0.964945	0.538371	1.51025	0.979526	1.45115	1.27656
															138092	679487	521922	3.22105e+06	4.67722e+06	3.12846e+06						0.691751	1.00071	1.50579	0.97568	1.44993	1.2702
															138607	678924	520506	3.18897e+06	4.66717e+06	3.12591e+06						0.90845	1.12128	1.50405	0.966478	1.43569	1.26374
															140492	672542	519575	3.16712e+06	4.61146e+06	3.12578e+06						1.2973	1.2302	1.5018	0.964759	1.43306	1.26246
															140702	670135	519030	3.14188e+06	4.56777e+06	3.11375e+06						1.31403	1.2956	1.49843	0.963706	1.43063	1.25638
															141558	669092	517253	3.13133e+06	4.53249e+06	3092281						0.479653	1.18001	1.49783	0.953857	1.42677	1.25342
															142590	666833	514457	3.1293e+06	4.50321e+06	3.09145e+06						0.962581	0.71427	1.47908	0.948683	1.41364	1.25303
															142627	664937	510365	3.12724e+06	4.50311e+06	3090985						1.1282	1.54492	1.4723	0.945853	1.40901	1.25154
															144610	664573	509823	3.10006e+06	4.48691e+06	3.05372e+06						1.55233	1.15645	1.46745	0.942513	1.40754	1.24781
															144657	664237	507160	3.04356e+06	4.47851e+06	3.05372e+06						1.43063	1.05507	1.45115	0.940468	1.40116	1.2443
															145042	662440	505876	3.01586e+06	4.46481e+06	3.04249e+06						1.773	1.70062	1.44831	0.931068	1.40045	1.24281
															145999	656648	504586	2.98677e+06	4.46348e+06	3.03143e+06						1.87716	1.74612	1.44379	0.928736	1.38478	1.2419
															146865	655598	490419	2.96712e+06	4.43662e+06	3.02967e+06						0.760449	0.742758	1.43569	0.921245	1.3821	1.23658
															147558	652255	489355	2.95559e+06	4.42777e+06	3.02553e+06						1.45115	1.07004	1.43467	0.920475	1.38153	1.22774
															149716	651452	487705	2.91681e+06	4.42446e+06	2.99155e+06						1.49843	0.543267	1.43306	0.917878	1.36847	1.22389
															149782	649770	487682	2.87167e+06	4.41682e+06	2.9861e+06						0.853709	1.09124	1.43063	0.911107	1.36355	1.21608
															149875	647923	487664	2.84322e+06	4.40889e+06	2.98245e+06						2.30217	1.76549	1.42735	0.910903	1.3632	1.20633
															150021	641030	485938	2.80109e+06	4.3819e+06	2.97011e+06						1.90658	1.41216	1.42677	0.90518	1.36215	1.20321
															150889	639070	482209	2.79764e+06	4.36769e+06	2.94264e+06						2.21173	1.0646	1.42367	0.904923	1.36175	1.20005
															151807	637412	481770	2.77845e+06	4.3421e+06	2.92594e+06						0.505393	1.21394	1.41582	0.904101	1.35888	1.1977
															152748	631369	479586	2.7746e+06	4.32952e+06	2.88303e+06						0.919434	0.779151	1.41364	0.90006	1.35302	1.19092
															154100	631019	479513	2.76478e+06	4.30243e+06	2.86405e+06						0.819029	0.889983	1.4091	0.89977	1.35188	1.18695
															154930	630796	478658	2.72284e+06	4.30047e+06	2.82867e+06						0.803807	0.643069	1.40116	0.884257	1.34343	1.18475
															155235	630647	478434	2.71697e+06	4.29128e+06	2.81586e+06						1.00586	0.77033	1.40045	0.869765	1.33471	1.18343
															156789	628113	477237	2650453	4.28219e+06	2.80261e+06						1.34343	0.916196	1.38478	0.865301	1.33071	1.18312
															157129	621957	475141	2.64775e+06	4.2705e+06	2.80106e+06						1.01938	0.922783	1.3821	0.864606	1.3216	1.18136
															157602	621037	473938	2.59605e+06	4.22344e+06	2.72355e+06						0.380785	1.84598	1.38153	0.861868	1.31553	1.17613
															157906	619431	471915	2.59104e+06	4.20946e+06	2.71647e+06						0.684004	0.776317	1.36847	0.859507	1.31514	1.17501
															159205	613510	467742	2.56827e+06	4.18935e+06	2.70614e+06						1.88254	1.11368	1.36355	0.857345	1.31403	1.16597
															159619	613475	462671	2.56518e+06	4.14453e+06	2.68006e+06						1.14962	1.13144	1.36215	0.844705	1.30535	1.16579
															159803	612887	460267	2.55983e+06	4.14e+06	2.64384e+06						1.20274	1.7225	1.36175	0.834232	1.30223	1.16344
															160586	611643	459876	2.53279e+06	4.10729e+06	2.62478e+06						1.36175	1.1554	1.35451	0.833718	1.30038	1.15109
															161609	610596	457369	2.51106e+06	4.09153e+06	2.61923e+06						1.2056	0.985349	1.35302	0.806488	1.2973	1.14844
															162523	610472	456322	2.4759e+06	4.04887e+06	2612979						1.2018	1.28158	1.35188	0.800552	1.29122	1.14658
															162839	606796	456055	2.4621e+06	4.04773e+06	2.61272e+06						1.29122	0.49475	1.34927	0.79669	1.28412	1.14612
															162932	599375	451613	2.42075e+06	4.04448e+06	2.59798e+06						1.14043	1.1957	1.34343	0.785532	1.28269	1.1416
															163029	597938	450946	2.41975e+06	4.03757e+06	2.56286e+06						1.3821	0.628577	1.33083	0.776011	1.281	1.14086
															163407	597410	450925	2.32894e+06	4.03113e+06	2.55796e+06						1.66175	0.580225	1.33071	0.774576	1.27702	1.13449
															163466	596222	448517	2.27641e+06	4.02684e+06	2.5516e+06						1.76388	0.841447	1.3216	0.773007	1.27601	1.12779
															163945	593956	446596	2.23144e+06	4.02519e+06	2.53593e+06						1.38478	1.31553	1.31553	0.771478	1.27205	1.12485
															164300	587486	444726	2.22175e+06	4.01721e+06	2.50605e+06						1.88797	0.731709	1.31403	0.771389	1.26518	1.12454
															164661	584460	444109	2.19909e+06	4.0087e+06	2.46541e+06						1.55435	1.11838	1.31248	0.770369	1.26065	1.12188
															166124	584085	442258	2.195e+06	4.00527e+06	2.45779e+06						1.23578	0.891117	1.30985	0.766839	1.25741	1.11756
															166129	580633	440395	2.08633e+06	4.00203e+06	2.45504e+06						2.12032	1.25	1.30922	0.765506	1.25739	1.11602
															166332	578942	437697	2.05684e+06	3.94556e+06	2.41135e+06						1.21209	0.846575	1.30726	0.764018	1.25692	1.11479
															166673	577906	437525	2.05619e+06	3.92706e+06	2.40337e+06						1.70103	1.18686	1.30223	0.731464	1.25313	1.10336
															167687	575791	434996	2.05343e+06	3.9194e+06	2.39259e+06						1.53824	0.456417	1.30038	0.726613	1.25164	1.10015
															167745	572542	433936	2.02867e+06	3.90769e+06	2.3835e+06						0.898	1.38153	1.2973	0.723553	1.25	1.09469
															168861	569086	433159	2.0225e+06	3.89372e+06	2.36446e+06						0.778123	0.705988	1.29122	0.719423	1.24995	1.08669
															169157	566857	432481	2.0212e+06	3.89255e+06	2.34228e+06						1.3216	0.726985	1.28412	0.714313	1.24942	1.08624
															170526	564480	431849	1.99613e+06	3.83631e+06	2.33064e+06						1.77442	1.42677	1.28269	0.706687	1.24637	1.08231
															171358	564212	430149	1.97497e+06	3.82159e+06	2.32986e+06						0.978752	0.923534	1.26847	0.704569	1.24444	1.07843
															171454	562695	429649	1.95546e+06	3.79333e+06	2.30635e+06						1.36355	0.763278	1.26065	0.697873	1.23578	1.07761
															171872	560026	428944	1.95e+06	3.78866e+06	2302011						0.741476	0.738287	1.25883	0.690335	1.23381	1.07607
															172034	557428	428944	1.94764e+06	3.78751e+06	2.28787e+06						1.3151	0.87773	1.25748	0.690162	1.23309	1.07603
															172100	557202	428277	1.91437e+06	3.77723e+06	2.2821e+06						1.80317	1.04771	1.25741	0.688386	1.23042	1.06733
															172197	557086	427041	1.9112e+06	3.77586e+06	2.25685e+06						1.51673	1.04682	1.25692	0.681886	1.21785	1.06537
															172294	555957	423794	1.90718e+06	3.77271e+06	2.2072e+06						1.63034	0.679073	1.25313	0.670448	1.21428	1.06423
															172710	555533	423763	1.90671e+06	3.76568e+06	2.18907e+06						0.950262	1.30223	1.25164	0.667696	1.21209	1.06418
															173110	555071	422439	1.88302e+06	3.73268e+06	2.18664e+06						1	0.788395	1.25	0.664646	1.20787	1.064
															173463	552981	422108	1.8822e+06	3.69529e+06	2.17177e+06						0.818323	0.929052	1.24995	0.663995	1.20625	1.06278
															174177	551024	421974	1.87043e+06	3.67956e+06	2.15068e+06						1.73462	1.09212	1.24942	0.655555	1.2056	1.05925
															174181	549739	421663	1.85386e+06	3.67505e+06	2.14032e+06						1.54398	1.30038	1.24637	0.655524	1.20421	1.05758
															174485	548400	421562	1.80851e+06	3.65632e+06	2.12975e+06						1.24942	1.20625	1.24444	0.650912	1.20274	1.05612
															174543	548232	420235	1.80052e+06	3.64649e+06	2.10839e+06						1.12643	1.64066	1.23578	0.644739	1.2018	1.05539
															174571	547762	420082	1.79026e+06	3.63526e+06	2.10218e+06						1.24995	1.36215	1.23381	0.632271	1.19795	1.05213
															174760	546495	418279	1.78908e+06	3.62653e+06	2.10088e+06						1.84431	0.922148	1.23295	0.618003	1.19662	1.04428
															174897	545724	416663	1.76953e+06	3.62405e+06	2.09661e+06						0.81289	0.869804	1.22347	0.615696	1.19486	1.03859
															175462	545116	413951	1.6728e+06	3595962	2.08401e+06						0.995518	1.32358	1.2212	0.61005	1.19405	1.03122
															175926	544990	413080	1.66791e+06	3.5801e+06	2.0612e+06						0.628577	1.61329	1.21785	0.604881	1.19388	1.02973
															176026	542837	412280	1.66325e+06	3.56993e+06	2.05913e+06						0.580225	0.740131	1.21209	0.604173	1.19374	1.02653
															176097	541732	412145	1.64091e+06	3.55936e+06	2.05123e+06						0.841447	0.925815	1.20625	0.603168	1.19351	1.01773
															176175	539302	411676	1.61399e+06	3.55889e+06	2.04848e+06						1.31553	0.923801	1.2056	0.5961	1.19068	1.01764
															176251	537986	411260	1.58904e+06	3.53436e+06	2.04278e+06						0.731709	1.20576	1.20274	0.587077	1.18881	1.01632
															176323	534956	408968	1.58681e+06	3.50011e+06	2.01334e+06						1.11838	1.04685	1.2018	0.586526	1.18686	1.01574
															177181	534081	408716	1.5589e+06	3.49514e+06	2.00617e+06						0.891117	0.847442	1.19795	0.580805	1.16285	1
															177665	531798	408624	1.54144e+06	3.48254e+06	2.00601e+06						1.25	0.955793	1.19486	0.577122	1.16237	0.999597
															178644	530793	408094	1.51096e+06	3.46196e+06	2.00035e+06						0.846575	0.833368	1.19068	0.571499	1.14962	0.99929
															178811	529528	407490	1.49802e+06	3.44002e+06	1.97981e+06						1.18686	0.8477	1.18881	0.543526	1.14355	0.998706
															178986	529456	405264	1.46404e+06	3.43834e+06	1.97231e+06						0.456417	1.29636	1.18686	0.543215	1.14043	0.995862
															179165	529260	404896	1.45373e+06	3.41905e+06	1.96364e+06						1.38153	1.01103	1.1864	0.537	1.13898	0.988575
															179570	526484	402238	1.44181e+06	3.40953e+06	1.96058e+06						0.705988	1.19125	1.16285	0.535553	1.13605	0.987974
															179797	525018	401878	1.40296e+06	3.40002e+06	1.93947e+06						0.726985	1.03094	1.1617	0.51849	1.1357	0.979881
															179802	522802	401655	1.39319e+06	3.3856e+06	1.92975e+06						1.42677	0.849671	1.14962	0.516755	1.13205	0.974527
															179916	522265	401100	1.39017e+06	3.37239e+06	1.9244e+06						0.923534	1.17202	1.14355	0.515288	1.13012	0.971293
															179928	522215	399734	1.36036e+06	3.35714e+06	1.92364e+06						0.763278	1.22632	1.14043	0.514103	1.1282	0.970218
															180088	521531	399575	1.32611e+06	3.32748e+06	1.91952e+06						0.738287	1.11717	1.13605	0.513439	1.12643	0.967217
															180486	514969	399526	1.32335e+06	3.32418e+06	1.9171e+06						0.87773	0.403719	1.1357	0.51126	1.11838	0.966644
															180504	514567	398550	1.29946e+06	3.32312e+06	1.88264e+06						1.04771	0.712215	1.13273	0.503795	1.11101	0.963448
															180742	513682	398014	1.26102e+06	3.27961e+06	1.88253e+06						1.04682	1.47197	1.13205	0.495888	1.10783	0.954057
															180858	512543	397534	1.25028e+06	3.27933e+06	1.87505e+06						0.679073	0.955256	1.13174	0.494678	1.0966	0.952491
															181682	510423	395537	1.20258e+06	3.27707e+06	1.8534e+06						1.30223	1.91734	1.13058	0.477387	1.09645	0.951207
															181914	507282	395029	1.1952e+06	3.25824e+06	1.84947e+06						0.788395	1.58785	1.12994	0.475209	1.09547	0.949678
															182552	506103	394895	1.16806e+06	3.25112e+06	1.84327e+06						0.929052	0.752202	1.1282	0.47193	1.09212	0.949071
															182718	503685	394289	1.16716e+06	3.24923e+06	1.83998e+06						1.09212	0.929177	1.12643	0.469468	1.09145	0.947132
															182782	503617	393900	1.16395e+06	3.24756e+06	1.79913e+06						1.30038	0.826652	1.11838	0.459368	1.09124	0.946683
															182790	501501	393689	1.15709e+06	3.22932e+06	1.79581e+06						1.20625	0.930994	1.10783	0.458809	1.08904	0.946377
															183159	501064	393039	1.14198e+06	3.22864e+06	1.78638e+06						1.64066	0.780979	1.09969	0.457252	1.08355	0.946373
															183234	500694	392154	1.13759e+06	3.2154e+06	1.77164e+06						1.36215	0.940528	1.0966	0.455739	1.07212	0.943672
															183664	500446	392014	1.1365e+06	3.19477e+06	1.76261e+06						1.08643	0.843267	1.09645	0.454934	1.07192	0.940915
															184051	499395	391922	1.1253e+06	3.18779e+06	1.76109e+06						1.10276	0.936496	1.09547	0.44576	1.07058	0.936428
															184081	499276	391810	1.10881e+06	3183858	1.74978e+06						0.901753	0.861155	1.09212	0.442392	1.06611	0.929868
															184129	498950	388867	1.03542e+06	3.18183e+06	1.7355e+06						0.937178	1.50267	1.09145	0.435174	1.06418	0.929528
															184394	498177	388772	1.02606e+06	3.17461e+06	1.72806e+06						0.855635	1.03537	1.09124	0.434617	1.06192	0.927599
															185026	496675	387669	1.00868e+06	3.15469e+06	1.7234e+06						1.4978	1.31891	1.08904	0.432714	1.06113	0.925418
															185196	494395	387662	990442	3.15339e+06	1.69867e+06						1.5181	1.82845	1.08355	0.425495	1.05741	0.923578
															185282	491848	387475	976776	3.15068e+06	1.69506e+06						1.37914	1.1491	1.07212	0.418745	1.05499	0.923439
															186052	487948	385569	973835	3.14014e+06	1.6824e+06						0.785876	1.23771	1.07192	0.4159	1.05407	0.915963
															186439	486967	384864	972974	3.12428e+06	1.6793e+06						0.496687	1.18444	1.07058	0.401392	1.05389	0.912362
															187144	486707	384792	968404	3.11652e+06	1.67738e+06						0.978069	0.43876	1.07015	0.39922	1.05276	0.912168
															187431	480739	382442	933130	3.11371e+06	1.66066e+06						0.751555	0.34837	1.06113	0.39922	1.04954	0.910831
															187478	480231	381724	925156	3.10065e+06	1.6411e+06						1.04605	0.618213	1.05741	0.394436	1.04906	0.904519
															187588	479164	380875	918988	3.09996e+06	1.62696e+06						1.71145	0.724989	1.05666	0.386321	1.04771	0.899144
															188406	477273	380476	914106	3.09307e+06	1.6241e+06						0.760345	1.1846	1.05499	0.382723	1.04682	0.89771
															188468	477146	379198	896752	3.08884e+06	1.62334e+06						1.68764	0.802018	1.05407	0.366325	1.0441	0.886882
															189022	475896	379124	889718	3.06674e+06	1.61562e+06						0.729886	0.439615	1.05389	0.350696	1.04075	0.885698
															189406	473971	375011	876638	3.06619e+06	1.60107e+06						1.45967	0.784636	1.05062	0.335088	1.03662	0.882269
															189452	471268	374809	871923	3.06254e+06	1.5794e+06						2.13776	1.4968	1.04906	0.331325	1.03616	0.879794
															189560	471208	374290	863068	3.05644e+06	1.57875e+06						1.11308	1.54524	1.04771	0.325208	1.03344	0.873082
															189776	470761	373592	861470	3.05237e+06	1.54848e+06						2.40255	1.34307	1.04682	0.302063	1.02972	0.871261
															189986	470737	371715	832371	3.03955e+06	1.5461e+06						0.794264	0.769606	1.04075	0.300828	1.02936	0.869925
															190540	470495	370238	828734	3.0005e+06	1.54239e+06						0.900142	0.880287	1.03996	0.298638	1.02647	0.868745
															190652	470188	369750	821814	2.99316e+06	1.51846e+06						1.25601	1.14599	1.03973	0.28243	1.01938	0.86008
															190850	469934	369420	817086	2.97616e+06	1.49253e+06						1.25223	2.26993	1.03662	0.278233	1.01903	0.852685
															191136	468714	368988	805747	2.96217e+06	1.48942e+06						0.695536	0.970618	1.03616	0.264289	1.0076	0.85191
															191455	466818	368976	799924	2.95369e+06	1480384						0.769027	1.00843	1.03344	0.255257	1.00586	0.846423
															191512	466054	368286	798706	2.93842e+06	1.46573e+06						1.1	1.17174	1.02972	0.252582	1.00572	0.844931
															191659	464279	366661	789847	2.91835e+06	1.45768e+06						0.87334	0.85886	1.02948	0.21526	1.00243	0.843638
															192055	462188	366025	788174	2.89548e+06	1.43782e+06						1.21976	2.13212	1.02936	0.185524	1.00059	0.838274
															192289	460461	365685	788018	2.89367e+06	1.42954e+06						1.54767	0.376489	1.02647	0.180201	1	0.823842
															192995	459938	365217	780796	2.88983e+06	1.4062e+06						2.19477	0.708992	1.02025	0.154653	1	0.818927
															193008	459612	364992	772055	2.8735e+06	1.39625e+06						1.48699	1.05515	1.01938	0.0902234	0.996229	0.81589
															193070	453789	364893	755309	2.86999e+06	1.39248e+06						0.439615	1.55663	1.00926	0.0869278	0.995518	0.80942
															193085	453370	364685	753677	2.84259e+06	1.37367e+06						0.784636	1.21865	1.0076		0.994298	0.801722
															193168	453031	364196	746579	2.84101e+06	1.3488e+06						1.4968	0.600343	1.00586		0.990949	0.801638
															193567	449666	363720	723282	2.82831e+06	1.34636e+06						1.54524	1.18596	1.00095		0.989095	0.792726
															193692	448422	362617	721301	2.8127e+06	1.29059e+06						1.34307	0.695869	1.00059		0.988009	0.79121
															193905	448140	361766	707144	2.80993e+06	1.2572e+06						0.769606	1.03685	1		0.987004	0.787548
															193964	447639	361411	702261	2.80454e+06	1.2469e+06						0.880287	1.31568	0.996229		0.98528	0.776902
															194221	446509	360405	697117	2.78612e+06	1.24142e+06						1.14599	0.985012	0.995518		0.984764	0.771133
															194813	446334	358915	661131	2.77207e+06	1.24027e+06						2.26993	1.73381	0.990949		0.981698	0.757258
															195486	446238	358650	656984	2.74958e+06	1223713						0.970618	0.941286	0.990428		0.981491	0.752853
															195613	445727	358341	652190	2.74685e+06	1.22332e+06						1.00843	0.840487	0.988009		0.98049	0.75255
															196134	445587	356814	642374	2.73647e+06	1.22076e+06						1.17174	0.824525	0.987004		0.979911	0.750084
															196363	444558	356197	639912	2.72493e+06	1.21047e+06						0.85886	0.444679	0.981698		0.978752	0.749634
															196522	443755	356088	631003	2.72327e+06	1.19845e+06						2.13212	1.42899	0.979911		0.976208	0.742037
															196662	442084	355952	628716	2.71119e+06	1.19757e+06						0.376489	1.37503	0.978752		0.970061	0.741289
															197446	441939	355566	628483	2.71031e+06	1.17374e+06						0.708992	1.06491	0.976983		0.96875	0.739074
															197783	441838	355487	621905	2.69516e+06	1.16499e+06						1.05515	1.43948	0.976208		0.964945	0.738503
															197806	439898	354518	620846	2.68715e+06	1.15886e+06						1.55663	0.771262	0.964945		0.963835	0.732621
															198013	439548	354035	620478	2.68496e+06	1.15481e+06						1.21865	1.24321	0.963835		0.962581	0.731501
															198644	437253	352825	618563	2.68447e+06	1.12572e+06						0.600343	1.11712	0.962581		0.959922	0.723938
															199558	437129	352720	616133	2.65139e+06	1.12025e+06						1.18596	0.729312	0.958975		0.955981	0.723241
															199601	436970	351389	610799	2.64028e+06	1.08206e+06						0.695869	1.75067	0.958485		0.951531	0.723122
															199826	435797	351181	608211	2.61978e+06	1.06508e+06						1.03685	1.28262	0.956347		0.929052	0.720994
															200256	435273	350853	605507	2.60293e+06	1.06211e+06						1.31568	1.99963	0.951531		0.926158	0.719143
															200532	435048	350774	604404	2.59547e+06	1.05799e+06						0.985012	1.38893	0.94562		0.923534	0.712684
															200644	434651	350004	601665	2.58146e+06	1.0475e+06						1.73381	1.85755	0.945597		0.922327	0.698136
															200853	434531	349272	600750	2.56053e+06	1.04205e+06							0.735617	0.942693		0.919434	0.697073
															201213	433297	349120	598869	2.55181e+06	1.03598e+06							0.924475	0.937651		0.913768	0.688999
															201329	432803	348466	584847	2519028	1.03463e+06							1.29824	0.929052		0.90845	0.684216
															201809	431935	348428	581490	2.51872e+06	1.03426e+06							0.894722	0.926158		0.906421	0.683155
															202023	431391	347527	576259	2.51251e+06	1.03136e+06							1.42879	0.923534		0.900537	0.683084
															202031	430457	347256	572038	2.50117e+06	986372							1.93029	0.922327		0.898	0.676727
															202248	429146	346874	570189	2.48659e+06	982481							1.59855	0.919434		0.897391	0.673546
															202258	429134	345552	566558	2.47628e+06	981601							1.31625	0.913768		0.891117	0.656438
															202306	426890	345374	558564	2.46451e+06	975109							0.838616	0.912569		0.883242	0.651206
															202389	426834	344836	557056	2.44866e+06	970696							1.03602	0.90845		0.878635	0.646144
															202882	426602	344627	555721	2.39829e+06	970120							0.98479	0.900537		0.87773	0.645124
															203280	426206	344010	551688	2.39361e+06	969967							0.826333	0.898		0.87291	0.642063
															203320	426122	343685	550878	2.39337e+06	962904							0.656297	0.892374		0.861641	0.64019
															203444	425973	343101	546673	2.38168e+06	959131							1.32696	0.891117		0.859766	0.63532
															203788	425616	343086	544160	2.37591e+06	958383							0.978349	0.883242		0.853709	0.626674
															203791	425355	342742	539614	2.3753e+06	951689							1.02295	0.88083		0.851469	0.623885
															203838	424291	342518	537463	2.36066e+06	935577							1.15733	0.878635		0.846575	0.615777
															203920	423410	341196	535925	2.35868e+06	913068							1.6228	0.87773		0.841724	0.61025
															203948	422366	341171	529653	2.3584e+06	908402							1.42534	0.87705		0.841447	0.61005
															204040	421268	340957	526113	2.35711e+06	886303							0.620237	0.87291		0.838399	0.601657
															204071	419537	340733	515563	2.3567e+06	881739							1.9302	0.871483		0.836062	0.596657
															204077	419228	340674	513221	2.34721e+06	881261							1.29119	0.859766		0.835432	0.592405
															204622	418460	340362	508337	2.33279e+06	872853							1.60407	0.856351		0.82857	0.590201
															204996	417795	339864	505733	2.32276e+06	869080							1.30385	0.853709		0.823696	0.590101
															205358	417142	339367	500493	2.31229e+06	861837							1.29965	0.851469		0.819029	0.589106
															206379	416575	339275	500053	2.2822e+06	833246							0.994575	0.847882		0.81289	0.587003
															206656	415948	338984	494332	2.27508e+06	831571							1.26437	0.846575		0.81156	0.586526
															206701	414472	338262	492046	2.27058e+06	830737							0.83767	0.841447		0.807001	0.584103
															206998	414285	338209	491064	2.26554e+06	829981							1.1275	0.836062		0.806799	0.582405
															207293	412986	338048	489937	2.26208e+06	821336							1.97875	0.828004		0.803833	0.580283
															207305	412591	337861	489171	2.24071e+06	808515							1.1952	0.823696		0.803807	0.579843
															207643	411516	336894	474327	2.21153e+06	807583							1.03977	0.819029		0.802969	0.564731
															207823	411250	336551	472152	2.20491e+06	805703							1.97802	0.817403		0.794587	0.557383
															207878	410831	336317	471000	2.19764e+06	803590							1.12559	0.81289		0.791859	0.55559
															207923	410775	336241	468734	2.17553e+06	803367							0.768749	0.810547		0.790006	0.550514
															207946	410688	335988	468246	2.14624e+06	785961							1.34931	0.807001		0.789895	0.550106
															208098	410059	335375	466698	2.14494e+06	775540							0.658428	0.806799		0.788395	0.546507
															208662	409606	335287	466530	2.14396e+06	772325							1.35587	0.803833		0.788219	0.529843
															208813	408873	334532	465012	2.13866e+06	769939							0.967735	0.803807		0.784087	0.524668
															209159	408001	333988	464812	2.13583e+06	767093							1.02924	0.794587		0.778274	0.504948
															209379	407906	333897	462779	2.13433e+06	753915							1.11338	0.790006		0.778123	0.499735
															209435	407292	333748	460711	2.12587e+06	750746							0.908352	0.788395		0.774854	0.486157
															209455	406720	332524	460530	2.12458e+06	737185							1.1385	0.783413		0.772679	0.481875
															209483	405657	332381	459992	2.11421e+06	726394							1.13816	0.778274		0.763278	0.476022
															209842	405531	332124	453247	2.09304e+06	717691							0.705303	0.778123		0.761264	0.47144
															210073	405362	331202	451197	2.08814e+06	711359							1.10179	0.777708		0.760449	0.470239
															210231	405070	330928	450961	2.078e+06	688534							0.69134	0.774854		0.759532	0.462704
															210530	405023	330669	449535	2.0444e+06	687811							1.24811	0.763278		0.747861	0.456637
															211290	404400	330583	448533	2.04176e+06	682141							1.07164	0.761264		0.746737	0.448405
															211659	403604	330219	447767	2.02176e+06	665812							0.632767	0.760449		0.738287	0.447214
															211974	403551	329264	442899	1.99847e+06	663174							0.590077	0.759532		0.731709	0.446082
															212002	402794	329121	441961	1.99497e+06	663131							0.948205	0.753517		0.729712	0.443545
															212027	401634	328700	440719	1.97648e+06	663001							1.81053	0.747861		0.728294	0.438374
															212081	400502	327703	438985	1.96661e+06	659380							1.53545	0.738287		0.726985	0.432408
															212396	400274	327425	438643	1.95107e+06	658375							0.872344	0.731709		0.723587	0.379556
															213188	399873	327314	437519	1.93392e+06	653239							1.36881	0.728294		0.718166	0.366994
															213327	399168	327049	434733	1.92832e+06	652936							0.852924	0.726985		0.710043	0.364447
															213437	399124	326745	433143	1.927e+06	650190								0.723587		0.705988	0.357502
															214049	399055	326029	432815	1.92148e+06	642460								0.718166		0.700286	0.342997
															214366	397571	325689	430974	1.91351e+06	639464								0.710043		0.697929	0.34141
															214832	396124	325314	430145	1.90342e+06	638284								0.705988		0.697747	0.339754
															215347	396031	324866	429782	1.88912e+06	625011								0.700286		0.691751	0.338917
															215506	395744	324757	429761	1.88072e+06	623384								0.697929		0.684004	0.333333
															215611	395739	324366	423011	1.85301e+06	623139								0.691751		0.679073	0.32374
															215669	395561	323676	422899	1.85046e+06	622162								0.684004		0.668705	0.320574
															215949	395251	323675	419370	1.83167e+06	621363								0.679073		0.666248	0.318654
															216495	394808	323507	413748	1.82589e+06	621259								0.677411		0.665351	0.304604
															216555	392584	322850	413137	1.82249e+06	615304								0.675123		0.660945	0.301393
															216565	392332	322444	412731	1.81311e+06	610569								0.666248		0.651529	0.301193
															216754	391398	321663	412661	1808653	609082								0.665351		0.635441	0.300828
															216792	391274	321177	411885	1.80584e+06	601590								0.663165		0.634078	0.295722
															216902	388932	321097	409990	1.79835e+06	600523								0.662049		0.628577	0.286361
															216919	388171	320363	408562	1.79248e+06	592527								0.651529		0.627643	0.283067
															217031	387727	319058	408258	1.78137e+06	592017								0.642649		0.627584	0.266734
															217096	387166	318641	406412	1776425	591176								0.628577		0.621258	0.264289
															217120	386720	318393	404541	1.75187e+06	590948								0.627643		0.611629	0.24747
															217178	384571	317972	403830	1.7511e+06	582550								0.62306		0.599525	0.246772
															217203	384419	317766	403333	1.74664e+06	578737								0.622267		0.580225	0.241576
															217728	384053	317556	402230	1.67766e+06	569705								0.621258		0.57549	0.214784
															217839	383639	317353	401222	1.66127e+06	567111								0.611629		0.55073	0.187459
															217896	383336	317251	401135	1.65065e+06	566850								0.599525		0.548864	0.166736
															218017	382905	317051	401085	1.64907e+06	565569								0.580225		0.511565	0.157764
															218359	382621	317045	400485	1.62306e+06	565398								0.57549		0.509716	0.134894
															218367	381646	316869	400142	1.6079e+06	553242								0.571395		0.505393
															218408	381531	316483	398842	1.59048e+06	548988								0.566205		0.502861
															219016	380218	316392	398269	1.57877e+06	546896								0.533732		0.495062
															219129	378719	313775	397637	1.57621e+06	546319								0.511565		0.479653
															219278	377906	313436	395404	1.55988e+06	544205								0.509716		0.456417
															219547	377331	313257	394644	1.55053e+06	544148								0.505393		0.430483
															219616	377312	313210	393377	1.53619e+06	542036								0.497886		0.416236
															219644	377292	312720	392893	1.51614e+06	537000								0.491325		0.414033
															219652	376558	312371	391705	1.50799e+06	536969								0.479653		0.396975
															219677	376281	312231	391626	1.48355e+06	535119								0.456417		0.393329
															219757	375135	311701	391179	1.46322e+06	525752								0.429164		0.380785
															220027	375050	311595	390403	1.4407e+06	521143								0.396968		0.323429
															220290	374560	311402	390316	1.43561e+06	517114								0.380785		0.252895
															220350	374404	311387	390178	1.40696e+06	516470								0.369441
															220511	374284	311058	389903	1.4006e+06	513406								0.336275
															220565	374087	310307	386672	1.39959e+06	507658								0.334479
															220616	373427	309712	386603	1.39493e+06	507268								0.252895
															220865	373129	309535	386602	1.38029e+06	505374
															221153	372446	309255	385163	1.37132e+06	504758
															221217	371972	308516	384036	1.35728e+06	503942
															221535	371189	308198	383881	1.35279e+06	501304
															221622	369694	307887	382820	1.34634e+06	498454
															222070	369447	307887	382028	1.34153e+06	491631							The statistical tests
															222186	368095	307729	380817	1.32661e+06	488923							Use ordinary one-way ANOVA, unpaired t-test via Prism
															222300	366696	306912	378365	1.32404e+06	487290							HU shNT vs shTCAF1 KD		P 0.0001
															222611	366475	306598	378293	1.29828e+06	484783							HU Flag-TCAF1 rescue vs shTCAF1 KD		P=0.0002
															222737	366425	305588	377417	1.28572e+06	483185
															222840	366424	305359	374313	1.27189e+06	482444							Note: Prisim does not provide actual p value numbers when smaller than 0.0001.
															223262	366228	304963	372585	1.24922e+06	482297
															223310	365331	304881	369607	1.23345e+06	478408
															223405	365131	304650	369124	1.21552e+06	476989
															223484	364358	304311	365223	1.20446e+06	474642
															223732	363825	304277	363959	1.1953e+06	470863
															224096	363641	304258	363721	1.1887e+06	468341
															224638	363545	303270	363405	1.18338e+06	466868
															225222	363170	303013	362738	1.18144e+06	466707
															225265	363125	302508	361917	1.1728e+06	462057
															225433	362931	302370	361380	1.16927e+06	460283
															226409	361847	302259	359663	1.15648e+06	455457
															227392	360789	302223	359340	1.15421e+06	453806
															227473	359919	302179	358842	1.14435e+06	449862
															227747	359703	302080	358476	1.1322e+06	448792
															227811	359650	301943	358326	1.12834e+06	444442
															227904	359547	301536	358126	1.11417e+06	444365
															228515	358872	301501	356060	1.09465e+06	443674
															228818	357676	301457	356039	1.08712e+06	442828
															228935	357087	301030	355265	1.04637e+06	442340
															228938	355843	301015	355222	1.04565e+06	439120
															229578	355153	300897	355172	1.03942e+06	436524
															229672	354629	300678	354686	1.02915e+06	430853
															229678	353999	300534	354295	1.01681e+06	427171
															229882	353341	300309	353761	995262	426407
															229890	353330	299646	352876	991919	425390
															230215	353238	299402	352000	970587	422924
															230538	353135	299335	351423	970520	420753
															230914	352897	299260	349564	959290	419906
															230937	351710	298786	349239	952757	419305
															231916	351114	298563	348918	948574	418867
															232470	350961	298235	348745	944442	415400
															232744	350032	298122	348405	917397	412216
															233048	347927	298048	347886	907656	409994
															233197	347832	298010	347213	905928	408943
															233414	347486	297068	346584	903582	408263
															233859	347302	296772	345437	901827	400265
															233907	346741	296682	344198	899092	400172
															234064	346603	296594	344005	882961	399044
															234856	345988	295901	343590	881967	398508
															235158	345746	295475	342071	881067	397804
															236121	345568	295086	341310	878163	397221
															236145	345056	294852	340923	871653	396572
															236397	344569	294775	340068	865107	396547
															236564	343962	294655	339045	858949	392977
															236903	343859	294434	339008	852737	388969
															237003	340547	294430	337987	849220	388684
															237126	339629	293765	337722	829169	387706
															237293	339601	293744	337200	827841	385979
															237612	339198	293412	336865	824493	385439
															237753	338264	293343	336574	811620	384871
															238020	337094	293283	334254	808507	383435
															238054	337036	292544	334048	793750	383132
															238102	336872	292534	333785	780489	380395
															238220	336438	292387	333423	765657	376207
															238309	336117	292232	333123	761879	374049
															238311	336082	290540	332714	755839	370655
															238475	335516	290449	332702	747455	369498
															239114	335175	290432	332439	743180	368486
															239740	334515	290272	332124	736733	366740
															239756	334254	289929	331143	733546	365560
															239925	332431	289772	330945	732092	364140
															240357	332107	289391	330739	731979	363489
															240491	331892	289226	328930	716586	363039
															240961	331835	288970	328903	715005	359678
															241013	331367	288680	328656	713653	358344
															241087	330533	288182	328126	713415	356300
															241119	330172	288065	326340	712462	354245
															241457	328983	287223	326134	699659	352446
															241568	328794	287177	326070	698613	352016
															241639	328721	286460	325277	696356	349824
															241928	327444	286229	324629	695384	347934
															242155	327289	286152	324618	692268	346967
															242762	326959	286004	323710	686393	346556
															242815	326247	284400	323496	682287	342079
															242917	325744	283938	322457	681082	340716
															243293	325448	283655	321511	677603	339157
															243316	325323	283556	321355	675583	337646
															243658	325015	283159	321070	673070	335067
															244199	324903	282712	320760	670798	334015
															244517	324334	282007	319761	652243	333297
															244530	324262	281934	319620	648401	332079
															244925	324154	281414	319499	647839	331990
															245030	323569	281330	318810	647424	327385
															245306	323338	281083	318205	645925	323709
															246120	322812	280639	318134	643636	323188
															246252	322734	280351	317664	641462	323113
															246377	322428	279952	317469	640639	323105
															246488	322308	279605	317022	638639	321382
															246913	321696	279234	316760	634996	319237
															246965	321432	279103	316023	633693	318874
															247715	321229	278997	315522	631473	317879
															247969	320701	278724	314991	630466	315583
															248178	320291	278491	314504	624218	313616
															248287	319679	278308	314471	623211	312961
															248313	319466	277888	314111	620174	312833
															248782	318143	277371	313590	619362	312204
															248889	317935	277205	312063	618522	309637
															249034	317283	277178	309955	617730	308412
															249633	317225	276826	308548	606106	307391
															249842	317115	276809	308083	604717	306078
															250042	317002	276480	306644	604279	305015
															250161	316860	276312	304877	603018	304925
															250215	316590	276247	304639	600688	304347
															250259	316571	275012	304560	595059	303524
															250487	316557	274959	304100	589945	302752
															250816	316329	274565	303981	586110	300923
															250877	315098	274433	303068	585418	300890
															251056	314157	274180	302629	581454	299919
															251126	313730	274163	302577	574392	297358
															251865	313663	274023	301779	570954	297253
															251884	313412	273729	301328	568016	297233
															252607	313348	273439	301077	562432	296383
															252648	313262	273374	301059	559603	295914
															252975	313256	272793	300987	556873	294058
															253054	312728	272771	300885	556458	291520
															253220	312727	272177	300525	556120	291007
															253641	312717	271230	299306	549337	290044
															254312	312469	270618	299167	547904	289853
															254494	312297	270292	299098	547783	289296
															254571	312065	269330	299084	547441	289104
															254611	311693	269106	298189	544693	288562
															255356	311498	268676	296765	544398	288125
															255626	311111	267828	296257	543995	288102
															255729	310764	267256	295656	536858	286784
															256278	310751	266471	295303	534446	286655
															256351	309238	266041	294735	533722	285719
															257228	309114	265955	294485	521831	285662
															257260	308999	265674	294421	521809	285032
															257589	308840	265513	294219	516795	284519
															257870	308674	265317	294136	515502	284209
															258578	308055	264576	294014	515132	284079
															258922	307515	264470	294006	513842	283057
															259014	307198	264121	293479	511128	282443
															259132	307143	264104	292950	509248	281353
															259228	306656	263957	292678	505827	279916
															259390	305923	263902	291777	501563	278071
															259942	305448	262592	291715	500672	277947
															259984	305185	262339	291491	497610	276112
															260379	304898	261666	291075	496194	276087
															260684	304312	261518	290351	494822	275429
															261204	304050	261151	289609	493948	275295
															261560	303914	261146	288569	493491	274070
															262094	303822	260857	288237	492983	272620
															262119	303673	260675	288013	492343	272400
															262296	303616	260561	287640	492254	270877
															262970	302242	260104	286865	491333	270840
															263063	301712	259871	286434	486289	270821
															263125	301122	259759	286362	485987	270697
															263670	300925	259463	286071	485622	269977
															263779	300494	259289	285958	485489	269961
															264053	299622	258856	285600	481978	269603
															264963	299587	258767	285445	479443	268635
															265644	299535	258150	284995	474709	268148
															265721	298892	257380	284867	473548	267968
															265919	298594	257358	284690	471910	267941
															266124	298521	257212	284133	471735	267674
															266237	298095	257073	283969	467010	267656
															266371	298091	256993	283701	464406	266907
															266517	297431	256463	283623	463012	266455
															267840	297027	256331	283502	461710	266227
															268017	295553	256265	282392	459515	264171
															268254	295344	256134	282331	459007	264011
															268363	294918	255275	282013	458781	263220
															269227	294826	255243	281896	458530	263194
															269745	293193	255210	281315	457162	263056
															269972	293146	255055	281133	453707	262315
															270014	292921	254428	280633	448324	262248
															270402	292727	254062	280161	444967	262042
															270497	291932	254026	280127	443578	261043
															271293	291811	253970	280073	442963	260577
															272092	291492	253760	279460	441994	260482
															272506	290915	253148	279447	441796	260112
															273388	290475	252172	279242	439930	260112
															273411	290459	252088	279049	438160	259938
															273670	290036	251738	278525	436141	259366
															274227	289855	251326	277758	435589	259194
															274387	289765	251084	277478	435363	258099
															274873	289309	251077	277191	434006	257743
															275201	289309	250851	276911	432378	257498
															275318	289041	250757	276716	432288	257431
															275426	288607	250431	276003	430164	257329
															275768	288341	250274	275645	429505	257224
															276350	288228	250193	275572	428803	256951
															276410	287920	250097	275075	428507	256696
															276635	287877	249614	275031	423725	255147
															277590	287840	249610	274688	421476	254849
															277930	287078	249468	274349	420087	253986
															278140	286928	249399	274232	419095	253647
															278265	286733	249313	274090	418231	253575
															278359	286291	248787	274027	417172	253402
															278518	286204	248677	273549	416953	252651
															278729	286152	248546	273427	415762	252371
															279749	286016	247868	273414	415556	252237
															280247	285933	247746	273090	413184	250750
															280646	285611	247573	272599	413129	250667
															280848	284849	247050	272584	412796	250036
															280990	284376	246633	272313	409529	249961
															281047	284210	246113	272089	409456	248558
															281636	282708	245868	272007	408639	247671
															281673	281822	244924	271769	408362	246612
															281992	281785	244573	270958	407822	246457
															282104	281145	244334	270927	407592	245924
															283135	280635	244128	270889	407499	245461
															283883	280596	244025	270287	406874	245228
															284663	279473	243918	270016	404804	245190
															285084	279234	243891	269711	403825	243754
															285197	279220	243751	269616	403088	243697
															285993	279166	243702	268499	401878	242366
															286129	278338	243599	268114	401742	240350
															287133	278103	243168	266811	400806	240016
															287469	277812	243111	266794	400502	239962
															287487	277622	242674	266748	399985	239885
															287597	277412	241727	266496	399252	238884
															287680	277099	241398	266314	398866	236983
															287812	277059	241319	266000	397831	236898
															287944	276783	240974	265979	396561	236186
															287944	276749	240659	265536	395585	236158
															288149	276293	240527	265291	393809	235985
															288229	275974	240405	264986	393162	235444
															288312	275033	240346	264466	392817	234661
															288343	274880	240277	264321	390635	234624
															289195	274358	239463	262264	389698	234601
															289201	274221	239411	262030	387705	234460
															290066	273814	238782	261967	387403	234325
															290736	273565	238727	261282	387365	234180
															291635	273344	238709	261272	386052	234081
															292032	272984	238374	258802	385574	233613
															292088	272979	238214	258672	384629	232946
															293653	272832	237829	256369	383714	232819
															293697	272690	236918	255956	383598	232799
															294003	272371	236561	255505	383077	232206
															294382	272244	236366	255360	382980	230949
															294409	271715	236284	254858	382306	229617
															294922	271613	236215	254805	379780	229066
															295414	270649	235903	254346	379258	228899
															295938	270611	235678	253992	379042	227697
															296081	270589	235523	253879	378606	227610
															296359	270381	235473	253384	378124	227578
															296615	270263	235380	253317	377877	227117
															297207	270117	235373	253026	377362	226692
															297820	269887	235194	252731	376420	226400
															298272	269632	234803	252703	375603	226063
															298421	268835	234770	252668	375381	225759
															299023	268736	234736	252082	375172	225729
															299638	268153	234139	252030	374911	225613
															300826	268002	234029	251985	374793	224973
															300831	267808	233968	251784	374332	224898
															300840	267743	233635	251200	373776	224557
															301173	267027	233531	250989	372709	224025
															301180	266640	233235	250952	369357	223954
															301261	266478	233075	250899	368706	223921
															302198	265856	232561	250023	367674	223758
															302245	265694	232545	248796	367147	223631
															302589	265585	232397	248514	366993	223341
															302589	265091	232352	247737	366460	222608
															302608	264813	232268	247542	366411	221999
															302770	264716	232101	247215	366384	221688
															303978	264606	231951	247032	366194	221442
															304238	263559	231788	246703	365922	221440
															304468	263294	231782	246600	365830	221166
															304867	263122	231433	246547	363322	221165
															305417	263095	230249	246170	362849	220842
															306490	262968	229990	246147	362758	220632
															306695	262861	229909	245772	362734	220461
															307151	262743	229362	245238	361792	220096
															307591	261918	229137	244930	361177	219797
															308003	261723	229065	244566	360823	219150
															308049	261471	228405	244388	360723	218478
															308060	261200	228361	244259	359898	218257
															308104	261179	228030	243623	359611	217870
															308194	260556	227893	242408	358954	217865
															308236	259891	227852	242269	358588	217515
															308537	259097	227389	241555	357889	217102
															308672	258792	227302	241520	356871	215781
															308906	258395	227289	241288	356470	215238
															308945	257924	227285	240668	355622	215121
															310372	257616	226940	240314	355125	214541
															311522	257537	226913	240299	354925	214471
															311666	257086	226756	240189	354522	214253
															311800	256876	226274	239873	353795	213895
															311835	256563	226007	239773	353737	213740
															313422	256423	225753	239620	351907	213563
															314030	256327	225601	239346	351875	213145
															314287	255298	225597	239150	351840	213140
															314418	255066	225207	239033	351702	213135
															314438	254077	224182	238809	350659	212989
															314522	253106	223817	237325	350605	212901
															314614	252877	223747	237198	348987	212857
															315275	252715	223742	236922	348781	212754
															315580	252230	223698	236812	348404	212309
															315652	252129	223257	236798	345980	212088
															315983	251663	223120	236373	345871	212046
															316526	251653	223116	236309	345584	211212
															316536	251517	223010	235348	344695	210800
															316624	251384	222814	235185	344599	210584
															316880	249888	222759	234953	344298	210574
															318240	249687	222547	234904	343962	210050
															318329	249403	222515	234851	343952	209643
															318448	249363	222044	234801	343525	209610
															318632	248919	221988	234610	342510	209463
															318703	248873	221931	234409	342509	209363
															318790	248415	221916	233748	341791	208129
															318893	248276	221744	233394	341402	208079
															319112	248023	221586	233332	341061	207972
															319198	247954	221482	233042	339589	207683
															320380	247555	221239	232848	338650	206033
															320615	247191	221056	232702	338398	205974
															320659	247043	221032	232567	338341	205836
															322189	246648	220922	232513	338279	204844
															322534	245949	220540	232494	338207	204829
															322538	245850	220390	232386	338199	204615
															322584	245354	219953	232045	337549	203934
															322645	245033	219303	231634	337212	203931
															322742	244998	219232	231005	335653	203671
															322825	244970	219093	230933	335319	203653
															322932	244722	218936	230728	334198	203459
															323199	244709	218759	230537	333933	203054
															323232	244625	218692	230062	333371	203011
															323294	244429	218311	229965	332983	202836
															323847	244412	218190	229879	332973	202376
															323954	244100	218152	229749	332604	202330
															324996	244034	218134	229729	331908	202105
															325945	243889	217491	229693	331530	201775
															326243	243734	217487	229372	330966	201085
															327820	243698	217469	229258	330932	200440
															327876	243577	217374	229102	330374	200404
															328164	243305	217242	228791	329910	200382
															328269	243093	217103	227970	329784	199899
															328428	242976	216917	227071	329401	199465
															328717	242344	216898	226992	329299	198765
															329225	242069	216570	226961	328984	198335
															329420	241025	216342	226789	328347	198186
															330240	240944	216186	226525	327451	198149
															330497	240933	215855	226407	326333	197533
															330830	240340	215736	226250	326271	197071
															331380	240059	215434	226208	325658	197042
															331908	239829	215392	226184	325347	197032
															332070	239265	215263	226046	325103	196113
															332398	238432	215235	225481	324574	196018
															333381	238264	215136	224794	324388	195727
															333594	238215	215074	224603	324254	195200
															334245	237743	214552	224132	324195	194771
															334335	237658	214536	224111	322256	194344
															334940	237643	214250	223472	321991	193888
															335326	237577	214190	222984	321991	193733
															335771	237164	213923	222336	321309	193438
															335924	237021	213541	222229	321142	192797
															336942	236970	213536	222206	320726	192765
															337523	236627	213433	222023	320167	192446
															337762	236623	213306	221850	319642	192042
															337952	236214	213137	221845	319340	191686
															338049	236194	212884	221807	319114	191604
															338811	236067	212682	221440	317758	191596
															339715	236015	212531	221238	317497	191074
															341039	234712	212443	220744	317211	190794
															342366	234679	212371	220692	316064	190556
															342463	234615	212066	220507	315487	190304
															342774	234600	211981	220502	315337	189675
															343081	234275	211961	220430	314865	189265
															344121	234261	211781	220020	314733	189256
															344510	233044	211420	219990	314726	188941
															344800	233035	210927	219574	314722	188469
															345356	233030	210687	218966	314481	188298
															345538	232984	210411	218839	314448	188067
															345840	232223	209451	218809	314364	187878
															346678	232153	209394	218790	314217	187827
															347162	231860	209254	218608	312785	187655
															347380	231440	209214	218384	312162	187615
															348710	231430	209056	218330	311529	187260
															349591	231311	208859	217914	311274	186735
															349677	231066	208827	217816	311080	186055
															349978	230401	208564	217665	310179	185946
															350495	230241	208500	216908	309783	185901
															351178	230108	208342	216750	309495	185617
															352813	229761	208106	216748	309226	185089
															352981	229380	207905	215978	308753	184214
															353125	229217	207724	215885	308651	184013
															353339	229070	207430	215694	308115	183383
															354996	229009	207423	215489	307789	183317
															355063	228284	207057	215414	307651	183311
															355198	227883	207017	215409	306855	182941
															355526	227256	206890	215202	306284	182935
															355809	227078	206885	215193	305844	182823
															357470	227031	206275	215162	305711	182814
															358870	226791	205943	214133	304550	182250
															358946	226716	205781	214029	303698	182135
															360216	226368	205490	213720	303385	181548
															360580	226205	205344	213682	303266	181345
															360760	225815	205319	213592	302886	180141
															360899	225568	204718	213304	302602	180087
															361275	225438	204708	213150	302193	179836
															361564	224823	204574	212982	301411	179445
															363389	224781	204325	212835	301374	178722
															363718	224168	203874	212513	300110	178641
															364132	224114	203731	212502	300081	178588
															364726	223799	203496	212313	299954	177937
															365855	223785	203479	212312	299601	177775
															367091	223527	203115	211948	299209	177590
															367261	221437	202638	211835	298370	177490
															367642	221433	202630	211671	298305	177003
															367994	221006	201995	211658	297494	176685
															368423	220690	201938	211541	297232	176502
															369989	220436	201711	211323	296761	176332
															370385	220425	201444	211312	296305	176179
															370673	220200	201398	210713	296270	175660
															372358	220150	201252	210394	296160	175309
															372924	219843	200885	209773	296157	175048
															373231	219614	200587	209650	296096	174952
															373298	219550	200036	209623	295492	174598
															376598	219144	199979	209332	295362	174368
															376778	219020	198838	208820	295349	174024
															377229	218803	198740	208751	294737	173929
															377671	217878	198700	208172	294380	173823
															378075	217322	198377	207735	294312	173808
															378551	216999	198226	207409	294300	173237
															378612	216645	197954	207307	293718	173085
															378646	216230	197654	206938	292943	172964
															378857	216044	196991	206868	292839	172784
															380981	215968	196926	206696	292467	172708
															381793	215549	196545	206613	292041	172683
															381882	214989	196518	206261	291969	172413
															382404	214423	196300	206249	291643	172334
															382656	214080	195588	206158	291569	172064
															382700	213790	195198	205906	291474	171854
															382728	213768	194434	205814	291073	171720
															383384	213071	194318	205785	290369	171542
															383631	212905	194215	205725	289418	171343
															384358	212501	194135	205710	289337	170887
															384589	212499	194123	205325	288854	170838
															384600	212406	194014	205121	288244	170730
															385537	211613	193939	204663	288230	170372
															386332	211293	193668	204591	287631	170032
															386650	211213	193650	204076	286946	168918
															387146	210989	193517	203910	286689	168462
															387193	210877	193483	203732	285944	168078
															388081	210265	193258	203007	285549	168064
															389176	210199	193054	202677	285519	167161
															389705	209563	192954	202500	284765	167088
															389826	209523	192878	202319	283928	167080
															389943	209480	192752	202225	283769	166963
															390053	209426	192643	202211	283653	166450
															390500	208998	192412	202152	282237	166271
															390957	208724	192189	202125	281901	166242
															391118	208492	192119	201977	281743	166045
															391346	208473	192081	201911	280557	165653
															391670	208167	191848	201797	280469	165591
															392274	207168	191177	201109	280446	165259
															392275	207122	191042	200971	280391	164842
															392631	206764	190910	200662	280285	164775
															393177	206566	190909	200602	280263	164702
															394335	205995	190621	200584	279938	164270
															394973	205869	190579	199917	279671	164132
															395731	205120	189542	199565	279473	163941
															397712	204969	189126	199182	278789	163585
															399940	204625	189092	199078	278305	163575
															400046	204486	189075	199065	277671	162951
															400203	204166	188578	198668	277591	162915
															400976	203372	188496	198630	277331	162823
															402565	203093	188359	198618	277274	162808
															402698	203077	188012	198508	275741	162518
															403890	202514	187831	198444	275504	162421
															404247	202178	187592	198356	275502	162395
															404907	202028	187257	198253	275293	161696
															405102	201828	187139	198229	274170	160942
															405981	201736	186777	198192	273344	160533
															406382	201672	186756	198094	273049	160452
															407914	201585	186625	198043	272820	160338
															408947	201362	186400	197351	272178	160269
															410386	201311	186172	197159	271316	159910
															410642	201244	186051	197021	270837	158789
															411183	200233	185779	196994	270560	158716
															411198	199666	185583	196901	269671	158549
															411279	199616	185371	196867	269147	158323
															411296	199503	185366	196533	268708	158070
															411700	199111	184634	196501	266986	157307
															411762	199057	183967	196064	265852	156960
															413057	198920	183731	195393	264411	156931
															415998	198791	183036	195076	263211	156614
															416815	198224	182640	194163	261999	156292
															418516	197984	182520	193838	261414	156152
															418583	197241	182187	193828	261402	156112
															418605	197142	182167	193536	260709	156075
															420535	196601	182115	193433	260572	155688
															420897	196565	181372	193167	260139	155554
															421183	196476	180922	193030	259882	154921
															421292	196094	180792	192931	259472	154782
															423446	195234	180787	192768	258439	154389
															423860	195025	180772	192503	258276	153743
															424567	194941	180713	192054	258069	153062
															424750	194892	180267	191865	257620	153036
															427713	194838	179757	191785	257040	152906
															428215	194129	179366	191645	256962	152716
															428634	194073	179230	191441	256810	152477
															428762	194044	178833	191217	256184	152435
															429995	193632	178379	191084	256074	152036
															430914	193551	178356	191015	255445	152015
															431682	193295	177908	190795	255056	151776
															433451	193064	177640	190516	254093	151456
															434483	192996	177595	190481	254083	151271
															434650	192754	177481	188972	253770	151227
															435423	192596	176458	188933	253728	150741
															436847	192184	176424	188537	253673	150545
															439460	192158	176309	188384	253507	150476
															439989	191905	176291	188213	253113	150227
															440196	191863	176205	188143	252582	150159
															440270	191734	176158	188110	252400	149912
															441204	191413	175916	188076	250399	149829
															441608	191307	175784	187483	250189	149689
															442644	191195	175415	187482	249965	149326
															444379	191144	175314	187433	249659	149307
															446077	190933	175137	187353	249466	147687
															446348	190622	175090	187319	249156	147678
															447393	190314	174330	187006	248204	147469
															449072	190305	174298	186931	247977	147237
															449948	190188	174235	186747	247962	147212
															450457	190020	173521	186631	247707	146995
															451247	189994	173337	186433	247649	146851
															451511	189919	173140	186306	247367	146494
															453652	189868	172947	186237	246411	146342
															454769	189168	172897	186227	246191	146209
															457696	189091	172784	186214	245826	146162
															460012	188744	172563	185916	245409	145888
															461747	188714	172102	185316	244557	145798
															463909	188568	171935	185254	244540	145503
															463977	187848	171843	184764	244047	145128
															465077	187673	171545	184590	244041	144704
															467795	187126	171327	184577	244031	144172
															468978	186975	171317	184445	241719	143963
															471544	186610	171171	183764	240808	143518
															473005	185957	170832	183439	239998	143342
															473168	185784	170737	182838	239393	142726
															473745	185704	170353	182522	239389	142292
															475396	185681	170144	182006	238975	142075
															475564	185626	170082	181865	238727	141900
															477671	185621	170029	181527	237527	141804
															477933	185121	169937	180571	237105	141429
															478251	184979	169811	180547	237031	141393
															478384	184901	169028	180290	236028	141152
															480336	184728	168948	180015	236004	140121
															480618	184568	167564	179767	235196	139883
															481432	184111	167372	179362	234879	139675
															481447	184039	167250	179206	234222	139560
															482869	183402	167227	179127	233713	139503
															482911	183258	167018	178689	233357	139449
															484639	182140	166983	178532	232834	138904
															486789	181969	166516	178481	232681	138698
															487263	181919	166063	177886	232601	138535
															487538	181511	165998	177880	231910	137991
															488533	181411	165277	177539	231813	137671
															490526	181278	164981	177336	230439	137614
															490648	180950	164505	177075	230272	137441
															491031	180740	164263	177038	228450	137155
															491612	180425	164167	176750	228148	136759
															492098	180340	164017	176425	227974	136062
															492526	179036	163821	175783	227829	135178
															493642	178949	163804	175558	227578	134995
															494720	178151	163461	175166	227036	134683
															497865	176417	163457	174429	226974	134672
															498533	176412	163405	173236	225512	134535
															499096	175873	163077	173234	225161	133331
															499953	175869	161999	173030	224140	133136
															500312	175173	161101	172764	224093	132858
															502793	175164	160484	172669	223239	132563
															503806	174411	160356	172558	222852	132145
															505121	174147	160025	172024	222775	131980
															510170	173540	159602	171861	222549	131432
															510179	173129	159565	171770	222153	130557
															510649	172346	159310	171173	222070	129795
															510872	172344	159248	170733	221667	129260
															511800	171600	158766	170712	221523	127995
															511894	171126	158329	170650	220582	127508
															512540	171114	157710	170597	220511	127471
															516305	170864	157601	170255	219147	127462
															517455	170723	157532	170232	218886	127431
															518421	170655	156946	169917	218730	127268
															519837	170080	156778	169810	218514	127252
															519951	169733	156407	169467	218421	127004
															520368	169555	156243	169003	218354	125539
															520933	168780	156059	168598	218251	125116
															522009	168415	154090	168108	217558	124633
															522087	168065	153798	167893	217529	124586
															523134	167991	153524	167797	217243	124209
															523431	167934	153096	166090	216370	124147
															523719	167592	152944	166060	216344	124011
															524537	167410	152869	165226	215845	123536
															524871	166903	152708	165112	215607	123480
															524925	166717	152396	165074	215421	123252
															525343	166466	152284	164657	215374	122658
															526238	166137	152232	164057	215159	122298
															527113	166037	152082	164031	215125	122192
															527173	165934	151800	163996	211320	121728
															529279	165884	151655	163161	210917	121541
															531374	164965	151610	161917	210329	121522
															534909	164664	150628	161738	210033	119965
															539950	164622	150413	161399	209737	119956
															540215	164504	150040	160956	209216	119888
															546440	164348	149911	160739	209139	119589
															548933	162663	149806	160025	207083	119505
															550681	162192	146897	159577	205758	118259
															551005	161606	146478	159460	205538	117844
															551204	161200	146156	159444	205225	117325
															558181	161120	145859	159044	204471	117099
															560232	160515	145789	159018	204004	116883
															562228	159869	145495	158909	203835	116320
															562284	159752	144788	158864	203596	116066
															562973	158566	144654	158709	203284	114600
															565288	158105	144259	158112	202834	114549
															565414	157206	143899	158056	201571	114237
															566477	157178	143726	157936	201130	112974
															567855	156662	143635	156759	200249	112792
															569460	156070	143421	156361	199203	112217
															570834	155856	143282	155870	198074	110706
															573454	155665	142815	155641	197884	110700
															573518	154806	142688	154802	197748	110301
															575172	154755	142221	154311	197066	109798
															576819	154721	141616	152858	196958	109751
															577207	154711	141371	152779	196859	109741
															579224	154635	140884	151418	196174	109490
															580062	154251	139112	151077	193968	108948
															580882	153309	137649	150890	193089	108490
															581088	153295	137611	150875	192510	107553
															582345	152788	137313	150814	192220	107382
															582794	152735	136858	150745	191741	107189
															585987	152648	136750	150629	190889	106916
															588486	152591	136414	149624	190855	106515
															589257	152555	135759	149504	190629	105940
															594778	152274	135614	148759	188819	104916
															602370	151994	135164	148190	188668	103217
															606317	151647	134671	146919	188237	102611
															606806	150448	133291	146908	187710	101988
															607171	150309	128490	146516	187551	101236
															608021	148659	128145	146313	186586	98382.1
															608208	148606	127580	146117	186246	98083.3
															609056	148567	126947	145939	186236	97900.1
															610572	148097	124223	145218	185095	96730
															615079	146802	123569	144319	184593	95119.2
															617640	146651	123490	144051	184516	93924.6
															622334	146112	123385	143982	184466	93663.4
															624306	145553	122186	142061	184353	92491.2
															626755	144958	121644	141842	184169	91732.2
															627770	143148	121274	138163	183110	90417.5
															629003	141790	121211	135816	183015	90245.6
															630248	141701	120797	134236	182203	89926.8
															635391	141640	119953	133985	181599	88581.2
															643034	140881	119712	133938	181443	87849.6
															644922	140295	119409	132993	180833	87444.9
															655287	138173	118203	132784	180654	87007.8
															655752	137941	117485	132100	178928	86009.9
															659530	137772	116804	131817	178649	83224.5
															664965	136047	115621	131672	172340	80509.6
															667376	135429	115486	130202	171608	80426.5
															667559	134805	114521	130156	171249	78327.5
															667751	132362	111603	130138	170612	78151
															673075	131611	111373	129454	170535	75885.1
															678558	129737	109696	127656	169700	75638.3
															680567	128090	108132	120698	169252	74816.6
															684593	120020	107069	120065	168873	74542.6
															685700	119794	106855	118817	167359	74273.9
															686186	116574	106402	116408	164560	72885.4
															686658	115903	106312	116175	164089	72517
															691000	110927	106312	114164	163535	71096.5
															693975	110435	104912	110465	163305	66417
															695421	103604	102076	110154	162503	58943.3
															698032	87144	96832	106863	162167	58189.5
															719117	81436	94029.1	103771	161989	57309.8
															720894	72108.9	92582.1	103731	160757	57102.7
															723718		85016.5	100076	159553	33882.9
															725210		84747.7	99832.7	158825	32508.6
															756609		84386.6	99149.4	153478	24017.5
															757464		77959.8	79168.7	151650
															759917		60804.2	75245	151520
															765217			59843.9	149423
															766883			56670.4	146562
															766935				146384
															772062				144328
															784341				137390
															788439				136730
															792046				136057
															799113				133653
															804432				130181
															816005				128719
															818612				127902
															825206				122904
															826718				119402
															833537				116460
															836839				69121.2
																			59855.6
																			30681.3
																	The statistical tests
																	Use ordinary one-way ANOVA, unpaired t-test via Prism
																	HU shNT vs shTCAF1 KD		P=0.0033
																	HU Flag-TCAF1 rescue vs shTCAF1 KD		P 0.0001
																	Note: Prisim does not provide actual p value numbers when smaller than 0.0001.

## Sheet: Figure2
Fig. 2A: WB							Fig.2A: quantified BrdU signals																		Fig.2B: metaphase spreading assay														Fig. 2C: clonogenic assay
															Numbers in gray: background, gray dots. Numbers in green: BrdU positivie signals, green dots																								HU concentration (mM)	shCtrl + siCtrl			shCtrl + siExo1			shTCAF1 + siCtrl			shTCAF1 + siExo1
															shTCAF1	-	-	+	+	-	-	+	+					Percent of cells with indicated chromasomal aberrations											0	1	1	1	1	1	1	1	1	1	1
															siExo1	-	+	-	+	-	+	-	+				Numbers of chromosomal aberrations per cell	0	1 to 10	more than 10									0.5	0.817726	0.938127	0.787625	0.976744	0.816279	0.906977	0.736	0.72	0.696	0.803922
															HU	-	-	-	-	+	+	+	+				shNT siCtrl _H2O	0.96	0.04	0									1	0.762542	0.797659	0.697324	0.851163	0.676744	0.760465	0.536	0.472	0.576	0.623529
																1.69281e+06	2.13082e+06	2.58822e+06	2.73183e+06	8040830	7.15598e+06	1.49337e+07	7.83443e+06				shNT siExo1_H2O	0.98	0.02	0									2	0.546823	0.62709	0.652174	0.586047	0.537209	0.432558	0.416	0.44	0.4	0.505882
																1.71147e+06	2.02575e+06	2.50388e+06	2.61233e+06	8030230	6.95795e+06	1.37045e+07	7.74093e+06				shTCAF1 siCtrl_H2O	0.98	0.02	0									HU concentration (mM)	shCtrl + siCtrl			shCtrl + siExo1			shTCAF1 + siCtrl			shTCAF1 + siExo1
																1.77826e+06	1.89979e+06	2.43296e+06	2.33909e+06	7885479	6889464	1.22573e+07	7.70832e+06				shTCAF1 siExo1_H2O	0.94	0.06	0									0	1	1	1	1	1	1	1	1	1	1
																1.82695e+06	1.8536e+06	2.30488e+06	2.28105e+06	7801164	6.67832e+06	1.21533e+07	7.70832e+06				shNT siCtrl _HU	0.74	0.18	0.08									0.5	0.773639	0.885387	0.979943	0.783167	0.941512	0.813124	0.837307	0.841515	0.820477	0.93318
																1.83473e+06	1.82858e+06	2.17737e+06	2.15677e+06	7790387	6.38502e+06	1.213e+07	7.70523e+06				shNT siExo1_HU	0.86	0.08	0.06									1	0.704871	0.653295	0.756447	0.667618	0.800285	0.684736	0.546985	0.660589	0.584853	0.857143
																1.84977e+06	1.82437e+06	2.13738e+06	2.12554e+06	7181540	6.37827e+06	1.20103e+07	7.50987e+06				shTCAF1 siCtrl_HU	0.64	0.18	0.18									2	0.515759	0.618911	0.550143	0.569187	0.594865	0.53923	0.357644	0.437588	0.374474	0.53917
																1.87425e+06	1.79915e+06	2.08437e+06	2.11157e+06	7176104	6.23406e+06	1.20103e+07	7.12823e+06				shTCAF1 siExo1_HU	0.72	0.12	0.16									HU concentration (mM)	shCtrl + siCtrl			shCtrl + siExo1			shTCAF1 + siCtrl			shTCAF1 + siExo1
																1.88079e+06	1.75248e+06	2.03306e+06	2.05882e+06	6957686	6.18895e+06	1.08282e+07	6.74215e+06																0	1	1	1	1	1	1	1	1	1	1
																1.95918e+06	1.70453e+06	2.0148e+06	2.03065e+06	6942727	6.17818e+06	1.08136e+07	6.70131e+06																0.5	0.75	0.945454	0.7	0.867123	0.936986	0.875343	0.748735	0.789207	0.743676	0.798956
																1.97064e+06	1.70361e+06	2.01102e+06	1.98389e+06	6881452	6.03918e+06	1.0567e+07	6.53536e+06																1	0.713636	0.809091	0.704545	0.752055	0.875343	0.661644	0.693086	0.581788	0.602024	0.697128
																2.05947e+06	1.68312e+06	1.99492e+06	1.93054e+06	6780203	6.00039e+06	1.0567e+07	6.49023e+06																2	0.609091	0.536364	0.527273	0.686302	0.756165	0.645206	0.36425	0.521079	0.470489	0.481723
																2.06472e+06	1.66017e+06	1.98506e+06	1.90209e+06	6644983	5.86566e+06	10527858	6.32902e+06
																2.14217e+06	1.60602e+06	1.96578e+06	1.86174e+06	6593544	5834507	1.03447e+07	6.24032e+06
																2.16341e+06	1.58554e+06	1.96413e+06	1.84971e+06	6593453	5.81442e+06	10296300	5.90411e+06
																2.1899e+06	1.57949e+06	1.93414e+06	1.84811e+06	6464169	5.80628e+06	1.02752e+07	5.78221e+06
																2.28652e+06	1.55971e+06	1.89522e+06	1.84226e+06	6445804	5.77986e+06	1.02583e+07	5.7451e+06
																2.29586e+06	1.55676e+06	1.86766e+06	1.76379e+06	6414142	5.52065e+06	9.95134e+06	5.61564e+06
																2.30481e+06	1.52969e+06	1.86572e+06	1.76333e+06	6401046	5.49367e+06	9.80755e+06	5.47933e+06
																2.33206e+06	1.51898e+06	1.86039e+06	1.76159e+06	6386160	5.4733e+06	9.80283e+06	5.45701e+06
																2521230	1.50526e+06	1.83866e+06	1.75685e+06	6363343	5.4063e+06	9.60035e+06	5.44815e+06
																3.14231e+06	1.49943e+06	1.83282e+06	1.72433e+06	6306672	5.33459e+06	9.58445e+06	5.4352e+06
																281282	1.44954e+06	1.82159e+06	1.71887e+06	6211734	5.31867e+06	9.49158e+06	5.43122e+06
																363919	1.41842e+06	1784160	1.69656e+06	6141047	5.23744e+06	9.41189e+06	5.37351e+06
																394153	1.40664e+06	1.7734e+06	1.6737e+06	6044808	5.08293e+06	9.41189e+06	5.28867e+06
																443244	1.38476e+06	1.77074e+06	1.65511e+06	5959698	5.05638e+06	9.35726e+06	5.18296e+06
																446131	1.37952e+06	1.74165e+06	1.58756e+06	5957545	5.05232e+06	9.34514e+06	5.06973e+06
																463873	1.3792e+06	1.72246e+06	1.58362e+06	5839342	4.99903e+06	9.34112e+06	4.92607e+06
																472534	1378380	1.71242e+06	1.57748e+06	5835764	4.89799e+06	9.2944e+06	4.92091e+06
																480530	1.3609e+06	1.70855e+06	1.55976e+06	5667556	4.8638e+06	9.24953e+06	4.90325e+06
																481811	1.34552e+06	1.68971e+06	1.55383e+06	5623352	4.76773e+06	9.21792e+06	4.824e+06																		The statistical tests
																484932	1.34253e+06	1.68115e+06	1.54791e+06	5298113	4717366	9.17007e+06	4.79923e+06																		Use ordinary one-way ANOVA, unpaired t-test via Prism
																490939	1.33789e+06	1.66708e+06	1.52561e+06	5280668	4.61165e+06	9.06183e+06	4.76409e+06																		0.5mM shCtrl siCtrl vs shCtrl siExo1		P=0.2647
																494093	1.33202e+06	1.63943e+06	1.52282e+06	5147201	4.52923e+06	8.91655e+06	4.7179e+06																		0.5mM shCtrl siCtrl vs shTCAF1 siCtrl		P=0.1570
																494192	1.32593e+06	1.63486e+06	1.51144e+06	4973044	4.36651e+06	8.89193e+06	4.71246e+06																		0.5mM shCtrl siCtrl vs shTCAF1 siExo1		P=0.9697
																497104	1.3177e+06	1.61693e+06	1.50139e+06	4932156	4.36106e+06	8.81443e+06	4.70682e+06																		1mM shCtrl siCtrl vs shCtrl siExo1		P=0.5264
																498797	1.31403e+06	1.61364e+06	1.49563e+06	4907156	4.33917e+06	8.78874e+06	4.61808e+06																		1mM shCtrl siCtrl vs shTCAF1 siCtrl		P=0.0099
																501458	1.30938e+06	1.60204e+06	1.49346e+06	4819770	4.27251e+06	8.72672e+06	4.57699e+06																		1mM shCtrl siCtrl vs shTCAF1 siExo1		P=0.7356
																517561	1.30489e+06	1.5956e+06	1.46312e+06	4813470	4.22773e+06	8.64426e+06	4.57699e+06																		2mM shCtrl siCtrl vs shCtrl siExo1		P=0.7596
																520155	1.29853e+06	1.59462e+06	1.46015e+06	4709408	4.17894e+06	8.5996e+06	4.41972e+06																		2mM shCtrl siCtrl vs shTCAF1 siCtrl		P=0.0030
																523258	1.29608e+06	1.59045e+06	1.42999e+06	4650769	4.09605e+06	8.53435e+06	4.4149e+06																		2mM shCtrl siCtrl vs shTCAF1 siExo1		P=0.0378
																524604	1.29601e+06	1.58961e+06	1.42872e+06	4614634	4.06882e+06	8.52185e+06	4.35621e+06
																524711	1.29252e+06	1.58196e+06	1.42692e+06	4535950	3.96933e+06	8.48921e+06	4.33979e+06
																526797	1.28894e+06	1.57844e+06	1.4234e+06	4506629	3.909e+06	8.43247e+06	4.26002e+06
																533723	1.28677e+06	1.5713e+06	1.41704e+06	4477544	3.89866e+06	8.34948e+06	4.25703e+06
																534904	1.28196e+06	1.56146e+06	1.4086e+06	4434888	3.86821e+06	8234093	4.09109e+06
																539507	1.27798e+06	1.55285e+06	1.40384e+06	4428674	3.85988e+06	8.15744e+06	4.09109e+06
																541469	1270110	1.55188e+06	1.40197e+06	4407356	3.73819e+06	8.15413e+06	4.06593e+06
																544888	1.2586e+06	1.54982e+06	1.40067e+06	4399400	3.6666e+06	8.14597e+06	4.06593e+06
																545156	1.25625e+06	1.54957e+06	1.38718e+06	4371778	3.6263e+06	8.03679e+06	3.99514e+06
																548348	1.25323e+06	1.54888e+06	1.38344e+06	4269346	3.58261e+06	8.01315e+06	3.99509e+06
																551693	1.25205e+06	1.54435e+06	1.38289e+06	4230178	3.57816e+06	7.96396e+06	3.73666e+06
																551805	1.24267e+06	1.54034e+06	1.38007e+06	4173331	3.57253e+06	7.937e+06	3.60131e+06
																551812	1.23576e+06	1.53822e+06	1.37581e+06	4128491	3.56827e+06	7.91469e+06	3.53957e+06
																552348	1.23528e+06	1.53796e+06	1.37482e+06	4121737	3.54293e+06	7.90001e+06	3.53957e+06
																555278	1.22235e+06	1.53607e+06	1.37387e+06	4108990	3.53909e+06	7.84301e+06	3.45192e+06
																555786	1.22048e+06	1.52431e+06	1.36987e+06	4093230	3.53388e+06	7.78731e+06	3.45085e+06
																556186	1.22021e+06	1.51932e+06	1.36784e+06	4063859	3.52541e+06	7.78731e+06	3.42348e+06
																561041	1.21898e+06	1.51369e+06	1.36777e+06	4043250	3.48567e+06	7.74374e+06	3.41596e+06
																562910	1.21591e+06	1.51271e+06	1.36631e+06	4036782	3.40022e+06	7.64386e+06	3.39305e+06
																563836	1.21388e+06	1.51211e+06	1.35847e+06	3957747	3.36016e+06	7.62598e+06	3.39305e+06
																563938	1.2133e+06	1.50798e+06	1.35037e+06	3866248	3.32001e+06	7.56057e+06	3.34059e+06
																564411	1.19778e+06	1.50424e+06	1.34612e+06	3724050	3.19174e+06	7.55932e+06	3.3331e+06
																564999	1.1911e+06	1.48868e+06	1.34495e+06	3718848	3.11724e+06	7.53788e+06	3.13828e+06
																566559	1.18811e+06	1.48629e+06	1.33807e+06	3695847	3.09119e+06	7.53246e+06	2.95166e+06
																569117	1.18248e+06	1.48288e+06	1.33451e+06	3607984	3.0469e+06	7.50631e+06	2.94539e+06
																569468	1.17873e+06	1.47936e+06	1.33364e+06	3592478	3.04582e+06	7.49003e+06	2.9129e+06
																570377	1.17661e+06	1.47184e+06	1.33202e+06	3498676	3.03135e+06	7.49003e+06	2.91006e+06
																571971	1.17496e+06	1.47048e+06	1.32847e+06	3404494	2.91023e+06	7.48736e+06	2.85751e+06
																572795	1.17333e+06	1.46754e+06	1.32588e+06	3401600	2.9036e+06	7.48077e+06	2.85171e+06
																572796	1.17242e+06	1.46549e+06	1.32424e+06	3356178	2.83951e+06	7.42618e+06	2.69691e+06
																574493	1171107	1.46223e+06	1.32387e+06	3310343	2.79658e+06	7.41557e+06	2.67993e+06
																577512	1.16592e+06	1.45569e+06	1.32051e+06	3285776	2.73951e+06	7.41557e+06	2.66558e+06
																579690	1.16231e+06	1.44329e+06	1.32004e+06	3187332	2.73366e+06	7.40972e+06	2.64237e+06
																581923	1.16103e+06	1.44151e+06	1.31987e+06	3144284	2.73326e+06	7.40168e+06	2.61423e+06
																581962	1.15575e+06	1.42515e+06	1.31846e+06	3131542	2.68804e+06	7.33223e+06	2.61423e+06
																583270	1.15451e+06	1.41571e+06	1.31551e+06	3095896	2.68223e+06	7.33223e+06	2.48873e+06
																583524	1.15342e+06	1.40099e+06	1.31264e+06	3045978	2.66628e+06	7.32801e+06	2.48837e+06
																585530	1.15286e+06	1.39305e+06	1.30296e+06	3038993	2.6475e+06	7.1241e+06	2.47605e+06
																588073	1.15281e+06	1.38957e+06	1.29848e+06	3024359	2.64366e+06	7.09785e+06	2472056
																588376	1.15188e+06	1.38341e+06	1.29799e+06	3015118	2.63952e+06	6.98993e+06	2472056
																589345	1.14991e+06	1.38204e+06	1.2949e+06	2940083	2.62113e+06	6.97579e+06	2.45874e+06
																589790	1.14718e+06	1.37427e+06	1.2928e+06	2902023	2.61931e+06	6.96684e+06	2.41251e+06
																590433	1.14389e+06	1.36503e+06	1.28352e+06	2889422	2.60668e+06	6.90133e+06	2.4022e+06
																591927	1.14141e+06	1.36163e+06	1.28222e+06	2820237	2.57336e+06	6.85752e+06	2.31516e+06
																592410	1.12899e+06	1.36116e+06	1.27972e+06	2728999	2.52209e+06	6.82337e+06	2.26959e+06
																595171	1.12706e+06	1.35996e+06	1.27349e+06	2709954	2.51615e+06	6.81859e+06	2.25914e+06
																596284	1.12685e+06	1.35815e+06	1.27288e+06	2692772	2.50778e+06	6.79898e+06	2.25724e+06
																596461	1.12477e+06	1.3568e+06	1272164	2649894	2.46535e+06	6.74183e+06	2.23194e+06
																596946	1.11765e+06	1.35447e+06	1.27187e+06	2642431	2.46035e+06	6.72452e+06	2.22464e+06
																596970	1.11709e+06	1.35238e+06	1.27164e+06	2606064	2.4535e+06	6.72431e+06	2.21228e+06
																597603	1.11189e+06	1.34969e+06	1.26816e+06	2590775	2.45151e+06	6.65145e+06	2.187e+06
																598471	1.11097e+06	1.34762e+06	1.26682e+06	2549405	2.42754e+06	6.63781e+06	2.18659e+06
																598772	1.10952e+06	1.33364e+06	1.26608e+06	2534198	2.384e+06	6.48376e+06	2.18514e+06
																600255	1.10824e+06	1.3315e+06	1.26214e+06	2496308	2.37134e+06	6.48376e+06	2.14918e+06
																600461	1.105e+06	1.33132e+06	1.25517e+06	2493106	2.37012e+06	6.44153e+06	2.14058e+06
																602709	1.10223e+06	1.32765e+06	1.25463e+06	2489348	2.32992e+06	6.34645e+06	2.13722e+06
																603934	1.09922e+06	1.32763e+06	1.25451e+06	2474394	2.32677e+06	6.32804e+06	2.11776e+06
																605804	1.09613e+06	1.32019e+06	1.253e+06	2457500	2.31479e+06	6.31499e+06	2.05925e+06
																606576	1.09554e+06	1.31734e+06	1.25198e+06	2454915	2.2849e+06	6.227e+06	2.05039e+06
																606889	1.09526e+06	1.31533e+06	1.25194e+06	2451659	2.27523e+06	6.21319e+06	2.00766e+06
																607375	1.08895e+06	1.31094e+06	1.25019e+06	2369432	2.2673e+06	6.21186e+06	1.98336e+06
																607599	1.08502e+06	1.31065e+06	1.24186e+06	2347532	2.25999e+06	6.14278e+06	1.98312e+06
																607689	1.08478e+06	1.30931e+06	1.24004e+06	2330549	2.24925e+06	6.11886e+06	1.97806e+06
																608092	1.08164e+06	1.30697e+06	1.23995e+06	2309660	2.22145e+06	6.06645e+06	1.9754e+06
																609098	1.08043e+06	1.3002e+06	1.23987e+06	2297118	2.20758e+06	6.05811e+06	1.95964e+06
																610252	1.07993e+06	1.29855e+06	1.23347e+06	2282598	2.18899e+06	6.05529e+06	1951525
																611090	1.07981e+06	1.29689e+06	1.23281e+06	2275274	2.1789e+06	5.98181e+06	1.92324e+06
																611214	1.07977e+06	1.29378e+06	1.23044e+06	2263676	2.14234e+06	5.97027e+06	1.92324e+06
																614586	1.07928e+06	1.29338e+06	1.22675e+06	2257476	2.14117e+06	5.77796e+06	1.87816e+06
																614782	1.07681e+06	1.28628e+06	1.22239e+06	2238113	2.12061e+06	5.71689e+06	1.87643e+06
																615519	1.0757e+06	1.28612e+06	1.22077e+06	2219798	2.06575e+06	5.67041e+06	1.8733e+06
																615586	1.07375e+06	1.28186e+06	1.21961e+06	2215243	2.05023e+06	5.66113e+06	1.86518e+06
																616138	1.0724e+06	1.27823e+06	1.21792e+06	2209945	2.03777e+06	5.61194e+06	1.85266e+06
																616237	1.07011e+06	1.27142e+06	1.21761e+06	2204616	2.02292e+06	5.55939e+06	1.85266e+06
																618887	1.06863e+06	1.26748e+06	1.21519e+06	2199070	2.02098e+06	5.54039e+06	1.8344e+06
																618982	1.06518e+06	1.26471e+06	1.21372e+06	2176621	1.99167e+06	5.4949e+06	1.83297e+06
																619303	1.06343e+06	1.26352e+06	1.21201e+06	2135269	1.93141e+06	5.49108e+06	1.8177e+06
																620302	1.06307e+06	1.26346e+06	1.2119e+06	2123823	1.91665e+06	5.48115e+06	1.80841e+06
																621082	1.06303e+06	1.26224e+06	1.21074e+06	2095558	1.90085e+06	5.45116e+06	1.80064e+06
																621159	1.06104e+06	1.26054e+06	1.20839e+06	2084648	1.89113e+06	5.44904e+06	1.80064e+06
																621275	1.05906e+06	1.25826e+06	1.20779e+06	2074723	1.85843e+06	5.42961e+06	1.78205e+06
																622559	1.05795e+06	1.25501e+06	1.20725e+06	2066802	1.83021e+06	5.42437e+06	1.78087e+06
																623060	1.05771e+06	1.25236e+06	1.20528e+06	2062367	1.82737e+06	5.41405e+06	1.77909e+06
																623747	1.05691e+06	1.2507e+06	1.20459e+06	2059980	1.82622e+06	5.23169e+06	1.75554e+06
																624343	1.05691e+06	1.24847e+06	1201073	2048746	1.81987e+06	5.19227e+06	1.74904e+06
																624796	1.0543e+06	1.24832e+06	1.19992e+06	2046968	1.79921e+06	5.17791e+06	1.7276e+06
																625070	1.05225e+06	1.24492e+06	1.19711e+06	2046115	1.78478e+06	5.17141e+06	1.69134e+06
																625917	1.05212e+06	1.24377e+06	1.19573e+06	2034396	1781983	5.17064e+06	1.68622e+06
																626167	1.04736e+06	1.24291e+06	1.1957e+06	2026250	1.77993e+06	5.11099e+06	1.67126e+06
																626501	1.04709e+06	1.24153e+06	1.1924e+06	2025980	1.77204e+06	5.01072e+06	1.66693e+06
																627611	1.04544e+06	1.24136e+06	1.18993e+06	2018193	1.75056e+06	5.00912e+06	1.66464e+06
																630261	1.04214e+06	1.24079e+06	1.18838e+06	2016024	1.73629e+06	5.00559e+06	1.65453e+06
																630641	1.04042e+06	1.24072e+06	1.18731e+06	1982389	1.72895e+06	4.97163e+06	1.65197e+06
																631337	1.03639e+06	1.23903e+06	1.18692e+06	1965009	1.71689e+06	4.96257e+06	1.65128e+06
																631572	1.0348e+06	1.2374e+06	1.18537e+06	1953142	1.69905e+06	4.9308e+06	1.64883e+06
																631666	1.03452e+06	1.22895e+06	1.1846e+06	1951965	1.69571e+06	4.91457e+06	1.64525e+06
																632513	1.03226e+06	1.22886e+06	1.18292e+06	1945080	1.69065e+06	4.81724e+06	1.63425e+06
																632612	1.03147e+06	1.2215e+06	1.18255e+06	1940927	1.6781e+06	4.74428e+06	1.62965e+06
																633759	1.02735e+06	1.22082e+06	1.18002e+06	1940563	1.67631e+06	4.71594e+06	1.62965e+06
																633900	1.02522e+06	1.21913e+06	1.17879e+06	1937612	1.67014e+06	4.71266e+06	1.62692e+06
																633917	1.02325e+06	1.21872e+06	1.17695e+06	1934634	1.66335e+06	4.66324e+06	1.60997e+06
																634071	1.02208e+06	1.21815e+06	1.17608e+06	1930786	1.65031e+06	4.65243e+06	1.59915e+06
																635096	1.01998e+06	1.2172e+06	1.17236e+06	1928566	1.65021e+06	4.59722e+06	1.59394e+06
																636110	1.01405e+06	1.21649e+06	1.17074e+06	1921774	1.64746e+06	4.5776e+06	1.59286e+06
																636574	1.01172e+06	1.2159e+06	1.16939e+06	1920135	1.64444e+06	4.47445e+06	1.58658e+06
																636927	1.00995e+06	1.21337e+06	1.16929e+06	1907676	1.64141e+06	4.47445e+06	1.57861e+06
																638485	1.00906e+06	1.21073e+06	1.16897e+06	1873569	1.6211e+06	4.46462e+06	1.57861e+06
																638547	1.00633e+06	1.20859e+06	1.16548e+06	1842868	1.61707e+06	4.45177e+06	1.57068e+06
																638716	1.00554e+06	1.20792e+06	1.16515e+06	1816594	1.60032e+06	4.41168e+06	1.55822e+06
																639420	1.00521e+06	1.20754e+06	1.16049e+06	1815157	1.59885e+06	4.35584e+06	1.55126e+06
																639637	1.0052e+06	1.20591e+06	1.1542e+06	1795241	1.59739e+06	4.26108e+06	1.54857e+06
																640134	1.00386e+06	1.20589e+06	1.15028e+06	1794199	1.59696e+06	4.26036e+06	1.54305e+06
																640737	1.00362e+06	1.2058e+06	1.14924e+06	1793407	1.59356e+06	4.24075e+06	1.53788e+06
																640886	1.00327e+06	1.20204e+06	1.14897e+06	1791506	1.59209e+06	4.23619e+06	1.53562e+06
																640992	1.00102e+06	1.20073e+06	1.14881e+06	1776830	1.59204e+06	4.21225e+06	1.52525e+06
																641261	1.00036e+06	1.19433e+06	1.14727e+06	1764390	1.58998e+06	4.11135e+06	1.51939e+06
																642280	999868	1.19427e+06	1.13931e+06	1732978	1.57955e+06	4.08523e+06	1.5185e+06
																642691	999736	1.18528e+06	1.13725e+06	1731902	1.57408e+06	4.08523e+06	1.51686e+06
																643016	998977	1.18468e+06	1.13716e+06	1723736	1.56495e+06	4.03161e+06	1.50383e+06
																643458	996280	1.18366e+06	1.13712e+06	1714953	1.56176e+06	3.95326e+06	1.50276e+06
																643577	996233	1.18226e+06	1.13622e+06	1.6849e+06	1.5575e+06	3.88778e+06	1.49872e+06
																645405	994920	1.18048e+06	1.13555e+06	1.67182e+06	1.55695e+06	3.88422e+06	1.49617e+06
																646347	990099	1.17792e+06	1.13469e+06	1.67063e+06	1.5525e+06	3.85183e+06	1.49206e+06
																646389	989930	1.17778e+06	1.13386e+06	1.67045e+06	1.53531e+06	3.85133e+06	1.48604e+06
																647409	988388	1.17363e+06	1.13157e+06	1.66419e+06	1.53432e+06	3.78321e+06	1.486e+06
																647602	984897	1.16951e+06	1.13143e+06	1.65571e+06	1.53403e+06	3.74468e+06	1.48332e+06
																648973	984191	1.16738e+06	1.12387e+06	1.6553e+06	1.53402e+06	3.68807e+06	1.46469e+06
																649933	982936	1.16737e+06	1.12246e+06	1.65108e+06	1.53394e+06	3.68754e+06	1.46101e+06
																650040	982297	1.16703e+06	1.121e+06	1.64657e+06	1.5337e+06	3.65819e+06	1.45788e+06
																650183	982171	1.16649e+06	1.11823e+06	1.64021e+06	1.531e+06	3.65722e+06	1.45501e+06
																650751	982039	1.16623e+06	1.11791e+06	1.62588e+06	1.5294e+06	3.64086e+06	1.4417e+06
																651570	980998	1.16521e+06	1.11755e+06	1.61236e+06	1.52709e+06	3.60041e+06	1.4417e+06
																653210	980039	1.16467e+06	1.11448e+06	1.6123e+06	1.52604e+06	3.59706e+06	1.43316e+06
																654967	979571	1.16353e+06	1.11347e+06	1.60716e+06	1.52251e+06	3.58611e+06	1.43207e+06
																655141	979518	1.16193e+06	1110313	1.59679e+06	1.51372e+06	3.50777e+06	1.42834e+06
																655596	976408	1.16011e+06	1.11025e+06	1.59483e+06	1.51316e+06	3.42421e+06	1.42834e+06
																656549	976309	1.15857e+06	1.10957e+06	1.58664e+06	1.49631e+06	3.39607e+06	1.4266e+06
																656795	973914	1.15791e+06	1.10941e+06	1.58212e+06	1.49521e+06	3.39241e+06	1.4236e+06
																658014	973871	1.15763e+06	1.1084e+06	1.55124e+06	1.49393e+06	3.37505e+06	1.42234e+06
																658771	971579	1.15647e+06	1.10659e+06	1.54334e+06	1.49362e+06	3.37467e+06	1.4188e+06
																658871	970993	1.15501e+06	1.1061e+06	1.54242e+06	1.47509e+06	3.33725e+06	1.41876e+06
																659716	966329	1.15079e+06	1.10471e+06	1.53429e+06	1.47339e+06	3.26226e+06	1.40143e+06
																659977	965573	1.15049e+06	1.10469e+06	1.52636e+06	1.46696e+06	3.25361e+06	1398900
																660413	965269	1.14956e+06	1.10397e+06	1.52493e+06	1.46526e+06	3.13712e+06	1.39888e+06
																660724	964164	1.14935e+06	1.10226e+06	1.52256e+06	1.46505e+06	3.13712e+06	1.39715e+06
																660953	963926	1.14784e+06	1.10149e+06	1.51596e+06	1.46256e+06	3.06602e+06	1.37395e+06
																661008	963444	1.14614e+06	1.09911e+06	1.50412e+06	1.4602e+06	3.04873e+06	1.37048e+06
																661366	963420	1.14507e+06	1.09838e+06	1.5038e+06	1.45947e+06	3.00079e+06	1.36734e+06
																662292	961567	1.14252e+06	1.09717e+06	1.50335e+06	1.4508e+06	2.98279e+06	1.35609e+06
																663206	960030	1.13932e+06	1.09607e+06	1.49311e+06	1.4503e+06	2.96851e+06	1.35381e+06
																664243	959115	1.13861e+06	1.09469e+06	1.48812e+06	1.43664e+06	2.95753e+06	1.35381e+06
																664730	958446	1.13577e+06	1.0941e+06	1.48582e+06	1.43189e+06	2.89724e+06	1.34507e+06
																665005	957843	1.13408e+06	1.09143e+06	1.47568e+06	1.42745e+06	2.89724e+06	1.34185e+06
																665038	957784	1.13096e+06	1.09024e+06	1.46592e+06	1.42246e+06	2.86794e+06	1.34141e+06
																665897	956438	1.12754e+06	1.08801e+06	1.46489e+06	1.41853e+06	2.85908e+06	1.33664e+06
																667411	954161	1.12736e+06	1.08784e+06	1.46458e+06	1.40934e+06	2.84858e+06	1.33102e+06
																667622	952890	1.12555e+06	1.08514e+06	1.46442e+06	1.4051e+06	2.82915e+06	1.32968e+06
																667633	952117	1.12452e+06	1.08472e+06	1.4615e+06	1.40362e+06	2.81433e+06	1.32161e+06
																668636	947686	1.12447e+06	1.08448e+06	1.45642e+06	1.40206e+06	2.78459e+06	1.31638e+06
																668780	947511	1.12389e+06	1.08293e+06	1.45559e+06	1.40082e+06	2.78459e+06	1.31372e+06
																669276	946600	1.12269e+06	1.08216e+06	1.45072e+06	1.38672e+06	2.77482e+06	1.31372e+06
																669737	944045	1.12114e+06	1.08187e+06	1.44581e+06	1.38539e+06	2.74624e+06	1.30583e+06
																671458	943506	1.11897e+06	1.08125e+06	1.44429e+06	1.38069e+06	2.61103e+06	1.30583e+06
																672652	943202	1.11861e+06	1.08101e+06	1.4441e+06	1.37854e+06	2.54813e+06	1.30543e+06
																674060	941829	1.11742e+06	1.08031e+06	1.43529e+06	1.37836e+06	2.54471e+06	1.29992e+06
																674354	941200	1.11587e+06	1.0782e+06	1.43126e+06	1.37613e+06	2.51992e+06	1.29969e+06
																674683	937790	1.11555e+06	1.07732e+06	1.42594e+06	1.37458e+06	2.5061e+06	1.29969e+06
																675076	936130	1.11445e+06	1.07697e+06	1.42583e+06	1.37259e+06	2.50382e+06	1.29858e+06
																675521	935240	1.11218e+06	1.07678e+06	1.42394e+06	1.37215e+06	2.48433e+06	1.28838e+06
																675540	934524	1.10888e+06	1.07672e+06	1.42077e+06	1.3706e+06	2.47576e+06	1.28625e+06
																676389	934091	1.10874e+06	1.0766e+06	1.41308e+06	1.3663e+06	2.4663e+06	1.27949e+06
																676482	933564	1.10694e+06	1.07408e+06	1.41273e+06	1.36069e+06	2.45864e+06	1.27876e+06
																676839	932800	1.10658e+06	1.0721e+06	1.41237e+06	1.35908e+06	2.38646e+06	1.27485e+06
																678437	928715	1.10586e+06	1.07194e+06	1.40902e+06	1.35666e+06	2.38223e+06	1.27242e+06
																679772	925426	1.10559e+06	1.07188e+06	1.40848e+06	1.35413e+06	2.37576e+06	1.27083e+06
																680826	923052	1.10482e+06	1.07126e+06	1.40802e+06	1.34942e+06	2.37495e+06	1.26273e+06
																681110	922928	1.10275e+06	1.06839e+06	1.40703e+06	1.34078e+06	2.36698e+06	1.26167e+06
																682883	922612	1.10248e+06	1.06813e+06	1.39709e+06	1.33808e+06	2.35922e+06	1.26096e+06
																682907	919375	1.09858e+06	1.06649e+06	1.39273e+06	1.33245e+06	2.35623e+06	1.25997e+06
																685336	917653	1.09746e+06	1.06641e+06	1.3917e+06	1.33093e+06	2.30526e+06	1.25453e+06
																685554	917593	1.09459e+06	1.06364e+06	1.39128e+06	1.33082e+06	2.27254e+06	1.25304e+06
																685659	917154	1.09417e+06	1.05976e+06	1.38934e+06	1.32794e+06	2.25216e+06	1.25298e+06
																685683	914367	1.09065e+06	1.05968e+06	1.3845e+06	1.32735e+06	2.25014e+06	1.24946e+06
																686504	913962	1.08841e+06	1.05905e+06	1.38125e+06	1.32462e+06	2.25014e+06	1.24847e+06
																686990	912974	1.08778e+06	1.0589e+06	1.38087e+06	1.32051e+06	2.14996e+06	1.24535e+06
																686991	912842	1.08677e+06	1058728	1.37375e+06	1.31844e+06	2.09386e+06	1.24129e+06
																687685	912586	1.08501e+06	1057806	1.36938e+06	1.3149e+06	2.04828e+06	1.2391e+06
																687844	912234	1.08486e+06	1.05711e+06	1.36389e+06	1.31399e+06	2.03399e+06	1.23665e+06
																688829	911734	1.08469e+06	1.05694e+06	1.36057e+06	1311344	2.03288e+06	1.23226e+06
																691144	911730	1.08421e+06	1056685	1.36024e+06	1.31114e+06	2.02308e+06	1.23078e+06
																691508	911510	1.08264e+06	1.05478e+06	1.35503e+06	1.31054e+06	2.00103e+06	1.23078e+06
																692663	911221	1.08258e+06	1.05408e+06	1.35476e+06	1.31018e+06	2.00056e+06	1.22628e+06
																692858	910936	1.08058e+06	1.05131e+06	1.34509e+06	1.30955e+06	1.98687e+06	1.22581e+06
																693213	908671	1.08006e+06	1.04811e+06	1.33665e+06	1.30798e+06	1.96841e+06	1.22574e+06
																693268	908370	1.07959e+06	1.04698e+06	1.33605e+06	1.30724e+06	1.96033e+06	1.22553e+06
																694035	907584	1.07955e+06	1.04621e+06	1.33562e+06	1.3064e+06	1.9482e+06	1.22538e+06
																694148	906422	1.07881e+06	1.04584e+06	1.33074e+06	1.29936e+06	1.93686e+06	1224183
																694464	905597	1.0785e+06	1.04491e+06	1.32716e+06	1.29618e+06	1.92107e+06	1.22307e+06
																695500	903781	1.07713e+06	1.04428e+06	1.31995e+06	1.29005e+06	1.87622e+06	1.21927e+06
																696347	903376	1.07213e+06	1.04352e+06	1.31979e+06	1.28999e+06	1.8684e+06	1.21899e+06
																696557	903077	1.07066e+06	1.04176e+06	1.317e+06	1.28857e+06	1.86665e+06	1.21877e+06
																696829	902751	1.07063e+06	1.04062e+06	1314144	1.28594e+06	1.83691e+06	1.21786e+06
																696895	900852	1.07053e+06	1.03894e+06	1.30854e+06	1.28352e+06	1.80386e+06	1.21642e+06
																697330	899685	1.06886e+06	1.0382e+06	1.30558e+06	1.28294e+06	1.7938e+06	1.21333e+06
																697885	899642	1.06696e+06	1.03617e+06	1.30444e+06	1.27784e+06	1.79175e+06	1.21315e+06
																698266	899065	1.06539e+06	1035996	1.29762e+06	1.27144e+06	1.79175e+06	1.21293e+06
																699045	898915	1.06483e+06	1.03558e+06	1.29324e+06	1.26682e+06	1.778e+06	1.21026e+06
																699081	896666	1.062e+06	1.03168e+06	1.29287e+06	1.26642e+06	1.75731e+06	1.21011e+06
																699163	896422	1.06162e+06	1.0292e+06	1.29255e+06	1.26445e+06	1.7565e+06	1.20935e+06
																699804	894990	1.06112e+06	1.0291e+06	1.28869e+06	1.26043e+06	1.73353e+06	1.20674e+06
																700021	894183	1.06088e+06	1.02734e+06	1.28868e+06	1.25889e+06	1.70902e+06	1.20621e+06
																700250	894164	1.06087e+06	1.02487e+06	1.28857e+06	1.25737e+06	1.70749e+06	1.20346e+06
																700836	893055	1.06004e+06	1.02361e+06	1.28323e+06	1.25687e+06	1.69919e+06	1.20027e+06
																701482	892798	1.05924e+06	1.02288e+06	1.275e+06	1.25483e+06	1.69517e+06	1.19974e+06
																702043	892050	1.05733e+06	1.02271e+06	1.27223e+06	1.24813e+06	1.69517e+06	1.19791e+06
																702290	891661	1.0547e+06	1.02262e+06	1.26605e+06	1.24511e+06	1.68146e+06	1.19734e+06
																702385	890403	1.05382e+06	1.02197e+06	1.26536e+06	1.2443e+06	1.6776e+06	1.19203e+06
																702919	889591	1.05318e+06	1.02164e+06	1.26135e+06	1.24005e+06	1.67466e+06	1.18943e+06
																703026	889410	1.0521e+06	1.02117e+06	1.26012e+06	1.23867e+06	1.67286e+06	1.18678e+06
																703702	889382	1.05208e+06	1.01988e+06	1.25856e+06	1.23679e+06	1.66468e+06	1.18214e+06
																704258	888236	1.05208e+06	1.01968e+06	1.25621e+06	1.23673e+06	1.63461e+06	1.17833e+06
																704445	887044	1.0511e+06	1.01735e+06	1253730	1.23673e+06	1.62007e+06	1.17695e+06
																704530	886241	1.04865e+06	1.01663e+06	1.25337e+06	1.23672e+06	1.61539e+06	1.17243e+06
																704863	885990	1.04781e+06	1.01576e+06	1.2488e+06	1.23435e+06	1.60919e+06	1.17196e+06
																705187	885113	1.0477e+06	1.0148e+06	1.24853e+06	1.23349e+06	1.6055e+06	1.16924e+06
																705380	884996	1.04661e+06	1013791	1.24581e+06	1.22596e+06	1.60059e+06	1.16907e+06
																705500	883598	1.04657e+06	1.01344e+06	1.23951e+06	1.22503e+06	1.60043e+06	1.16835e+06
																705677	883495	1.04637e+06	1.01143e+06	1.23619e+06	1.22491e+06	1.59831e+06	1.16807e+06
																705679	882933	1.04572e+06	1.00994e+06	1.23419e+06	1.22313e+06	1.5973e+06	1.16672e+06
																705684	882371	1.04548e+06	1.00964e+06	1.23009e+06	1.21729e+06	1.59517e+06	1.1664e+06
																706768	882344	1.04474e+06	1.00947e+06	1.22754e+06	1.21492e+06	1.59432e+06	1.16583e+06
																706960	881838	1.04304e+06	1.00648e+06	1.22564e+06	1.21014e+06	1.58885e+06	1.16497e+06
																707519	880475	1.04291e+06	1.00406e+06	1.22253e+06	1.20906e+06	1.5876e+06	1.16338e+06
																707659	880449	1.0401e+06	1.00143e+06	1.21732e+06	1.20402e+06	1.57034e+06	1.16291e+06
																707678	879781	1.03939e+06	1.00109e+06	1.2137e+06	1.20265e+06	1.55902e+06	1.16062e+06
																708028	879231	1.03867e+06	1.00069e+06	1.21313e+06	1.19832e+06	1.55799e+06	1.15895e+06
																708636	878436	1.03781e+06	999481	1.21173e+06	1.19495e+06	1.54553e+06	1.15842e+06
																708701	878240	1.03767e+06	999134	1.20961e+06	1.19456e+06	1.54475e+06	1.15763e+06
																709401	878147	1.03595e+06	998560	1.20905e+06	1.18949e+06	1.53416e+06	1.1521e+06
																709667	878144	1.03583e+06	997438	1.20724e+06	1.18755e+06	1.52599e+06	1.1521e+06
																710446	877820	1.03518e+06	996425	1.20647e+06	1.18664e+06	1.52461e+06	1.15197e+06
																710690	877238	1.03454e+06	996360	1.20599e+06	1.18393e+06	1.51305e+06	1.15088e+06
																711291	875857	1034396	996043	1.20564e+06	1.18336e+06	1.50623e+06	1.15068e+06
																711429	875775	1.03409e+06	994688	1.20436e+06	1.18171e+06	1.50496e+06	1.1484e+06
																711872	873651	1.03246e+06	994484	1.20417e+06	1.1809e+06	1.50496e+06	1.14757e+06
																711994	872820	1.03184e+06	994317	1.2014e+06	1.17942e+06	1.50112e+06	1.14523e+06
																712005	871920	1.03156e+06	992851	1.1989e+06	1.1794e+06	1.4958e+06	1.14503e+06
																712317	871342	1.03007e+06	992683	1.19879e+06	1.17648e+06	1.48899e+06	1.14372e+06
																713368	870583	1.02933e+06	990440	1.19404e+06	1.17537e+06	1.48745e+06	1.14307e+06
																713830	870448	1.02901e+06	986311	1.19228e+06	1170420	1.48256e+06	1.14282e+06
																714030	869106	1.02781e+06	983817	1.18797e+06	1.16994e+06	1.48006e+06	1.14066e+06
																714973	869084	1.02771e+06	982285	1.18704e+06	1.16961e+06	1.47078e+06	1.13829e+06
																715084	865645	1.02695e+06	981612	1.18187e+06	1.16594e+06	1.46883e+06	1.13829e+06
																715568	864820	1.02604e+06	981491	1.1803e+06	1.16188e+06	1.46883e+06	1.13805e+06
																715801	864704	1.02593e+06	980977	1.1774e+06	1.15935e+06	1.46199e+06	1.13685e+06
																715873	864259	1.02555e+06	980935	1.17607e+06	1.15927e+06	1.45966e+06	1.13674e+06
																716024	863953	1.02509e+06	980372	1.17544e+06	1.15529e+06	1.45794e+06	1.13521e+06
																716315	863374	1.0245e+06	979159	1.16705e+06	1.15461e+06	1.45794e+06	1.13383e+06
																716541	862481	1.02438e+06	979139	1.16591e+06	1.15284e+06	1.45633e+06	1.13274e+06
																716877	862467	1.02276e+06	976695	1.16445e+06	1.15124e+06	1.45124e+06	1.1319e+06
																717008	862243	1.02089e+06	976215	1.16344e+06	1.15051e+06	1.45116e+06	1.12902e+06
																717380	861969	1.02082e+06	975480	1.16275e+06	1.14942e+06	1.44627e+06	1.12633e+06
																717394	861915	1.01973e+06	974453	1.15752e+06	1.14924e+06	1.44581e+06	1.12586e+06
																717400	860343	1.01792e+06	974351	1.15656e+06	1.14852e+06	1.44466e+06	1.12537e+06
																717643	859762	1.0178e+06	972839	1.15603e+06	1.14771e+06	1.44292e+06	1.12537e+06
																717871	859465	1.01753e+06	972191	1.1559e+06	1.14612e+06	1.44073e+06	1.12405e+06
																718101	859256	1.01702e+06	970635	1.15564e+06	1.14508e+06	1.41666e+06	1.12117e+06
																718206	859228	1.01641e+06	970504	1.15045e+06	1.1436e+06	1.41383e+06	1.12052e+06
																718663	859046	1.01458e+06	969969	1.14878e+06	1.13773e+06	1.4095e+06	1.11925e+06
																718795	858215	1.01397e+06	969068	1.14825e+06	1.13649e+06	1.4063e+06	1.11704e+06
																719053	856744	1.01381e+06	968929	1.14729e+06	1.1361e+06	1.3982e+06	1.11561e+06
																719247	856348	1.01188e+06	968557	1146208	1.13592e+06	1.39286e+06	1.11509e+06
																719993	854851	1.00826e+06	967683	1.14483e+06	1.13565e+06	1.39286e+06	1.11402e+06
																720484	854420	1.00559e+06	967201	1.14459e+06	1.13526e+06	1.39245e+06	1.11342e+06
																720549	854281	1.00334e+06	966384	1.14389e+06	1.13483e+06	1.39116e+06	1.11326e+06
																720921	852339	1.0031e+06	966101	1.1435e+06	1.13473e+06	1.38986e+06	1.11008e+06
																720994	851882	999670	964651	1.14309e+06	1.13459e+06	1.38465e+06	1.10968e+06
																721462	851618	998742	963204	1.1401e+06	1.13041e+06	1.37594e+06	1.10963e+06
																721514	851164	997275	962301	1.13931e+06	1.1296e+06	1.37399e+06	1.10962e+06
																721686	850836	996535	962171	1.13833e+06	1.12758e+06	1.37388e+06	1.10912e+06
																722118	850100	994528	961083	1.13651e+06	1.12459e+06	1.37246e+06	1.10657e+06
																723564	850014	994346	960124	1.13533e+06	1.12255e+06	1.36752e+06	1.10519e+06
																725578	849526	993459	959706	1.13518e+06	1.12108e+06	1.35037e+06	1.10448e+06
																726104	848227	993013	959597	1.13285e+06	1.11964e+06	1.3471e+06	1102560
																727215	845261	992900	959579	1.13118e+06	1.11941e+06	1.34531e+06	1.10228e+06
																727287	845255	992089	958689	1.13107e+06	1.11928e+06	1.34356e+06	1.10228e+06
																727465	845010	990549	957904	1.12866e+06	1.11413e+06	1.34037e+06	1.1017e+06
																727689	843399	990398	957740	1.12777e+06	1.11363e+06	1.33221e+06	1.10049e+06
																727692	842847	990146	957666	1.12687e+06	1.11343e+06	1.33036e+06	1.10048e+06
																728815	842786	989871	955433	1.12533e+06	1.11033e+06	1.32894e+06	1.09861e+06
																729009	842341	988736	954313	1.11941e+06	1.10551e+06	1.32536e+06	1.09838e+06
																729065	841533	987630	954017	1.1181e+06	1.104e+06	1.32243e+06	1.09803e+06
																730031	841495	986991	953899	1.11788e+06	1.10379e+06	1.32212e+06	1.09679e+06
																730317	841244	986280	953855	1.11592e+06	1.10357e+06	1.32063e+06	1.09618e+06
																730704	840084	986222	953648	1.11582e+06	1.10145e+06	1.31808e+06	1.09527e+06
																731097	837943	985460	952814	1.11519e+06	1.0998e+06	1.31314e+06	1.09473e+06
																731647	837886	985393	952386	1.11366e+06	1.09729e+06	1.30481e+06	1.0931e+06
																731741	837810	984740	952270	1.1128e+06	1.09593e+06	1.29985e+06	1.09298e+06
																732133	837334	984657	951519	1.11189e+06	1.094e+06	1.29829e+06	1.09298e+06
																732767	837156	983945	951354	1.11145e+06	1.09026e+06	1.29637e+06	1.09106e+06
																733230	836982	983923	951318	1.1109e+06	1.08986e+06	1.29508e+06	1.09066e+06
																733671	835679	983677	950982	1.11085e+06	1.08922e+06	1.29455e+06	1.08877e+06
																733697	830089	983140	949955	1.11066e+06	1.0886e+06	1.28593e+06	1.08817e+06
																734003	830016	982552	949551	1.10988e+06	1.08759e+06	1.28576e+06	1.08814e+06
																734099	829476	981812	949500	1.10225e+06	1.0849e+06	1.27989e+06	1.08812e+06
																734133	829083	980076	949389	1.10145e+06	1.08377e+06	1.27791e+06	1.08784e+06
																734359	828927	979925	949375	1.10073e+06	1.08336e+06	1.27614e+06	1.08721e+06
																734747	828491	978448	948740	1.10048e+06	1.08308e+06	1.27147e+06	1.08606e+06
																735172	828089	978290	948713	1.09995e+06	1.08057e+06	1.26994e+06	1.08445e+06
																735753	828061	977037	948369	1.09705e+06	1.07983e+06	1.26519e+06	1.08328e+06
																735797	827841	976968	948252	1.09639e+06	1.07855e+06	1.26381e+06	1.08243e+06
																736617	826626	976790	948250	1.09589e+06	1.07834e+06	1.2612e+06	1.08189e+06
																736876	826561	976771	947518	1.09319e+06	1.07794e+06	1.25907e+06	1.08137e+06
																737650	826369	976687	947022	1.0927e+06	1.07734e+06	1.25689e+06	1.08119e+06
																738133	824761	976576	946333	1.0919e+06	1.07716e+06	1.25517e+06	1.07931e+06
																739014	824276	974589	945411	1.09154e+06	1.07498e+06	1.25268e+06	1.07752e+06
																739198	823613	974289	944046	1.08961e+06	1.07364e+06	1.25268e+06	1.07746e+06
																739210	823182	973158	943845	1.08898e+06	1.07236e+06	1.252e+06	1.07744e+06
																739673	821994	973076	943680	1.08631e+06	1.07144e+06	1.25106e+06	1.07682e+06
																740621	821957	972925	942747	1.08589e+06	1.06944e+06	1.25106e+06	1.07578e+06
																741075	821942	972488	942368	1.08581e+06	1.06931e+06	1.25103e+06	1.0756e+06
																741287	821454	972294	941801	1.082e+06	1.06808e+06	1.24866e+06	1.07327e+06
																741442	820769	971441	941661	1.08078e+06	1.06528e+06	1.2438e+06	1.07116e+06
																743675	820564	970434	940200	1.08003e+06	1.0648e+06	1.24118e+06	1.071e+06
																743829	820132	969864	940141	1.07946e+06	1.06447e+06	1.24039e+06	1.071e+06
																744976	819326	969789	939848	1.07911e+06	1.0634e+06	1.24037e+06	1.06997e+06
																745103	819227	969300	939809	1.07774e+06	1.06243e+06	1.24037e+06	1.06997e+06
																745398	816967	968869	939118	1.0775e+06	1.06227e+06	1.23633e+06	1.06993e+06
																746469	815456	968574	938060	1.07696e+06	1.06174e+06	1.23464e+06	1.06993e+06
																746794	815168	968563	937310	1.07637e+06	1.06084e+06	1.23416e+06	1.0693e+06
																747014	814900	968203	936659	1.07574e+06	1.05848e+06	1.23416e+06	1.06868e+06
																747283	814589	968145	935942	1.07548e+06	1.05738e+06	1.23019e+06	1.06654e+06
																748972	812072	968058	935920	1.07411e+06	1.05727e+06	1.22853e+06	1.06631e+06
																749617	812031	968046	935540	1.07281e+06	1.05604e+06	1.22669e+06	1.06576e+06
																749739	811540	966148	935117	1.07208e+06	1.05565e+06	1.21955e+06	1.06533e+06
																750474	811076	965565	934773	1.07081e+06	1.05511e+06	1.21456e+06	1.06514e+06
																751913	809139	964560	934315	1.07073e+06	1.05371e+06	1.20747e+06	1.06482e+06
																752842	808559	964411	933786	1.07024e+06	1.05254e+06	1.20715e+06	1.06441e+06
																752885	806620	964069	933091	1.06964e+06	1.05151e+06	1.20641e+06	1.06407e+06
																753707	805073	963770	933058	1.06869e+06	1.05137e+06	1.20633e+06	1.06269e+06
																754485	803668	963734	932971	1.06836e+06	1.05136e+06	1.20293e+06	1.06223e+06
																754603	803220	962880	932914	1.06734e+06	1.04979e+06	1.19964e+06	1.06216e+06
																754739	803159	962796	932753	1.06487e+06	1.04969e+06	1.19266e+06	1.06143e+06
																755243	803138	962582	931970	1.06468e+06	1.04915e+06	1.18938e+06	1.06097e+06
																755415	802916	962261	931831	1.06461e+06	1.04521e+06	1.18747e+06	1.06057e+06
																756710	802842	962104	931331	1.06457e+06	1.04511e+06	1.1872e+06	1.05993e+06
																756745	802255	961609	931031	1.06427e+06	1.04511e+06	1.18679e+06	1.05896e+06
																757060	802063	961497	930625	1.06337e+06	1.04439e+06	1.1843e+06	1.05888e+06
																757605	801931	961307	930300	1.06252e+06	1.04255e+06	1.18404e+06	1.05782e+06
																758024	801461	960114	930088	1.0616e+06	1.04231e+06	1.18343e+06	1.05585e+06
																758314	801422	958738	929397	1.06149e+06	1.04094e+06	1.18182e+06	1.05561e+06
																758317	801037	958495	928331	1.06143e+06	1.03983e+06	1.17313e+06	1.05424e+06
																758656	800250	956807	928321	1.06111e+06	1.03946e+06	1.17222e+06	1.0529e+06
																759517	799780	956787	927724	1.0606e+06	1.03924e+06	1.16916e+06	1.05232e+06
																759589	799633	956672	927465	1.05977e+06	1.03857e+06	1.167e+06	1.05164e+06
																760934	799513	956525	927356	1.05917e+06	1.03837e+06	1.16676e+06	1.05118e+06
																761255	799287	955074	925398	1.05773e+06	1.03821e+06	1.16542e+06	1.05078e+06
																761311	797889	954601	924846	1.05376e+06	1.03792e+06	1.15909e+06	1.04855e+06
																761395	797501	950037	923596	1.0526e+06	1.03787e+06	1.15565e+06	1.04777e+06
																761913	797211	949926	922565	1.05201e+06	1.03634e+06	1.15543e+06	1.04763e+06
																762871	796232	949296	922241	1.05146e+06	1.03629e+06	1.15352e+06	1.04715e+06
																762932	795590	949181	921922	1.05118e+06	1.03579e+06	1.1525e+06	1.0452e+06
																763074	794768	949102	921897	1.0498e+06	1.03487e+06	1.15169e+06	1.04365e+06
																763897	794304	948987	921307	1.04853e+06	1.03392e+06	1.1511e+06	1.04319e+06
																764405	793900	948862	921117	1.04804e+06	1.03289e+06	1.15055e+06	1.043e+06
																764507	792812	948616	919981	1.04803e+06	1.02915e+06	1.1485e+06	1.04235e+06
																764891	790640	948452	919384	1.04544e+06	1.02909e+06	1.14826e+06	1.04162e+06
																765247	790289	948236	919366	1.04489e+06	1.02783e+06	1.14684e+06	1.04161e+06
																765639	790211	948078	919103	1.04232e+06	1.02763e+06	1.14528e+06	1.04112e+06
																767348	790209	948061	919018	1.04188e+06	1.02658e+06	1.14451e+06	1.04056e+06
																767375	789750	947567	918926	1.04144e+06	1.02566e+06	1.1442e+06	1.04014e+06
																768913	788377	947075	918304	1.04063e+06	1.02545e+06	1.13801e+06	1.0378e+06
																769264	788194	946900	917415	1.03953e+06	1.02453e+06	1.13688e+06	1.03674e+06
																769332	787990	946650	916550	1.03796e+06	1.02345e+06	1.13631e+06	1.03539e+06
																769505	787841	945932	916173	1.03684e+06	1.02264e+06	1.13572e+06	1.03292e+06
																769847	787024	945285	916114	1.03539e+06	1.0221e+06	1.13572e+06	1.03228e+06
																770081	787009	944510	915814	1.03509e+06	1.02166e+06	1.13395e+06	1.02889e+06
																770443	786894	944088	915389	1.03487e+06	1.0215e+06	1.13248e+06	1.02859e+06
																770663	786683	943331	915316	1.03361e+06	1.02101e+06	1.13159e+06	1.02846e+06
																771767	786265	943065	914982	1.03222e+06	1.02052e+06	1.13155e+06	1.02846e+06
																772784	784852	942947	914329	1.03001e+06	1.01858e+06	1.13089e+06	1.02841e+06
																773012	784822	942835	912524	1.02905e+06	1.01847e+06	1.13069e+06	1.02808e+06
																773317	784655	942806	912303	1.02812e+06	1.01811e+06	1.1301e+06	1.02808e+06
																774351	784394	942348	912140	1.0268e+06	1.01702e+06	1.12987e+06	1.02737e+06
																774561	783459	941803	912039	1.02641e+06	1.01484e+06	1.12845e+06	1.02524e+06
																774683	783456	941269	911239	1.02491e+06	1.01376e+06	1.12696e+06	1.02456e+06
																775332	783091	940749	910796	1.02474e+06	1.01327e+06	1.12637e+06	1.02446e+06
																775578	782843	939972	910678	1.02255e+06	1.01219e+06	1.121e+06	1.02426e+06
																775583	782327	939472	909947	1.02223e+06	1.01074e+06	1.12024e+06	1.02352e+06
																775879	782262	939325	908796	1.02189e+06	1.00934e+06	1.11603e+06	1.02315e+06
																776041	782022	939120	908583	1.02181e+06	1.00924e+06	1.11465e+06	1.02211e+06
																776450	781553	937948	908008	1.0213e+06	1.00918e+06	1.11254e+06	1.02166e+06
																776800	781273	937176	906546	1.02104e+06	1.00876e+06	1.11148e+06	1.02126e+06
																777713	781085	936282	906270	1.01826e+06	1.0085e+06	1.11106e+06	1.02002e+06
																777728	780902	935786	905813	1.016e+06	1.00643e+06	1.10815e+06	1.01929e+06
																778157	780476	935718	905571	1.01479e+06	1.00437e+06	1.10792e+06	1.01886e+06
																779339	780072	935650	905264	1.01437e+06	1.0029e+06	1.10662e+06	1.0188e+06
																779375	779492	935297	905239	1.01315e+06	1.00222e+06	1.10661e+06	1.01727e+06
																779921	779276	934864	904908	1.01205e+06	1.00145e+06	1.10648e+06	1.01649e+06
																780340	779224	934812	904374	1.01176e+06	997030	1.1057e+06	1.01627e+06
																780678	777124	932317	904252	1.01093e+06	993501	1.10492e+06	1.01607e+06
																780698	776539	931958	904195	1.01026e+06	993232	1.10424e+06	1.01551e+06
																780713	775309	931455	904137	1.00965e+06	991635	1.10377e+06	1.01479e+06
																781698	774835	931198	903567	1.00947e+06	991483	1.10364e+06	1.01281e+06
																782350	774698	931132	903470	1.00936e+06	989018	1.10313e+06	1.01281e+06
																782798	774638	930687	903201	1.00845e+06	988274	1.10159e+06	1.01228e+06
																783028	774318	930604	903127	1.00575e+06	987539	1.10131e+06	1.01103e+06
																785725	772569	930267	900868	1.00573e+06	986119	1.09928e+06	1.01041e+06
																786129	772024	930252	900533	1.00562e+06	985389	1.09923e+06	1.0097e+06
																786606	771759	929815	900518	1.00538e+06	985176	1.09897e+06	1.00961e+06
																787662	771473	929340	899111	1.00328e+06	982674	1.09762e+06	1.00945e+06
																788401	771234	929296	898555	1.00318e+06	982590	1.09636e+06	1.00669e+06
																788447	770945	928562	898445	1.00284e+06	982197	1.09602e+06	1.00669e+06
																789062	769906	927390	897666	1.00175e+06	981863	1.09602e+06	1.00651e+06
																790862	769836	926679	897234	1.00092e+06	980952	1.096e+06	1.0053e+06
																790909	769639	926549	897210	999741	980632	1.09507e+06	1.0049e+06
																792290	769461	926518	896653	999703	977876	1.09291e+06	1.00474e+06
																793053	768987	926481	896044	998946	975399	1.0907e+06	1.00336e+06
																793380	768476	925863	895939	998880	975281	1.09069e+06	1.00293e+06
																793485	768428	925358	895912	998034	974460	1.08926e+06	1.00263e+06
																794163	768109	925278	894258	998000	973521	1.08923e+06	1.00263e+06
																794201	767307	925133	893955	997015	973289	1.08766e+06	1.00164e+06
																794397	765792	924900	893713	994621	973201	1.0872e+06	998934
																794438	765779	924843	892781	993941	970911	1.0872e+06	997816
																795155	764500	923652	892049	993765	970692	1.0856e+06	997816
																795358	764310	923049	891988	993003	970602	1.08486e+06	996459
																796865	763896	921592	891174	992977	970474	1.08447e+06	995684
																796872	763676	921143	890905	992765	968978	1.08426e+06	995684
																797045	760361	920416	890728	992411	966456	1.08392e+06	995467
																797392	760227	920160	890309	991922	966407	1.08299e+06	995467
																798068	759649	919986	889747	991727	966301	1.08187e+06	994551
																798081	759595	919941	889390	991606	966154	1.08145e+06	994340
																799606	758825	919471	888717	990179	966129	1.08037e+06	994033
																800102	758620	918790	888175	989909	966120	1.079e+06	993374
																800293	758340	918636	887144	988554	965033	1.07865e+06	993213
																801236	758144	918370	886864	987929	964649	1.07781e+06	993118
																802039	757569	917334	885353	987462	964647	1.07632e+06	992394
																802154	757512	917264	885286	985743	964457	1.07632e+06	991531
																802576	757231	916970	885043	985165	964201	1.07611e+06	990160
																802584	757112	916501	883810	984912	963446	1.0756e+06	989298
																803432	757093	915044	883806	984168	962804	1.07556e+06	987569
																803539	756903	914334	881413	983880	962297	1.07523e+06	987569
																804159	756440	914163	881267	983850	962239	1.06758e+06	987502
																805128	755996	913843	880988	982626	961074	1.06675e+06	987502
																805291	754998	913516	880584	982589	960997	1.06675e+06	987425
																805389	754334	913434	880039	982383	960740	1.06441e+06	986906
																805858	753766	913091	879777	982276	958023	1.06354e+06	986786
																806746	753255	913055	879085	982078	957516	1.06255e+06	986719
																807670	752856	912622	878804	981553	956305	1.06136e+06	986668
																807744	752848	912066	878611	981515	955830	1.05564e+06	986658
																807990	752669	912031	878358	980847	955829	1.05557e+06	984279
																808305	750102	910960	877487	980650	955799	1.05543e+06	982393
																808709	748885	910608	876767	978792	955688	1.05455e+06	980581
																809532	748770	910203	876711	978722	955159	1.05424e+06	980337
																809711	748255	909500	875064	978263	953702	1.05381e+06	980061
																809910	747938	909290	874828	978242	953057	1.05355e+06	979986
																809985	747804	908936	874793	977332	952796	1.05318e+06	979812
																810178	747748	908449	874760	976758	952228	1.0525e+06	977705
																810253	747042	908366	874093	976683	952197	1.05096e+06	974933
																810479	746867	908336	873828	976648	952185	1.05044e+06	974459
																810789	746269	908220	873082	976483	951818	1.05012e+06	973741
																811381	746178	907942	872300	976193	951754	1.04727e+06	973275
																812042	744989	907805	871665	976148	951563	1.04655e+06	973195
																812816	744349	907303	871591	974858	951033	1.04634e+06	972462
																812971	743811	907242	871453	974841	950648	1.04506e+06	971852
																814396	743611	907027	871238	974774	949290	1.04465e+06	971362
																815127	743566	906684	871214	973937	949202	1.04343e+06	971037
																816325	743565	905870	870773	973855	948985	1.04331e+06	970972
																817130	743518	905723	870538	972734	948929	1.04159e+06	970925
																817140	743402	905594	870239	972345	948571	1.04044e+06	970925
																817766	743218	904504	869743	971424	947622	1.04033e+06	970705
																818143	743215	904438	869236	971380	946993	1.03989e+06	969759
																818289	743210	903397	869016	971300	945366	1.03916e+06	969510
																819850	742930	903302	868816	970759	944874	1.03878e+06	969106
																819906	742461	902977	868812	970525	941999	1.03761e+06	968533
																820181	742213	902690	868704	969074	941460	1.03724e+06	967942
																820344	741455	902583	868246	969067	940181	1.03539e+06	967865
																820621	741109	902097	867956	968935	940115	1.0352e+06	967153
																820984	739302	901934	867734	967814	939064	1.03142e+06	966081
																821039	738803	901339	866505	965849	938110	1.03139e+06	965459
																821246	738645	901261	866266	965610	936343	1.03072e+06	965459
																821848	737437	900941	866186	965604	935575	1.02974e+06	964913
																822099	737187	900500	865073	964913	935476	1.0267e+06	964904
																822580	737147	900007	864711	964507	935374	1.02665e+06	963705
																822736	736602	899534	864689	963634	935204	1.02647e+06	962410
																823461	735301	898683	864657	963415	934607	1.02543e+06	961051
																824288	734706	898459	864170	962342	934603	1.02541e+06	960662
																824299	734681	897457	864146	957598	933306	1.02513e+06	960662
																824432	734520	896245	863978	956492	931553	1.02512e+06	960392
																824724	733596	895802	863902	956410	931298	1.02457e+06	959785
																824746	733547	895717	862707	956210	931235	1.0245e+06	958064
																824845	733054	895300	862425	954629	930794	1.0244e+06	957158
																825583	732961	894979	862297	951300	930387	1.02421e+06	957110
																825897	732768	894810	861501	950719	930235	1.02415e+06	955988
																826250	732009	894808	861004	950581	929967	1.02374e+06	954971
																826407	731253	894440	860821	950390	929728	1.02374e+06	954971
																826794	729578	893440	858646	950060	928542	1.02172e+06	954635
																827172	729261	893348	857795	950014	928418	1.01996e+06	954567
																827665	728692	892959	857791	946817	928091	1.01901e+06	953764
																827888	727585	892566	856871	946071	927601	1.01735e+06	953706
																828309	725972	892503	856214	944507	927126	1.01734e+06	953661
																828445	725646	892332	856178	944463	927082	1.01652e+06	953076
																828833	725485	891840	856073	943843	927043	1.01448e+06	952963
																828917	725468	891567	855557	943747	925733	1.01448e+06	952718
																829182	725413	890252	854125	941204	925599	1.01444e+06	952306
																829465	725351	889819	853726	941200	924279	1.01418e+06	952231
																829524	724969	889438	852231	941107	923523	1.01401e+06	950075
																829792	724498	888811	850108	940847	923052	1.01356e+06	949857
																832070	724023	888680	849719	940777	922902	1.01348e+06	949857
																832792	723510	888296	849533	939356	922143	1.01139e+06	948031
																833155	721578	887814	849378	938387	921714	1.01124e+06	947406
																833735	721418	887672	849243	938252	921416	1.01076e+06	946875
																834339	720430	887212	848996	937661	921187	1.0095e+06	946316
																834463	720177	887018	848344	937580	920893	1.00864e+06	945217
																835143	720111	886928	848203	937302	920854	1.0067e+06	945154
																835421	720021	886291	847879	937009	918990	1006388	944157
																836961	719899	885863	847666	934499	916688	1.00561e+06	944134
																839503	719714	885540	846929	934039	915559	1.00421e+06	943978
																839936	719448	885376	846880	933495	915131	1.00354e+06	942687
																840889	718632	884326	846786	932604	915103	1.00057e+06	942123
																840952	717723	883684	846593	930045	914962	999252	941078
																841714	717476	882073	846093	929454	914181	999205	941025
																841777	717274	881851	846001	928781	913695	998897	940076
																841848	716879	881748	845793	928640	913602	998897	939917
																842445	716752	881268	845340	928501	913172	998314	939775
																842521	716608	880720	844886	928006	912450	996337	938614
																842900	716528	880701	844169	926378	911171	996319	938439
																843072	716415	880220	843526	924896	910192	995820	938245
																843204	716335	879716	841814	922966	909965	995749	937386
																843814	715178	879638	841681	922882	909504	995119	936470
																844022	715035	879365	841300	922359	909494	994413	936442
																844115	714766	879165	841293	922316	908348	994315	935960
																844831	713450	876211	841099	922236	906984	991213	935563
																845048	712658	875324	841050	921866	906753	990873	934446
																845696	712556	875030	840956	920226	906307	988919	933021
																845705	712019	874932	840354	920202	905853	988764	932269
																846238	711666	874870	839816	919899	905642	988749	932057
																846945	711316	874541	839304	919869	905389	988275	931767
																847022	711084	874331	838508	919504	905195	988085	931665
																847175	710701	873728	838186	919146	904677	986991	930622
																847241	710303	873709	837629	919029	903936	986857	930081
																847506	709736	872348	837567	918929	903344	985919	930081
																848283	709479	872321	837324	918874	901748	983246	928525
																848998	709406	872213	837238	917645	901511	982932	926670
																849689	709102	871492	837061	916538	900343	982805	926220
																849981	709075	870440	836198	916137	900180	982706	926074
																850348	708497	870263	835805	915105	899015	981936	926020
																850515	707369	869688	835715	915036	898528	979359	924676
																851540	707354	869064	835355	914485	898148	978921	924214
																852573	706243	868920	835096	913496	898028	978778	924028
																852899	706154	868757	834412	913481	897583	977902	923864
																852940	704911	868071	834249	913265	896320	977562	923864
																853291	704519	867932	834128	912846	895919	977466	923819
																854410	703917	867426	832368	911335	895642	977278	923341
																855518	703898	867328	832233	910914	894131	974951	922840
																855604	703880	867254	831479	910874	893797	973134	922840
																856005	703558	867176	831352	910406	893698	973117	922165
																856852	701756	866224	830031	910218	893648	971093	921847
																857971	701336	866071	829754	909281	893315	969325	921760
																858137	701295	865766	829754	909034	892739	967351	921277
																860173	701096	864701	829471	908380	892687	967306	921277
																860759	700597	864234	829223	907551	892398	965650	921066
																860925	700495	864159	829116	907197	892195	965605	920918
																861166	700320	864045	828643	907068	891890	965031	920810
																861634	700271	863693	828370	905970	890653	964999	920786
																862702	699482	863614	828118	905424	890338	964149	920763
																862915	699076	862791	826508	904702	889561	963389	920553
																863335	699020	862249	825911	904420	889122	963175	919942
																863421	698693	862246	825373	904373	888997	962788	919849
																864420	698371	861870	825006	903379	888825	962788	919798
																864515	698288	860957	824204	902566	888681	962138	919698
																864541	697737	860353	823678	902275	888384	961114	919555
																864676	697303	860274	823365	901639	888380	960918	919137
																864967	697000	859488	823124	901059	887286	960918	918940
																865299	696754	858729	822197	900630	887018	960768	918867
																867164	696164	858417	821904	900516	885864	960019	918524
																869016	695563	857833	821412	900174	885213	959963	917986
																870112	695563	857559	821046	899568	885049	957191	917657
																870439	694801	857479	820907	899173	884630	956570	916048
																870510	693657	856969	820315	899102	884442	956406	914694
																870668	693193	856805	820313	898702	882380	956406	914694
																870987	693099	856341	820244	898352	882326	955573	913810
																872040	692793	856192	819593	897167	882026	955314	912949
																872745	692462	855715	819453	896920	881889	955314	912804
																873072	691277	855693	818419	896894	881773	955082	912695
																874890	691249	855590	818387	896819	881070	953297	912406
																875935	691044	855494	818221	896569	880670	952818	911722
																876447	690751	855194	818123	895229	880391	952692	909876
																876556	690631	854788	817790	895189	879320	952067	909876
																876564	688915	854430	817417	894930	878112	951535	907653
																876712	688232	853634	816138	894728	877287	951141	906400
																876797	688024	853574	815655	894358	876768	951141	905734
																876965	687963	853371	814713	893358	876228	950631	904641
																877122	687959	852908	814289	892345	875954	950358	904103
																877413	687439	852602	814205	892323	875766	950004	903373
																877452	687059	851600	813180	891734	875392	949605	903039
																878427	686863	851361	812021	890953	874535	949497	902822
																879600	686610	850999	811394	890927	874332	947688	902776
																879690	684404	850772	811219	890701	874291	947533	902268
																880198	684209	850581	810256	890381	874081	947310	902233
																880208	684014	850217	809518	890369	873648	947135	901551
																882855	684002	849409	808506	889481	871607	946027	900864
																883303	683875	849011	808348	889380	871197	945491	900198
																884001	683787	848502	808271	888878	870760	945398	898509
																885296	683535	846952	807476	888634	870712	945347	895622
																885966	683529	846908	807213	888306	870518	945326	895250
																886343	683228	846209	805800	888054	870451	943557	893921
																886694	683160	845756	805473	887070	870211	942560	893897
																887334	681986	845106	805410	886704	869252	940465	893396
																888732	681071	844853	805167	886457	869236	940191	892692
																888928	680853	844005	803484	886135	869116	939256	891211
																890367	680380	843173	803452	885692	869059	937171	891211
																891232	680059	842579	802997	885472	868343	936231	890371
																893633	679200	842469	802400	883656	868330	935568	889346
																893782	679140	842300	801649	882835	868189	935012	889171
																894557	678793	841942	801564	882508	867545	932633	888915
																896326	678501	841639	801292	882256	867121	932451	888831
																896441	678438	841309	800274	880719	865938	932366	888831
																898032	678272	841252	800003	880541	865215	932218	888013
																899408	676787	840796	799812	877980	864453	930799	886956
																899884	676707	840552	798821	877851	863912	930426	886510
																900157	676690	839633	798806	877713	863653	929176	886190
																900933	676354	839400	798536	877600	863613	929049	885587
																900993	675312	838596	798466	877321	862044	928664	884077
																900995	675295	837481	798366	876799	861888	927324	883150
																901672	675231	837292	797065	876350	861626	926847	882977
																902354	674410	836824	795802	875578	861282	926764	882945
																903448	674080	836257	795696	875500	860167	926553	882409
																903909	673897	836136	795660	875261	859985	926553	881872
																904582	673023	836036	793809	874575	859933	926488	881828
																905658	672891	835913	793503	873919	859861	926411	881197
																906508	672585	835723	792449	873802	859540	926373	881067
																908402	672199	835690	791052	873012	859115	924036	880408
																909463	672039	834848	789119	872774	859021	923330	880408
																909662	671957	834608	789109	870961	858048	922874	880399
																910167	671838	834083	789097	870562	857992	922721	880399
																910751	671789	833895	788716	869838	857684	922432	879861
																910831	671684	833788	788262	869592	855797	922060	879301
																911403	671216	833064	788253	869069	855573	921887	878444
																911547	671114	832543	788195	868782	855537	921887	878375
																911651	670997	832001	787134	868545	855425	921885	877945
																911766	670987	831795	786461	868389	855389	921885	877933
																912073	670729	830552	786191	868380	855284	921641	877888
																913436	670462	830242	785839	867545	854944	921526	877888
																913633	669673	829973	785434	867052	854078	920652	876889
																913928	669597	829804	785397	866872	853769	917070	876602
																914016	669329	829464	784756	866208	853357	916747	876406
																915646	668848	827744	784460	865567	853326	916747	875638
																917240	668828	827446	784110	865329	852681	916629	874806
																917722	668632	827418	783871	864781	852348	915568	874159
																918033	668329	826893	783844	864696	851796	915296	873843
																918121	668017	826732	783630	864529	851558	914352	873123
																918956	667598	826620	783502	863960	850992	913865	872980
																919662	667518	826410	783229	863870	850084	913865	872413
																920580	667067	824998	782677	863204	849929	913805	871283
																921175	667063	824308	782031	863122	849847	913178	870475
																922029	666636	824247	782009	862881	849236	912938	870445
																922552	666590	824009	780969	862705	849054	912438	870348
																923070	665909	823779	780574	862557	847510	912438	870304
																923252	665670	822750	779960	862544	847472	912244	869677
																923721	665621	822542	779886	862250	847053	912058	869129
																924624	665010	822414	779343	861881	845961	910785	868995
																925114	664677	821623	778925	861844	845072	909631	868993
																926067	664559	821434	778828	861758	842920	909094	868795
																926213	664286	820416	778546	861136	842837	908678	868292
																926385	664236	819586	778313	861053	841758	907915	868033
																926494	663742	819148	778034	860537	840428	907580	867812
																927216	663453	818992	777665	860284	840098	907228	867483
																927431	661798	818824	777122	858593	839646	906936	867419
																928409	661499	818796	777062	858583	839308	906095	866112
																928556	661418	817377	776790	857969	838826	904577	865652
																929162	660696	817327	776539	857299	837965	904082	865652
																929707	660398	816759	776324	857225	837602	903082	864256
																930284	660247	816757	775872	855587	837600	902665	863904
																931783	659966	816754	775762	854964	836270	902576	863350
																935130	659235	816655	775596	854920	836255	902030	862905
																937118	658635	816252	775505	854621	836031	902030	861912
																937183	658588	815390	775445	854206	835244	900860	861381
																938962	658455	814815	775225	852444	835150	900831	860852
																939076	658003	813467	775124	852391	834229	900678	860852
																939724	657566	812330	774620	852377	834017	897250	860697
																939731	657454	811950	774433	851759	833917	897044	859558
																939928	656137	811942	774190	851162	832459	896206	857449
																940063	655966	811434	773981	851018	832287	895260	857238
																940532	655756	810431	773286	850080	831853	895070	856137
																940662	655312	810197	773257	849488	829868	894880	855983
																940903	654867	810082	772557	849336	829216	894764	855482
																941194	654373	810032	772489	849074	827771	893654	855374
																941245	653269	809661	771770	848400	827639	892816	855374
																943345	653227	808815	771701	847455	827424	892598	855358
																943957	652629	808677	771572	847074	827392	892155	855033
																945099	652437	808563	769773	846468	827258	891929	854707
																947259	651551	808537	769680	845924	827133	891909	854260
																947866	650806	807212	769192	843569	827120	890879	852536
																949207	650764	807129	768721	842496	827083	890879	852473
																949211	650685	806876	768680	841791	826141	890701	851809
																949847	649079	805874	767972	841684	825254	890486	851536
																950371	648677	805417	767920	841296	825222	890395	851296
																953675	648653	804785	767899	841113	825048	890261	851060
																954056	647842	804117	767413	840346	823760	888104	850347
																955297	647302	804004	767372	839626	823516	887014	849246
																956560	646631	803489	767355	838899	823318	885759	848824
																958012	646523	803248	766676	838803	821577	885699	848498
																958051	645058	802464	766613	838476	821030	885685	848434
																958073	645001	802325	766348	838118	820352	884881	847682
																958389	644989	801964	766243	837536	820147	884153	847221
																959713	644483	801766	765825	836701	819948	883044	846575
																961707	644341	801552	765527	835984	819522	882038	845739
																962507	643770	801378	765246	835982	818900	881203	844121
																962847	643760	801325	765015	834629	818526	881032	843104
																963080	643473	801077	764882	833213	818389	880906	842935
																963677	643068	800651	764375	832093	818300	880602	842935
																965063	642984	800183	764288	832063	818292	880113	842603
																966240	642802	798174	764048	831805	818236	879900	842507
																966406	642751	797334	762749	831789	817980	879776	841312
																966857	642621	797134	762515	831214	817864	879747	841142
																968062	642026	796982	762457	829699	816797	878880	840315
																968112	642008	796410	761538	829219	815897	878659	840075
																968596	641656	795047	761514	828404	815733	878415	838984
																969048	641309	794842	761458	828361	815166	878415	836865
																971855	640317	792853	761341	828321	814471	878164	835297
																973310	639792	792837	758163	828002	813277	878087	835244
																973838	639295	792639	757837	827866	812421	878062	834326
																976122	639294	792514	756778	827851	811686	877853	833884
																976752	638772	792310	756282	827002	811230	876813	833783
																977532	637830	791992	756134	826240	811077	876813	833725
																978929	637828	791817	755729	825822	811006	876493	833518
																978931	637693	791810	753513	825424	810153	875749	832853
																980636	637257	790914	752988	825368	809764	874407	832771
																980641	637230	790786	752432	824551	809763	873778	832089
																983466	637208	789738	752175	824167	809641	873170	831740
																983907	637052	789239	752158	823809	809564	873083	830867
																986863	637014	789132	751175	823443	808333	871275	829351
																987889	636949	788596	751167	822886	807872	871008	829345
																988609	636572	788415	750879	821681	807752	870693	829345
																989480	636448	787583	750551	821142	807606	870410	828833
																989558	634700	786709	750333	821063	807340	870215	826014
																989886	634554	786556	750208	820960	807315	870215	825015
																989922	634450	786411	749398	820927	807226	869252	824575
																990092	634123	786182	749383	819679	805787	868687	824181
																990252	633852	785775	749076	819543	805395	868513	822318
																990757	633745	784033	748944	818906	805307	868300	821995
																990972	633640	783898	748800	818881	805228	868248	821987
																992695	633617	783105	748354	817968	804535	868168	821941
																994555	633437	781995	747234	817637	804391	867772	821722
																995238	633205	781386	746744	817546	803045	866708	821250
																995442	632438	780989	746283	817227	803016	866459	819921
																997541	632180	780888	745788	817051	801200	865716	819808
																999550	631115	780747	745786	816945	800126	865307	819742
																1.00169e+06	630965	780394	745771	816843	799809	864563	819491
																1.00214e+06	630621	779474	745585	816645	798373	864471	819491
																1.00396e+06	630439	779323	745212	815429	798081	863979	818939
																1.00649e+06	629890	779027	745099	814006	798034	862364	816530
																1.0074e+06	628935	778643	743542	813508	798010	862125	816314
																1.00771e+06	628847	778332	743272	812297	797998	861573	816007
																1.01007e+06	628754	778240	743270	811713	797722	861211	815982
																1.01093e+06	628684	776854	743184	811661	797557	859833	815943
																1.01366e+06	628578	776387	743179	810848	797437	858563	815181
																1.01368e+06	628336	776137	742850	810446	796974	857681	815181
																1.01491e+06	627960	775899	742507	810168	796936	857188	814386
																1.01506e+06	626812	773779	741933	810003	796896	857157	814371
																1.01513e+06	626258	772446	741523	809858	796759	856982	813978
																1.0154e+06	626213	769991	741147	809787	796739	856422	813831
																1.01619e+06	626083	769899	740910	809730	795949	856354	813811
																1.0162e+06	625855	768727	740571	809480	795443	856191	813238
																1.01676e+06	624806	767949	740549	809318	794880	855878	813100
																1.01692e+06	624499	767417	739804	808166	793554	855762	812854
																1.01772e+06	623627	767378	738270	807602	793469	854977	812251
																1.01869e+06	623522	767150	737525	806778	792332	854696	811447
																1.02158e+06	622988	766836	737327	806261	791439	854547	811447
																1.02214e+06	622722	766361	736225	805741	791020	854547	810157
																1.02308e+06	622127	766085	736108	804257	790874	853850	810146
																1.02386e+06	621387	765417	735896	803498	790763	853543	809891
																1.02439e+06	621352	763980	735430	803468	790251	853346	809320
																1.02486e+06	620535	763391	735337	803199	789808	852914	808983
																1.02635e+06	620208	762941	735188	802846	789348	852801	808478
																1.02771e+06	620094	762096	733913	802559	788585	851791	808456
																1.02925e+06	620081	761890	732678	801646	788524	851298	808159
																1.02951e+06	619889	761771	730955	801153	787795	850952	807530
																1.03086e+06	619628	760852	730930	800894	787726	850037	807123
																1.03375e+06	619208	760132	730736	799760	787026	850037	806735
																1.03609e+06	618941	759853	730578	799115	786110	849859	806566
																1.0366e+06	617554	758005	730406	799076	786065	849094	806136
																1.03734e+06	617314	757424	729734	799055	786016	849094	805988
																1.03791e+06	617070	756952	729299	798746	784777	848333	804393
																1.03883e+06	616698	756870	728279	798332	784442	847508	804342
																1.0391e+06	616171	756702	728077	797305	783536	845663	803384
																1.04108e+06	615328	755155	728004	796564	783505	845511	802772
																1.04144e+06	615245	752896	725794	795992	783263	845336	802656
																1.04395e+06	614994	752876	724494	795934	781547	843881	801863
																1.04476e+06	614940	752740	724494	795730	781481	843203	801863
																1.04604e+06	614818	751905	724181	795644	781138	842736	801715
																1.04763e+06	614007	751818	723600	794826	780611	842028	800871
																1.04813e+06	613493	751521	722811	794477	779771	842028	800871
																1.04849e+06	612736	750792	722498	794404	779222	840659	799957
																1.05067e+06	612390	750397	721484	793687	779009	840501	799789
																1.05227e+06	611670	750278	721121	793536	778549	840473	799022
																1.05267e+06	611283	750241	720955	793082	778169	839797	798755
																1.05288e+06	610130	750040	720649	792460	778111	838585	796868
																1.05385e+06	609337	747951	719815	792367	777149	838585	795623
																1.05652e+06	608883	747744	718785	792289	777091	837626	795623
																1.05688e+06	607812	747587	718642	792093	776383	836353	794932
																1.05788e+06	606383	747303	718409	790675	775914	836137	794876
																1.06389e+06	606040	745308	718343	789340	775739	835928	794650
																1.06526e+06	605970	744480	718224	789305	775712	835581	794231
																1.06741e+06	605694	744342	717424	789304	774301	835160	793568
																1.06932e+06	605655	744068	716985	789211	774204	835140	792286
																1.07103e+06	605630	743458	716518	788927	773358	834824	791980
																1.07261e+06	605526	742397	714811	788666	773250	834635	791927
																1.07407e+06	604616	740629	713370	788591	772888	834261	791927
																1.07836e+06	603866	740303	713207	785761	772180	834224	791631
																1.0808e+06	603785	739700	712369	785061	771471	833860	791447
																1.08277e+06	603765	739341	712272	785043	771385	832621	791104
																1.08625e+06	601295	739168	712163	784806	770820	832396	790131
																1.08813e+06	600643	738818	711559	784692	770765	832247	789973
																1.09055e+06	600607	737904	711003	784509	770242	831852	789188
																1.09126e+06	600004	737404	710978	781982	770174	831778	789132
																1.09206e+06	600004	736183	710705	781508	769999	831778	789132
																1.0933e+06	598991	736028	710364	781370	769987	831347	788676
																1.09431e+06	598862	734834	709887	781230	769537	831222	788354
																1.09457e+06	598438	734436	709710	781166	769462	830155	788137
																1.09546e+06	598203	733948	709035	781110	769077	828759	786723
																1.09629e+06	597358	733860	708447	780305	768550	828361	786723
																1.09706e+06	597010	733143	708345	779832	768116	827659	786403
																1.09943e+06	596737	733079	707775	778529	768025	827072	784690
																1.10574e+06	595939	732252	706970	777791	767364	826092	784690
																1.10584e+06	595668	731067	706631	775791	767051	825788	784480
																1.10804e+06	595640	730778	706287	775114	766494	824989	784276
																1.10876e+06	594275	728610	704988	774782	765437	824573	784276
																1.11058e+06	593749	727910	704985	773433	765211	824259	783848
																1.11399e+06	593585	727658	702899	772988	765144	824215	783590
																1.11541e+06	593544	727263	702176	772025	765028	824215	783496
																1.11644e+06	592449	726216	701911	771492	764446	824047	783340
																1.11873e+06	592237	726169	701372	771142	764197	823124	781527
																1.12038e+06	591754	725998	701195	770708	763558	823084	781284
																1.12122e+06	590956	724997	701014	768719	763550	822178	780488
																1.12173e+06	590190	724814	699079	768278	763096	821526	779420
																1.12441e+06	589428	724790	699064	767111	762715	821394	778409
																1.12631e+06	588757	724547	697360	766900	761760	821299	777726
																1126498	588430	724220	697143	766669	761021	820897	776384
																1.12951e+06	588091	723991	696130	765720	760913	819359	776089
																1.12964e+06	588086	722232	696052	764362	759600	819331	775776
																1.12976e+06	587120	721838	695735	763863	759479	819083	775740
																1.13142e+06	586154	721536	695661	763585	759056	818933	775179
																1.13301e+06	585789	720320	695522	763519	759001	818072	774493
																1.13488e+06	585559	719756	695236	763499	758955	817286	774493
																1.13552e+06	583444	719140	695101	762746	758118	814903	774278
																1.13617e+06	583250	718732	693821	762522	757450	814603	772880
																1.1366e+06	583051	718463	693437	762252	756780	813854	772880
																1.13749e+06	582958	718445	691834	761915	756230	812297	772656
																1.13786e+06	582906	717518	691552	761655	755052	811883	772361
																1.14833e+06	582083	716913	690586	761133	754072	811768	772180
																1.14896e+06	581557	716673	690290	761102	753481	808771	771826
																1.14916e+06	581506	716563	689780	760733	753377	808592	771637
																1.14982e+06	581480	716322	689104	758607	753120	808592	771637
																1.15211e+06	580530	716064	688420	758485	752888	808398	771470
																1.15987e+06	580447	715934	686891	757785	752672	807828	771111
																1.16219e+06	580026	715529	686345	754816	752521	807085	770824
																1.16338e+06	579981	714121	684855	753726	752167	806723	767770
																1.16369e+06	579810	712803	684138	751929	751984	805796	767102
																1.16384e+06	579636	712355	683827	751204	751589	804757	766760
																1.16549e+06	579074	712311	683648	750156	751192	804447	765802
																1.16663e+06	577331	712109	682713	750080	751111	804275	765765
																1.16672e+06	576376	711874	681503	748832	749976	804129	765111
																1.16752e+06	576022	711567	680912	748325	749087	804055	765111
																1.16823e+06	575923	711564	680735	747872	748274	802849	764684
																1.17369e+06	575755	711287	679557	747366	747923	801381	764679
																1.17523e+06	575285	710296	679287	746607	747733	800829	764547
																1.1755e+06	575239	710138	678965	745582	747368	800829	764547
																1.1761e+06	575218	709259	678157	745021	746322	800766	764031
																1.17687e+06	575173	709223	677593	743439	745512	799767	763829
																1.17732e+06	574687	707391	675704	743328	745501	798831	762713
																1.17753e+06	574531	706635	675651	743226	744682	798831	761436
																1.18088e+06	573502	706623	674339	742795	744625	797667	761436
																1.18093e+06	573056	706590	674254	741864	744101	796021	761412
																1.18181e+06	573005	706122	673936	741813	743889	795602	761308
																1.1824e+06	572972	704602	672815	739764	742238	795498	760451
																1.18639e+06	570273	704095	670839	739698	741896	795161	760442
																1.18822e+06	570047	702866	670785	738025	741834	794957	760425
																1.18864e+06	569221	702757	668902	737132	738717	793002	759876
																1.18866e+06	568589	702301	668794	736894	738051	791939	758438
																1.19017e+06	568430	701616	668212	736494	737334	788985	758242
																1.19069e+06	567630	701341	667384	736342	736075	784427	757342
																1.19091e+06	567108	700654	665848	734091	735359	783109	757094
																1.19673e+06	565166	699762	665668	734026	734522	781610	757094
																1.19736e+06	563613	699115	664043	732922	732576	781103	756964
																1.19762e+06	563554	698159	663939	732832	731306	779498	755887
																1.19789e+06	563386	696432	662754	732408	731063	778852	755465
																1.20178e+06	562906	696402	660626	732311	730621	777698	755400
																1.20428e+06	562475	696352	660505	732066	729713	777504	755395
																1.20486e+06	561548	696012	660478	731115	729590	777236	755369
																1204885	560916	695890	660429	730223	729558	777213	754000
																1.20556e+06	560783	694326	657417	729297	728541	777000	753805
																1.2062e+06	560710	694297	657152	727858	728248	776835	753538
																1.20792e+06	560356	693926	656965	727740	726711	776412	752907
																1.20883e+06	560196	691940	656324	727537	725214	775171	749063
																1.20901e+06	559688	691232	655504	726979	725050	775043	748502
																1.2098e+06	559654	690530	653669	726892	722423	774603	748024
																1.20996e+06	557976	690447	653437	726723	722098	774290	745556
																1.21089e+06	557515	689447	652349	726660	722084	773713	745556
																1.2123e+06	556299	689445	650758	726245	721364	773713	745235
																1.21388e+06	556230	689425	650338	725612	720391	773270	745158
																1.21494e+06	555364	688561	650139	724527	720116	773144	743536
																1.21507e+06	555279	688180	649741	724148	718910	772150	742948
																1.21634e+06	555088	685584	649719	723040	718187	772150	742579
																1.21702e+06	554966	685465	649644	722953	717952	772115	742526
																1.21737e+06	554769	684301	648245	722570	717726	769972	740657
																1.22256e+06	554544	679932	648230	722323	716802	769917	739764
																1.22277e+06	554370	679672	648121	721240	715939	769647	739559
																1.22482e+06	554157	679320	646789	720886	714256	769647	739559
																1.22661e+06	553821	679187	645946	718868	711623	768660	738977
																1.2267e+06	553534	678030	643111	718377	710400	766058	738414
																1.22952e+06	553266	677698	642846	718156	709157	764571	738016
																1.23235e+06	553130	675470	642684	717856	708776	764211	738016
																1.23719e+06	551825	675178	641823	717531	708100	763957	737385
																1.2414e+06	551158	674569	641641	716393	707619	763016	737366
																1.2434e+06	550555	673247	640488	716122	706388	762514	737366
																1.24523e+06	550543	672929	637636	716006	705907	762327	736755
																1.24644e+06	549325	671639	635876	714449	705698	761679	735569
																1.24714e+06	547822	671631	635232	713551	705370	761262	734134
																1.24922e+06	547235	670395	634799	713445	705064	761249	733950
																1.25063e+06	546253	670337	634623	712890	705047	759485	733949
																1.25395e+06	545898	670022	633768	711425	702891	759363	733949
																1.25399e+06	545346	669780	632979	711301	701605	757951	733896
																1.26584e+06	545076	669439	631725	711070	700836	757951	733320
																1.27207e+06	544677	668224	631636	710678	698688	757576	732998
																1.28096e+06	543540	667144	631281	709791	697977	757466	732602
																1282978	542851	666985	630809	709060	697255	757306	732602
																1.28836e+06	542332	664956	628637	708089	696955	757306	732402
																1.28898e+06	541933	663503	627330	707959	696586	756888	731479
																1.29147e+06	541835	661745	623350	707281	695084	754594	729736
																1.29463e+06	541657	659933	622583	706755	694962	753714	724329
																1.2948e+06	541627	658964	621953	706673	693160	752589	724080
																1.29707e+06	540689	658960	621497	706167	692939	752325	723680
																1.30152e+06	538511	658766	618332	703998	692269	749620	723680
																1.30159e+06	536305	656934	615798	702367	691081	749236	720499
																1.30253e+06	534978	656913	615671	699981	689809	748732	717500
																1.30363e+06	533571	656577	612174	698481	689658	748526	717275
																1.30497e+06	533161	656042	612015	697178	689628	747688	717196
																1.30513e+06	532841	655706	611695	695557	688820	745586	715453
																1.30563e+06	532783	654657	609849	695346	688128	745302	714812
																1.3073e+06	531898	652807	608514	694833	687926	744315	714579
																1.31136e+06	531700	650997	608002	693733	684970	742933	714213
																1.31184e+06	530180	650173	607779	693379	684146	742218	714213
																1.32062e+06	529990	650047	600985	693314	683899	742014	713110
																1.32115e+06	529066	647851	600284	692510	683823	741611	711772
																1.3223e+06	528673	646094	599879	692302	683490	741279	711772
																1.32315e+06	527043	645170	599111	692059	682111	740546	708697
																1.33834e+06	526939	643811	595923	688919	681779	737938	707425
																1.33922e+06	525576	642465	592065	688344	681384	735919	707086
																1.34313e+06	524209	642296	587229	683828	678429	735017	706902
																1.3466e+06	522361	641958	585379	682307	678288	734182	705691
																1.34771e+06	522258	641862	582417	681270	675727	734045	703565
																1.3512e+06	522166	637448	581149	676967	673813	734045	703492
																1.35251e+06	521416	632674	581114	676921	673701	731982	702346
																1.35736e+06	519732	631895	580677	674686	673562	731873	700959
																1.36168e+06	519368	630924	576411	670769	672520	731873	700116
																1.36517e+06	518989	630258	574631	669858	670518	731320	697744
																1.36773e+06	518032	627756	574310	667313	670228	730254	696051
																1.37326e+06	516827	626182	574165	661794	669460	729171	696051
																1.37595e+06	516466	622547	573555	659400	668411	728035	695930
																1.37832e+06	515319	621892	567924	658481	665533	725744	694302
																1.39105e+06	512858	621714	566584	655938	665225	724831	690921
																1.3954e+06	512260	619790	565400	654916	663572	724831	689720
																1.40152e+06	512206	619100	564263	652296	662188	722496	687230
																1.40569e+06	511406	618252	562212	649098	661215	721437	687230
																1.4105e+06	511125	615048	552106	648628	661192	721034	685267
																1.41283e+06	509646	614456	549009	642648	661079	720679	683408
																1.4136e+06	509004	613608	543848	641872	660208	720322	682916
																1.42862e+06	508520	613047	543720	641258	659270	718189	681917
																1.42971e+06	508366	613047	536566	640005	656984	715640	681917
																1.43042e+06	507933	612807	534168	639555	656097	715354	680816
																1.43668e+06	506934	609541	531788	637055	654518	714182	680556
																1.43806e+06	506780	608288	530696	636179	652195	711954	679986
																1.44241e+06	504712	607294	522512	634676	650885	710755	674574
																1.45144e+06	504290	604280	472421	634412	650744	709106	673040
																1.45849e+06	504021	602877	448363	634251	650016	709106	673040
																1.4648e+06	502257	599576	425048	633166	644451	709027	672281
																1.46623e+06	501624	594280		632277	644023	708106	672281
																1.47452e+06	501212	593733		629798	640955	707283	672031
																1.47888e+06	500893	577903		628279	638966	705373	669081
																1.4837e+06	500659	577827		623745	638009	702279	667476
																1.48789e+06	500132	577714		623055	636481	701379	665706
																1.48905e+06	498884	573150		620743	631207	697420	664323
																1.494e+06	498726	562606		609925	630022	696849	663478
																1.50037e+06	495891	558586		604815	628794	691942	661522
																1.50447e+06	495694	557601		598803	626978	691579	660400
																1.52544e+06	493707	536288		587243	626862	683605	657528
																1.5314e+06	492079	435046		586378	623853	683006	655080
																1.53265e+06	491740	411969		578968	622506	682804	655057
																1.54167e+06	490847			572026	614675	681222	654087
																1548043	490539			571572	612770	680387	652959
																1.57356e+06	487772			565030	610356	679536	650221
																1.57593e+06	487567			558332	609504	677442	650221
																1.57676e+06	486031			551745	606550	677022	644030
																1.58836e+06	485020			540527	600656	675101	643196
																1.59743e+06	484103			493930	599883	674306	642570
																1.59918e+06	477157			477418	595960	674306	638141
																1.60052e+06	476803			493930	590899	673442	637395
																1.62699e+06	473946			477418	590564	672810	636376
																1.63896e+06	473214				588853	672737	632834
																1.64919e+06	472468				586487	672101	631818
																1.65421e+06	472358				585986	670515	631139
																1.65986e+06	467103				583174	669947	631139
																1.66185e+06	466238				579678	669947	630599
																	464719				577723	669487	627872
																	464251				576542	664432	624532
																	464173				576192	662554	622589
																	462931				573585	658045	619831
																	453456				572604	656371	615708
																	450272				554423	656175	609340
																	448090				553895	655863	599348
																	440218				552930	654033	599290
																	428980				548177	651044	598016
																	424141				545056	650956	593946
																	421381				540540	648803	587575
																	418138				518455	646837	587575
																	409678				516240	645882	586129
																	381353				489258	640139	586129
																	372517				478792	633866	581501
																	331589				460293	633243	575297
																					430638	631315	565556
																					390150	630561	560597
																					385180	629116	560597
																					374145	627569	541590
																					372791	626595	504036
																					344494	626557
																					335452	617805
																					296026	616764
																					192318	615808
																					335452	611464
																					296026	609779
																					192318	594485
																						591900
																						573920
																						571818
																						552179
																						542249
																						504317
																						489887
																						480529
																						552179
																						542249
																						504317
																						489887
																						480529
																		The statistical tests
																		Use ordinary one-way ANOVA, unpaired t-test via Prism
																		HU shNT siCtrl vs shTCAF1 KD siCtrl		P 0.0001
																		HU shTCAF1 siCtrl vs shTCAF1 siExo1		P 0.0001
																		Note: Prism does not provide actual p value numbers smaller than 0.0001.
[truncated: 14 more columns]

## Sheet: Figure3
					Fig.3A：GCaMPer intensity															Fig.3B：GCaMP6 intensity													Fig.3C：GCaMPer intensity									Fig.3D：GCaMP6 intensity
							shNT_shNT	shTCAF1#1_shNT	shTCAF1#2_shNT	shNT_shTrex1	shTCAF1#1_shTrex1	shTCAF1#2_shTrex1									shNT_shNT	shTCAF1#1_shNT	shTCAF1#2_shNT	shNT_shTrex1	shTCAF1#1_shTrex1	shTCAF1#2_shTrex1								reagent shNT	reagent shTCAF1#1	reagent shTCAF1#2	dsDNA shNT	dsDNA shTCAF1#1	dsDNA shTCAF1#2
							136.593	72.595	257.595	210.338	109.227	263.493									356.748	351.108	394.087	586.759	784.027	380.689								111.394	154.73	167.889	80.315	363.556	234.913									reagent shNT	reagent shTCAF1#1
							147.456	82.11	161.772	163.34	173.917	234.803									343.092	645.944	806.164	619.101	693.953	340.434								95.529	228.52	219.4	38.422	225.913	131.162									2075.76	2064.99
							212.994	78.818	165.206	119.265	216.566	204.12									287.882	345.184	699.95	250.687	478.815	428.732								149.605	182.426	244.784	55.448	266.747	83.754									1976.47	1975.36
							257.662	183.36	385.65	169.353	180.656	124.688									472.022	404.779	403.717	980.582	421.576	706.884								230.644	171.822	277.517	125.298	254.157	121.816									1966.2	1964.36
							237.149	220.907	422.873	130.7	83.57	99.352									207.395	692.945	292.233	898.9	565.462	728.586								131.518	89.19	249.302	232.244	289.208	188.985									1960.23	1930.02
							109.025	122.207	163.199	102.156	325.274	79.897									270.608	453.429	467.482	625.081	305.572	855.911								348.124	131.146	201.115	118.97	160.522	189.093									1877.89	1850.63
							148.371	99.212	418.41	133.16	307.414	302.655									265.504	364.365	420.609	1100.91	1100.76	965.173								101.749	128.465	352.856	96.358	125.582	164.499									1809.41	1845.15
							466.045	401.534	105.344	122.849	169.598	175.036									231.158	593.191	669.265	860.431	504.131	1003.02								128.04	80.101	79.663	156.14	222.808	283.129									1778.14	1834.28
							36.249	114.215	101.548	177.763	258.027	125.205									359.863	508.061	386.224	615.111	576.602	1158.63								110.514	105.364	564.092	160.671	60.731	79.05									1736.76	1714.62
							259.498	213.835	155.069	103.109	268.707	251.502									379.409	569.378	315.204	1165.53	1101.07	481.395								214.664	122.076	194.254	172.24	134.407	105.689									1729.48	1712.69
							207.844	254.223	77.8	104.205	599.869	155.309									366.438	508.995	343.535	650.049	763.87	554.287								223.18	97.55	226.391	86.483	337.042	85.389									1719.63	1689.91
							133.513	99.335	145.234	106.47	617.357	109.191									256.437	560.653	384.051	1132.53	422.067	545.012								211.854	181.855	83.639	122.627	71.973	78.618									1717.76	1665.02
							140.631	123.637	177.529	87.409	109.634	237.27									364.905	544.366	439.393	952.361	875.37	311.646								151.525	191.189	205.622	156.267	220.122	225.427									1685.9	1568.13
							209.566	239.29	131.137	72.966	140.132	174.106									292.874	314.576	385.214	513.428	746.322	1043.69								163.706	182.773	138.238	218.384	53.796	175.412									1653.54	1542.51
							204.309	250.659	174.73	134.32	277.518	162.056									177.391	353.32	512.545	482.561	825.093	357.536								172.72	174.672	262.358	148.913	22.013	204.776									1634.97	1536.84
							163.515	332.581	156.612	131.873	56.219	193.509									324.267	367.632	531.455	732.201	446.191	228.598								152.679	173.362	166.545	198.136	52.476	192.053									1612.19	1531.47
							295.677	106.926	164.359	164.12	138.618	136.669									317.156	384.721	330.815	723.022	478.964	417.365								182.927	184.557	200.378	155.296	69.727	232.894									1605.15	1528.69
							241.763	102.74	145.791	87.44	284.598	126.685									326.109	305.789	607.135	845.92	358.857	551.624								155.745	254.272	40.854	218.841	294.588	252.958									1553.34	1528.67
							189.628	102.503	167.495	208.141	216.366	154.386									363.136	375.163	612.149	763.934	221.094	364.459								100.493	561.039	95.623	149.601	187.059	212.071									1547.17	1521.39
							122.789	353.182	198.329	76.213	749.006	254.808									283.871	258.36	484.866	665.453	380.016	448.482								87.868	180.847	103.324	140.711	126.4	223.839									1488.42	1506.88
							151.882	417.774	185.867	84.996	826.353	272.988									248.986	341.298	773.056	865.801	252.529	494.176								220.152	318.019	182.784	126.566	259.504	97.285									1482.09	1499.06
							226.331	427.679	112.389	190.3	582.867	287.417									332.896	377.702	345.772	800.68	273.904	600.029								259.626	34.4	235.68	114.274	103.008	140.494									1478.27	1475.43
							156.139	133.735	118.334	206.758	662.743	170.9									428.971	285.162	255.68	696.761	282.391	604.575								273.965	106.505	304.356	148.346	66.359	114.953									1462.6	1416.75
							169.338	50.627	156.483	89.656	813.95	214.551									235.536	484.6	231.225	592.571	246.447	335.888								220.477	293.097	250.091	118.905	159.591	117.863									1436.13	1391.37
							135.85	166.395	175.288	83.123	34.668	284.202									273.823	538.199	253.566	1579.76	593.991	288.292								113.166	134.215	105.152	110.604	390.544	111.923									1391.23	1387.34
							268.788	81.795	236.026	236.416	121.78	353.802									282.605	333.709	236.242	1013.01	281.309	176.306								224.527	119.862	114.044	137.189	245.096	224.36									1300.2	1337.8
							112.267	80.487	218.659	102.633	182.892	172.558									398.021	879.725	231.279	1396.25	446.952	192.453								173.402	193.094	406.921	194.368	142.85	112.472									1297	1322.66
							216.984	147.352	249.522	135.903	724.493	167.463									515.847	257.249	273.851	545.586	324.6	548.904								158.898	179.857	157.853	152.682	57.951	145.026									1283.21	1317.12
							113.029	131.366	343.612	105.33	300.967	199.891									258.105	481.308	375.542	542.382	1053.15	608.659								171.587	132.603	189.516	114.537	404.172	166.807									1280.62	1313.34
							120.901	172.296	131.984	192.842	596.064	111.436									225.956	357.794	523.4	915.128	677.942	534.364								110.74	128.617	284.703	107.789	245.32	110.669									1279.38	1310.48
							86.661	81.184	183.759	176.177	348.614	200.196									504.729	396.711	686.101	858.066	164.154	328.173								33.17	288.304	100.327	99.574	73.521	91.336									1274.1	1284.17
							76.713	124.964	173.244	155.121	228.758	103.294									248.685	453.609	597.279	1283.29	259.752	374.532								82.258	228.892	262.586	67.221	306.095	204.566									1269.69	1268.74
							69.489	84.955	131.66	115.417	254.647	430.441									366.867	281.014	736.92	1051.39	345.593	308.851								93.672	277.167	175.894	112.916	198.97	118.509									1236.88	1241.35
							208.042	522.632	165.763	99.006	96.788	176.962									233.507	445.096	176.594	463.022	280.239	468.58								133.785	168.103	301.636	137.045	317.161	97.833									1211.42	1228.33
							195.492	208.729	166.711	134.367	241.858	110.15									338.179	327.691	517.249	487.97	586.644	715.391								232.879	82.547	161.682	197.911	94.361	191.131									1204.07	1226.94
							185.58	97.388	239.738	112.071	378.871	371.655									266.239	456.198	513.29	459.531	852.579	820.503								259.2	221.34	219.243	109.6	405.551	188.197									1198.29	1189.3
							128.456	146.278	73.932	69.948	183.653	522.872									309.055	427.515	256.963	381.529	841.033	355.442								220.437	33.684	232.558	52.319	353.691	118.651									1191.24	1164.98
							86.039	154.067	156.015	59.619	202.117	515.965									363.389	618.83	206.594	404.402	553.914	514.155								160.561	81.786	208.123	112.025	113.235	189.736									1186.58	1152.65
							119.309	46.89	150.898	202.106	149.702	129.579									317.795	403.519	241.174	538.815	383.052	379.845								99.692	90.018	287.958	92.521	322.006	208.01									1146.5	1136.62
							115.442	377.142	247.321	67.425	153.189	106.644									317.721	320.492	249.664	238.996	306.453	798.278								73.548	375.325	238.586	138.133	331.858	161.776									1142.04	1124.62
							50.544	167.283	278.444	66.279	153.805	180.098									413.672	245.933	301.877	369.177	520.377	983.34								69.225	170.805	108.661	170.56	182.42	144.762									1126.12	1123.9
							77.827	447.214	139.628	48.949	244.748	202.208									276.308	313.457	434.297	1748.15	615.545	1129								172.192	442.445	171.934	126.405	53.761	271.744									1115.36	1120.36
							156.883	303.776	317.584	58.954	122.174	245.915									315.952	291.354	705.237	688.577	618.985	1329.21								219.568	210.99	174.016	81.667	127.457	262.153									1108.97	1120.21
							179.836	256.595	176.016	64.628	243.649	158.699									372.299	703.193	236.862	587.799	625.954	322.823								178.761	527.988	154.811	104.371	263.888	312.21									1096.52	1118.05
							172.26	122.225	144.01	149.67	41.979	238.272									398.975	412.488	763.265	764.091	643.779	537.691								57.347	169.735	311.105	26.701	92.053	153.073									1089.18	1116.06
							128.159	169.851	163.648	244.357	47.507	267.499									205.619	526.123	318.184	1040.85	967.436	506.245								103.893	65.821	174.749	84.698	110.483	175.684									1069	1113.49
							393.731	147.559	123.071	164.728	157.403	125.698									362.173	355.542	261.609	1316.93	667.67	461.045								182.74	53.99	238.696	148.32	101.792	234.19									1068.82	1109.94
							293.995	166.808	55.268	146.692	616.774	229.761									407.811	463.752	260.603	842.361	721.758	399.796								62.517	164.711	159.476	83.69	320.306	114.458									1060.06	1101.76
							221.902	135.914	207.392	241.16	135.477	100.999									335.285	1211.32	216.615	538.374	746.34	421.342								104.026	221.693	293.235	176.047	146.348	137.449									1058.64	1063.19
							246.166	158.498	126.065	5.448	134.709	124.85									424.111	329.891	476.544	765.262	497.95	612.711								236.204	120.735	231.024	106.345	195.995	261.133									1044.73	1056.35
							583.493	243.716	106.126	302.071	113.735	179.394									261.788	428.998	509.313	724.295	566.461	507.815								100.508	135.241	264.028	50.99	128.787	163.918									1038.42	1018.12
							138.003	37.994	328.345	159.349	93.192	427.859									297.187	495.562	362.144	245.858	687.23	493.556								158.203	68.829	262.006	112.089	375.936	155.383									1031.97	1016.64
							169.586	131.283	189.219	165.348	491.193	447.996									451.89	488.632	486.012	219.052	613.471	322.153								112.687	320.791	468.261	107.729	88.815	73.315									1024.95	989.831
							225.564	72.053	223.058	82.275	395.447	177.878									327.442	1050.42	489.052	511.798	496.583	686.17								88.346	248.343	221.569	111.163	265.628	101.651									1020.17	989.21
							232.198	141.991	207.821	77.489	478.532	196.583									423.64	629.306	211.72	537.062	826.981	725.466								359.354	190.549	416.484	116.088	50.525	55.499									992.541	981.647
							163.742	134.371	206.112	78.408	64.028	413.851									365.901	388.672	447.568	889.476	414.849	486.626								244.231	293.988	81.513	132.595	83.962	189.039									974.222	971.048
							155.243	63.965	198.3	92.138	142.22	323.223									547.374	413.2	195.176	847.804	437.378	343.537								76.722	129.665	277.87	194.737	324.079	148.367									964.485	967.689
							306.135	129.027	259.389	199.494	104.154	335.325									511.506	506.966	356.72	700.123	386.538	399.671								61.63	197.421	99.854	165.031	432.264	176.116									959.272	966.282
							157.731	137.862	265.935	62.923	65.73	168.574									693.783	506.59	202.51	1196.38	403.635	429.241								153.192	298.157	173.631	186.84	450.594	281.533									956.281	956.897
							99.053	223.499	237.773	85.327	305.971	220.163									494.215	457.965	269.547	766.909	373.221	440.718								84.336	201.851	292.199	74.391	252.758	72.504									952.898	955.425
							162.885	532.692	691.371	181.293	74.508	209.153									646.396	332.769	161.462	654.379	958.775	847.668								104.407	294.768	321.941	98.936	271.879	134.79									923.639	952.074
							172.449	152.871	582.124	204.129	79.152	220.609									273.024	363.219	163.456	762.947	651.689	630.527								242.162	327.824	104.316	124.522	377.383	261.77									913.18	939.293
							332.786	114.476	315.396	130.26	109.332	155.244									295.647	281.622	238.673	765.8	756.601	677.267								206.499	147.886	332.691	147.307	282.271	78.994									907.395	928.516
							47.805	105.93	88.308	150.303	191.508	197.055									311.119	661.278	351.261	1121.18	418.723	328.364								152.756	160.045	216.345	65.043	60.11	322.632									907.27	901.134
							102.179	104.264	326.045	12.819	306.401	151.651									579.211	549.373	671.36	920.004	359.57	566.64								276.737	108.66	384.999	180.975	252.179	128.773									894.283	894.48
							210.214	70.56	178.006	207.413	272.071	193.907									347.852	480.058	675.905	824.401	423.203	323.567								465.976	315.99	298.144	124.626	165.143	96.53									890.877	879.176
							243.351	418.509	158.335	50.279	61.644	252.768									268.658	616.757	724.016	777.298	699.354	241.011								134.598	199.847	159.533	190.317	276.519	106.338									889.92	868.434
							342.992	169.565	131.689	95.463	80.582	209.076									341.245	331.874	791.378	1586.78	897.254	500.87								70.205	96.85	221.997	147.664	304.433	139.376									885.266	864.445
							55.347	192.439	50.064	44.984	117.77	212.353									322.562	468.21	478.063	773.432	486.213	370.552								162.095	196.225	137.12	101.744	59.007	265.438									877.061	863.214
							97.738	410.151	232.694	178.041	82.601	229.325									288.296	970.528	547.223	752.676	312.685	387.616								159.865	232.336	218.538	115.345	78.614	102.352									865.463	856.363
							440.47	197.032	215.601	190.957	32.53	423.626									370.112	509.01	456.671	742.394	332.349	423.787								317.036	85.654	190.489	117.995	131.555	159.873									860.171	842.179
							540.71	110.915	202.239	95.037	142.197	268.394									439.307	369.589	423.693	1099.49	274.089	434.737								248.762	4.637	206.964	120.088	312.401	318.353									855.341	837.412
							436.527	191.619	148.827	110.177	19.603	78.596									454.387	320.151	580.181	1401.58	290.628	427.37								94.438	176.391	189.74	68.959	156.711	304.87									854.517	835.426
							312.539	231.292	151.881	173.333	190.133	241.937									365.324	374.353	496.493	558.975	451.97	413.222								214.252	630.225	157.902	47.165	224.764	132.323									848.096	834.173
							439.984	540.598	142.369	177.087	97.189	182.473									402.753	326.853	728.109	842.318	338.648	293.869								74.313	325.282	147.939	52.066	64.856	182.345									843.492	829.617
							316.282	536.456	168.454	169.965	83.461	260.224									213.981	232.367	669.631	779.078	306.004	773.018								163.71	190.257	161.9	224.913	224.961	224.529									840.888	819.756
							235.816	181.707	162.9	239.875	116.88	249.164									321.201	443.39	631.848	1031.28	551.709	211.979								318.893	227.058	222.137	136.814	232.497	272.504									839.65	808.096
							259.403	126.576	166.705	239.544	247.843	201.535									322.487	311.966	236.573	417.149	371.989	654.918								73.997	244.069	299.65	98.507	59.352	303.653									839.469	805.102
							243.656	125.85	195.855	222.418	97.716	237.339									318.401	343.828	442.492	479.108	705.38	752.563								59.502	127.941	160.557	68.241	128.282	182.246									822.656	804.302
							268.606	117.553	477.628	325.873	83.069	102.132									406.76	585.306	575.068	1229.17	309.299	600.03								157.54	526.9	193.846	152.497	229.709	206.169									816.457	796.999
							320.897	97.414	157.657	285.384	94.164	144.873									341.2	545.522	483.592	854.349	303.926	258.186								141.581	269.497	174.098	227.438	213.81	95.265									812.458	787.893
							255.476	91.821	174.061	97.498	44.46	143.422									375.035	731.169	542.309	1157.96	1170.63	308.162								102.912	115.341	44.283	114.224	119.648	148.742									792.778	786.276
							265.636	186.846	209.673	338.094	441.186	114.82									442.394	429.697	832.276	353.564	720.905	613.566								135.15	82.648	59.889	93.26	207.538	205.939									785.464	767.803
							95.036	565.64	112.853	345.278	381.711	145.407									407.973	382.731	250.002	660.151	561.94	497.089								120.222	120.234	221.879	155.296	128.517	234.283									777.032	765.504
							91.037	183.234	131.78	330.04	115.774	158.939									356.26	236.517	444.212	787.885	368.196	694.391								74.231	92.079	229.524	88.034	135.772	216.011									776.459	764.489
							238.404	186.091	361.1	169.038	203.818	133.766									359.846	252.297	1170.98	452.398	292.397	627.641								217.841	144.687	185.743	65.337	413.654	262.75									776.09	761.873
							138.175	138.328	278.479	310.264	249.587	208.251									315.217	628.07	410.657	355.372	353.803	626.024								142.932	94.775	254.957	210.294	164.756	221.837									769.124	759.195
							152.969	189.743	329.711	251.149	111.931	158.875									662.174	481.49	427.988	411.592	297.319	259.256								151.993	347.351	384.695	15.835	312.827	190.704									766.93	758.787
							140.818	67.434	439.448	115.209	120.473	166.369									217.347	423.861	419.475	339.223	390.94	302.251								158.045	196.767	194.452	147.776	215.149	108.154									763.216	756.716
							201.296	182.644	348.391	174.326	172.813	198.768									324.304	399.229	435.507	534.521	480.784	429.724								201.048	152.055	186.598	214.692	32.998	205.22									761.813	754.267
							216.635	148.502	140.635	203.033	99.42	98.135									329.204	569.748	328.483	302.511	535.232	495.043								80.656	130.665	118.581	156.036	69.526	140.463									760.406	751.494
							67.377	168.222	181.438	126.553	163.957	121.656									580.201	567.313	348.995	427.156	742.238	464.423								159.43	171.943	251.128	135.16	112.445	74.734									756.85	746.761
							132.747	142.089	190.635	151.268	109.993	56.573									418.638	625.741	273.208	655.05	299.176	347.3								155.941	180.1	150.546	62.699	83.712	116.093									756.239	744.604
							135.699	168.847	179.867	97.909	280.464	189.752									357.612	710.296	259.061	856.148	344.849	450.95								324.206	403.837	79.157	65.725	147.471	62.008									737.445	741.58
							75.568	152.387	199.183	60.162	51.09	157.066									341.377	445.224	383.735	444.56	225.608	457.098								117.554	451.032	114.879	129.957	297.965	150.357									736.306	735.101
							90.058	175.305	187.311	183.648	154.242	174.759									519.97	400.206	329.17	774.388	634.491	569.051								225.13	355.199	185.094	82.332	241.273	242.996									734.347	732.124
							153.487	212.026	154.305	89.145	148.087	86.273									166.63	427.869	369.569	692.791	547.029	328.703								189.31	332.7	193.239	139.461	332.478	178.956									726.818	728.455
							156.818	109.126	143.245	179.419	264.164	137.532									423.98	350.604	383.865	779.263	421.613	602.358								134.606	72.65	197.66	114.185	243.725	176.21									725.631	725.487
							207.294	382.45	447.766	123.417	222.794	123.445									460.667	674.895	441.854	207.373	429.845	590.964								227.744	96.965	112.08	81.002	64.287	149.744									723.327	722.458
							108.297	334.877	487.108	119.619	540.62	140.405									270.574	513.437	452.125	306.296	527.91	395.367								192.058	159.801	91.017	114.853	317.578	183.296									718.795	715.301
							143.471	102.91	221.84	163.178	510.267	110.464									156.979	450.12	850.626	937.219	480.401	655.409								179.7	106.327	123.695	154.081	162.151	192.294									706.305	695.795
							164.468	232.541	178.772	80.18	178.452	129.795									261.703	598.482	338.277	879.27	619.229	627.116								169.088	89.652	121.596	65.77	171.086	455.041									693.525	692.797
							287.055	186.782	234.893	213.696	218.613	92.114									302.946	369.56	337.465	1188.72	1104.65	849.675								212.532	306.068	90.24	170.032	161.119	379.601									681.309	691.655
							276.749	140.275	239.024	75.801	200.153	91.512									560.35	452.432	398.109	700.24	594.147	658.205								180.099	166.405	89.684	60.715	303.769	187.107									679.272	688.438
							130.812	186.009	220.388	71.265	239.833	160.816									355.267	437.823	410.079	1424.64	185.394	439.805								133.339	163.759	119.787	155.632	210.395	149.23									676.621	684.335
							138.605	219.171	70.537	89.167	224.928	205.17									346.483	290.086	314.582	873.117	358.642	304.964								119.608	190.419	127.714	242.911	185.507	318.195									675.036	676.875
							94.551	332.999	232.029	166.596	285.588	154.328									652.357	318.502	473.121	540.238	290.254	508.368								141.445	68.172	235.242	169.158	82.608	170.265									673.815	675.368
							143.648	217.833	171.52	223.594	228.904	377.85									779.044	451.132	284.002	556.674	228.31	398.616								204.431	136.905	281.203	184.615	123.783	351.339									672.443	674.513
							170.514	195.536	143.542	58.248	91.229	191.072									421.271	213.21	531.267	774.103	767.748	462.084								139.988	163.768	73.316	167.762	87.985	141.968									664.52	673.567
							201.712	104.105	168.195	95.019	246.547	267.294									615.215	495.723	1438.96	745.719	713.538	617.405								292.274	236.917	188.836	72.285	71.212	155.621									663.868	671.316
							132.26	83.843	161.871	273.627	224.487	237.255									454.187	590.298	493.846	802.015	625.911	536.475								121.345	276.838	166.319	133.582	34.766	221.785									663.342	671.247
							194.189	93.26	123.168	194.556	184.631	81.003									380.186	404.604	362.071	509.639	481.706	397.187								49.785	106.296	223.288	143.681	19.484	228.026									656.916	658.704
							160.996	241.065	168.044	91.055	140.186	97.308									467.115	395.822	327.858	663.411	657.138	920.776								185.364	67.044	187.661	204.899	165.579	91.88									654.946	651.892
							272.416	177.557	163.563	145.753	191.306	146.27									295.154	405.008	721.024	829.051	460.351	726.589								169.647	225.552	142.03	279.832	213.195	206.837									649.831	650.8
							228.549	372.572	68.818	356.142	628.199	141.539									362.581	568.783	326.119	492.049	511.456	658.24								368.875	361.11	158.522	59.738	154.547	269.019									646.758	650.223
							146.914	264.279	48.815	118.574	135.622	138.173									493.138	275.064	255.626	706.125	502.194	616.75								192.054	262.253	86.006	136.435	146.181	167.233									644.791	648.982
							344.243	385.873	277.418	284.352	484.078	270.82									243.822	514.475	437.031	858.711	530.604	388.982								172.224	393.088	185.745	131.416	67.588	279.419									638.484	648.033
							212.071	219.325	391.722	129.961	345.788	253.209									330.012	322.482	299.205	352.037	343.812	473.981								127.696	287.162	95.813	17.473	212.196	74.568									637.632	647.159
							224.954	161.62	207.955	143.113	208.903	199.292									365.041	509.411	440.629	358.428	486.46	354.618								123.517	312.802	64.868	115.224	104.118	68.113									633.834	643.208
							130.116	140.012	28.964	138.928	614.441	175.693									240.575	468.693	787.569	456.569	295.577	392.339								236.184	279.161	183.33	178.974	63.218	130.236									631.306	639.282
							222.194	170.526	101.246	147.594	729.733	102.322									288.456	570.296	327.109	500.05	423.817	429.085								317.18	133.866	66.483	240.62	49.795	225.339									627.752	637.169
							367.241	141.958	134.677	89.573	154.44	223.459									347.598	285.452	641.226	412.773	229.142	375.089								176.684	92.813	111.43	116.221	160.979	157.49									625.935	629.178
							193.527	92.497	41.83	145.362	756.089	166.826									301.469	459.31	311.854	730.62	438.971	485.793								253.622	123.711	315.35	201.654	202.73	158.711									621.938	625.906
							381.938	206.794	200.271	133.042	404.686	156.719									234.78	432.13	189.918	981.743	266.18	526.399								178.189	182.651	204.921	6.219	87.609	168.934									619.004	624.028
							108.991	549.689	190.261	154.926	362.614	154.698									384.014	525.898	484.706	744.916	487.778	561.297								217.616	65.685	200.729	141.964	272.561	245.725									618.299	620.39
							132.61	444.154	218.083	464.792	176.312	111.32									380.805	460.595	581.176	846.07	442.116	215.47								383.516	158.285	119.101	26.057	102.865	151.905									612.257	619.622
							112.937	233.443	271.167	402.204	217.938	190.303									318.089	506.085	380.973	1370.49	406.464	397.083								159.12	85.578	129.492	191.002	176.197	192.054									611.723	615.51
							740.197	111.651	177.542	130.338	33.476	78.402									357.334	359.93	577.271	1743.54	448.358	532.992								244.907	298.441	141.042	223.324	280.02	219.238									609.418	607.421
							280.468	183.214	128.714	176.828	89.673	141.843									359.681	656.306	382.767	648.16	122.756	502.206								145.271	128.907	137.602	88.406	317.879	187.53									605.478	605.287
							646.996	174.323	164.948	27.798	82.253	110.043									214.586	528.232	734.315	696.239	1059.07	354.868								207.583	128.249	132.825	82.672	160.567	109.224									602.183	598.575
							133.678	95.501	154.544	93.469	99.621	91.66									307.182	386.679	439.915	560.021	372.204	526.13								236.295	160.976	114.818	198.493	151.595	89.57									602.012	591.018
							143.573	118.115	132.784	123.742	151.917	135.361									230.311	712.157	350.477	457.129	627.928	345.677								99.981	121.994	133.196	111.577	498.426	144.766									589.277	589.783
							180.604	535.362	103.491	61.495	468.535	213.999									357.854	534.126	301.737	941.605	410.902	984.876								190.181	147.207	150.458	165.562	268.294	122.931									583.181	588.398
							39.377	558.599	311.943	82.508	331.508	149.536									370.989	539.256	333.023	1043.84	911.415	304.821								134.157	189.478	184.377	70.821	254.117	143.156									582.479	586.778
							269.62	539.312	217.143	149.802	292.606	94.954									414.809	645.148	283.17	1646.66	636.62	421.01								134.957	57.028	203.094	159.762	138.693	102.542									570.948	579.967
							169.557	349.779	94.543	155.352	495.381	132.779									553.765	454.359	789.004	2185.53	286.644	511.276								131.215	65.195	104.185	117.89	60.463	33.654									569.443	571.308
							197.839	280.991	304.678	266.192	196.953	368.232									464.337	364.741	296.749	1203.69	298.659	920.784								200.609	162.686	336.699	152.624	74.989	92.974									568.343	570.437
							175.302	13.444	364.925	166.47	127.542	218.78									401.916	835.241	486.191	1139.78	300.793	1116.09								192.953	83.97	135.943	187.327	457.103	201.335									568.027	569.988
							244.588	150.586	269.381	183.036	187.516	156.145									436.652	397.979	397.593	785.327	592.39	552.036								63.618	191.628	298.987	65.197	423.305	172.601									565.409	565.565
							264.004	127.674	130.671	270.32	537.596	106.459									258.264	432.42	338.244	953.699	472.257	239.145								165.581	338.477	218.929	141.75	237.951	171.173									559.962	558.677
							193.477	321.525	123.597	257.138	418.041	216.94									410.554	534.354	388.44	1436.63	375.53	771.936								120.744	439.155	228.2	62.354	219.23	73.874									555.22	556.521
							240.751	300.709	187.823	288.831	164.787	264.662									446.194	538.773	474.778	920.796	558.087	312.142								246.422	196.341	75.268	59.399	183.883	105.896									555.081	548.697
							150.207	325.368	106.392	272.801	220.277	176.892									414.954	875.905	217.916	1666.89	369.497	447.313								197.061	139.726	82.515	107.536	70.034	244.523									554.03	542.799
							215.644	127.395	93.491	146.757	132.6	218.709									524.757	439.821	433.541	550.502	927.172	425.803								67.064	150.197	77.73	111.708	211.367	98.383									553.244	542.66
							94.772	98.27	160.466	127.558	103.373	249.72									509.308	432.068	489.865	738.829	589.091	441.094								118.708	148.975	106.746	96.051	159.464	335.932									552.663	537.902
							131.241	209.993	99.24	108.95	120.49	366.92									279.187	424.855	395.236	413.439	374.393	563.359								175.712	326.631	126.271	88.672	90.908	384.765									535.418	536.048
							247.352	205.016	123.624	151.031	170.794	250.096									469.9	504.286	237.08	498.415	403.82	442.768								178.041	127.046	145.453	91.112	47.592	173.701									533.538	532.851
							100.564	245.506	102.48	178.634	110.211	379.666									456.101	399.089	801.499	815.624	513.63	436.299								117.111	212.842	174.294	156.97	279.629	93.546									533.299	527.494
							250.729	164.774	408.584	186.796	109.671	205.57									313.783	449.72	498.316	671.843	427.839	477.673								190.505	345.346	130.762	146.618	181.31	207.411									531.203	527.046
							270.686	164.957	231.885	212.226	147.249	127.376									615.197	352.773	333.067	653.73	537.677	453.228								318.916	24.664	309.933	112.631	237.424	147.121									530.325	525.569
							96.54	213.275	219.831	84.765	499.193	160.839									492.025	478.146	251.387	756.927	279.224	1194.69								82.053	256.389	201.772	212.853	66.042	199.098									529.647	525.194
							206.49	270.215	249.863	190.279	127.011	164.703									304.023	293.166	334.689	883.317	745.345	317.129								134.306	188.006	199.696	75.201	57.849	245.603									527.949	519.969
							198.135	113.711	245.254	172.626	183.221	155.969									497.861	278.05	301.327	849.12	663.055	550.451								104.415	51.033	233.204	92.393	54.46	202.83									521.969	516.739
							184.807	177.721	305.95	60.32	184.513	221.734									496.889	478.047	207.614	801.112	551.629	487.029								87.071	50.033	56.713	16.973	154.122	247.318									515.876	512.525
							233.896	150.638	173.75	89.932	133.46	197.287									558.703	591.618	680.707	699.298	577.273	208.553								210.668	129.346	126.517	229.28	381.44	270.259									513.48	510.183
							123.635	214.397	228.632	58.171	97.655	137.982									453.975	438.334	600.14	604.179	466.489	446.868								60.596	91.27	138.592	211.408	252.918	227.08									513.211	509.635
							142.368	386.335	228.527	78.808	200.648	159.103									552.727	637.212	276.536	810.928	668.789	303.077								101.189	77.48	104.915	131.245	94.801	346.582									512.691	509.06
							261.08	117.822	132.028	150.065	141.49	142.425									313.605	271.114	424.772	645.933	687.654	583.458								92.995	95.152	188.047	137.229	139.913	260.906									511.202	498.759
							330.824	95.969	136.029	57.688	131.078	282.151									411.191	233.547	376.548	677.142	456.074	815.064								141.271	59.681	171.028	156.134	249.409	199.244									509.268	498.14
							91.097	202.048	134.06	74.26	111.548	180.645									329.101	422.757	259.191	840.08	344.421	549.685								226.034	122.513	112.097	131.268	47.937	141.153									507.759	493.899
							120.185	214.892	219.118	36.065	140.267	119.983									327.813	580.002	460.866	525.944	417.119	560.345								124.297	55.534	120.459	106.031	347.3	161.372									507.416	481.325
							121.959	372.589	189.834	58.212	203.575	252.747									372.5	361.656	229.004	899.271	325.771	428.843								141.012	39.149	119.745	137.355	84.711	133.578									504.29	476.311
							172.08	206.956	171.2	106.523	81.05	277.79									432.375	586.832	175.983	643.735	326.555	352.052								99.497	336.96	214.455	113.428	101.395	86.769									502.47	456.625
							217.265	189.793	99.854	101.858	88.087	276.807									427.497	675.373	341.251	895.815	479.182	426.51								117.427	78.778	135.829	156.381	188.855	174.008									499.209	451.152
							231.125	177.912	196.332	220.736	216.022	273.409									283.765	543.436	515.628	712.328	939.905	696.314								148.988	21.425	76.341	70.744	172.589	82.824									494.819	446.39
							290.445	254.443	189.415	133.574	255.635	97.213									400.428	315.875	178.14	484.594	742.318	343.878								108.294	170.671	69.325	104.305	236.147	334.004									492.89	443.851
							170.82	168.899	278.123	173.14	158.296	288.959									517.417	409.807	278.922	352.473	785.308	790.253								175.152	325.369	141.66	105.093	405.58	299.721									490.378	442.833
							265.135	134.628	241.593	145.167	281.139	199.569									414.169	427.549	186.364	527.997	289.463	553.243								216.137	140.291	87.124	61.422	115.803	324.8									487.937	436.806
							245.844	116.28	476.334	161.335	281.854	390.889									373.535	391.452	258.748	525.649	455.883	471.517								256.886	238.975	213.193	164.466	66.594	175.807									486.893	426.844
							206.748	109.587	300.973	93.155	173.668	323.59									262.112	754.584	338.881	881.581	412.853	538.032								166.156	236.799	139.493	137.55	473.03	220.282									483.404	425.88
							201.01	171.563	62.649	108.144	330.313	158.358									457.92	292.159	291.245	633.984	555.571	578.495								249.155	167.653	122.949	74.209	179.199	58.8									478.144	420.023
							221.434	237.737	219.335	125.401	288.85	324.871									568.822	289.203	460.342	667.217	369.264	473.234								68.887	191.057	89.414	71.64	209.029	33.024									473.806	419.167
							372.522	238.181	196.531	147.428	269.624	397.946									377.918	328.315	273.746	478.698	1050.07	458.962								182.724	194.863	284.632	77.927	341.314	105.306									473.542	416.438
							336.914	158.621	236.507	211.43	255.663	122.709									310.931	388.728	393.055	547.85	807.132	503.886								123.438	149.647	101.391	88.565	312.241	179.778									473.456	415.734
							269.826	212.341	119.644	68.227	239.31	156.285									409.192	293.222	357.325	530.674	423.268	1065.04								134.263	33.503	265.083	46.999	464.231	94.1									473.229	408.945
							194.984	213.733	112.285	120.489	258.4	138.169									273.1	535.635	325.799	565.634	778.849	875.615								234.56	309.853	189.71	90.058	340.148	216.469									470.949	405.079
							139.04	269.939	211.767	90.395	300.636	161.922									325.788	566.726	495.68	1055.71	714.962	840.516								278.538	243.618	49.276	116.003	129.996	174.005									470.834	403.3
							81.638	326.456	208.011	98.432	344.299	160.539									228.868	506.109	214.387	721.566	678.599	593.423								263.413	317.655	118.108	82.679	256.124	112.983									469.187	393.751
							116.659	390.194	153.61	63.151	179.45	98.081									404.182	497.61	757.751	588.441	511.789	385.575								96.793	499.213	167.123	13.679	46.833	252.967									468.45	392.388
							294.217	172.194	271.953	40.487	126.948	301.319									398.122	504.789	261.243	448.437	529.053	613.624								98.143	129.165	214.085	66.829	72.708	231.294									466.91	388.951
							209.52	177.751	204.458	103.868	347.496	189.919									352.118	315.037	396.131	2141.14	613.061	902.474								82.644	174.188	153.754	43.919	57.706	166.787									466.545	386.547
							241.048	163.465	391.268	65.243	562.215	357.897									326.967	407.342	316.453	461.356	488.666	788.384								61.043	339.673	382.596	47.944	399.608	149.432									465.422	385.396
							122.771	313.4	130.76	53.24	138.591	550.39									520.912	390.553	221.688	569.492	658.395	630.65								117.161	97.816	153.458	238.23	305.924	158.707									464.008	382.334
							208.7	163.289	152.253	48.436	212.478	257.598									323.397	519.615	216.199	651.064	320.051	548.41								107.496	199.762	52.063	106.151	111.796	140.297									462.205	373.249
							233.794	180.273	144.545	34.701	138.121	172.048									241.418	443.859	630.651	676.228	624.48	808.874								215.433	178.756	152.367	160.797	216.066	165.199									456.929	371.174
							370.806	289.019	103.915	222.947	66.153	103.005									239.067	364.586	576.368	540.028	655.061	1026.63								205.776	48.921	27.256	128.275	95.336	147.397									453.479	370.81
							224.44	363.142	88.272	192.56	32.628	232.269									266.13	496.036	312.431	440.581	438.861	250.77								180.073	327.41	322.083	92	62.183	169.379									447.907	355.419
							176.625	171.474	222.916	101.336	137.696	165.419									299.448	582.14	591.589	424.485	437.484	334.609								150.796	299.121	257.162	60.906	84.281	151.335									446.155	355.352
							31.461	169.656	88.268	100.432	168.988	140.756									377.209	317.553	247.923	609.06	568.626	594.129								202.419	35.626	414.376	46.682	183.417	152.61									436.936	355.249
							159.323	141.282	182.148	106.791	241.171	159.805									269.206	456.119	383.769	315.329	666.752	558.399								202.498	133.347	114.577	217.41	136.982	130.184									428.921	352.671
							247.508	229.754	774.406	90.295	170.295	136.003									387.956	419.645	421.055	532.218	282.773	1251.5								355.507	105.916	341.902	144.208	129.262	106.037									427.937	348.442
							272.196	105.179	418.806	97.98	164.489	259.49									263.015	549.881	298.464	835.286	328.877	382.401								299.692	138.645	145.835	108.307	283.854	78.569									426.928	346.448
							88.451	130.735	458.517	85.22	157.627	442.124									250.056	434.077	322.019	316.883	385.989	559.84								162.044	211.561	209.195	157.68	168.84	59.475									426.034	341.211
							164.352	129.339	562.379	93.466	141.665	570.972									270.564	492.459	367.401	623.508	406.989	242.35								114.796	71.56	168.454	180.6	204.271	212.342									423.505	341.017
							520.581	140.505	186.248	64.291	121.943	459.666									254.365	186.127	346.678	545.307	926.947	543.742								179.93	258.121	164.162	77.774	62.656	131.636									422.558	330.501
							224.087	77.633	736.563	182.745	131.354	293.06									669.707	397.347	440.895	705.862	463.34	427.265								144.402	197.599	185.495	166.938	87.267	91.259									418.066	329.671
							129.78	312.824	293.373	49.761	280.495	379.14									296.766	399.08	379.676	493.92	392.816	609.39								164.852	380.649	156.059	112.154	269.713	51.399									417.42	324.956
							126.308	255.93	197.553	220.066	245.85	275.53									302.652	567.754	494.679	825.36	942.388	1043.31								458.906	76.832	228.733	52.598	56.165	148.675									416.422	320.599
							171.065	266.191	39.273	81.403	199.387	78.006									373.927	420.739	348.882	759.755	834.49	611.705								95.378	97.325	173.666	143.663	300.48	186.637									415.965	319.416
							205.528	195.586	131.579	300.194	125.306	199.978									404.947	262.372	511.04	1053.95	449.785	821.308								80.342	179.822	142.672	172.748	300.323	310.147									414.419	315.048
							198.656	220.246	175.803	284.29	149.112	380.165									349.048	251.85	641.41	756.355	290.744	644.619								157.146	54.034	180.765	125.421	260.777	205.653									413.723	314.898
							152.863	295.612	162.694	260.855	131.647	141.228									307.098	401.301	534.536	786.241	333.722	516.899								191.244	148.425	222.837	171.216	63.383	103.24									409.445	313.153
							180.441	247.593	182.837	137.799	81.25	219.689									570.694	489.694	522.843	373.17	340.267	571.241								194.274	152.383	217.943	151.833	274.262	188.389									409.295	311.967
							107.405	220.866	250.454	116.432	113.059	113.587									554.947	410.799	248.068	502.997	374.973	602.513								203.784	64.693	108.803	127.607	110.879	195.921									408.918	308.017
							134.545	245.187	100.192	120.156	151.425	186.929									394.738	382.874	357.697	594.341	614.14	638.934								154.624	280.468	128.355	89.53	383.855	237.495									406.401	305.341
							224.009	150.594	96.587	36.528	86.323	149.331									340.366	301.918	549.354	1086.87	980.439	366.442								200.176	139.368	123.336	97.723	162.23	203.341									405.878	304.19
							231.495	348.523	140.059	87.359	218.276	128.928									278.238	340.33	355.326	271.611	449.125	313.843								128.986	55.037	299.633	84.631	277.858	75.892									400.62	303.358
							184.157	195.484	149.932	282.512	241.863	117.922									442.493	397.217	436.9	189.441	548.195	316.152								141.978	148.198	210.677	165.348	176.044	215.956									391.859	299.648
							150.262	101.08	111.621	95.459	137.075	78.299									347.75	293.18	561.72	613.839	570.699	187.372								90.569	138.314	257.689	101.599	204.046	363.795									389.062	299.407
							318.308	158.691	178.51	93.927	119.449	83.568									398.204	317.738	372.813	344.155	613.794	455.906								189.484	121.138	152.321	132.855	229.494	142.587									375.26	298.435
							341.615	272.222	203.016	100.835	137.392	224.422									461.876	295.35	714.715	641.525	437.238	423.496								193.315	212.795	82.874	93.411	191.193	148.409									365.694	295.266
							349.584	201.045	343.893	210.391	209.411	361.764									524.9	398.176	743.417	382.351	872.422	568.374								75.745	143.813	69.334	54.972	125.067	202.155									364.74	294.333
							258.983	130.012	150.003	198.317	180.279	327.79									286.756	579.785	221.717	1067.96	561.367	490.516								253.674	212.921	259.164	124.715	146.615	59.49									359.8	294.071
							265.872	100.653	125.222	351.243	65.865	363.405									208.29	558.657	213.422	534.486	738.153	460.711								224.012	95.955	372.172	68.929	270.349	117.306									357.619	293.009
							472.228	203.941	210.474	151.759	172.551	342.815									852.748	272.591	689.142	408.566	636.001	389.994								337.6	97.146	234.706	44.964	149.072	36.788									357.401	292.753
							488.985	93.977	95.688	173.503	301.606	261.839									624.183	297.158	188.183	209.927	518.322	381.868								288.508	101.273	152.72	104.575	61.39	204.927									354.799	291.029
							292.184	115.072	190.503	126.093	81.635	291.806									205.658	364.018	622.789	157.893	533.02	952.54								122.504	271.614	89.105	142.901	80.598	136.58									350.738	290.461
							104.884	126.838	188.608	204.371	301.798	223.414									393.051	552.008	526.475	661.933	605.139	603.95								88.959	135.657	81.001	76.788	326.763	95.405									342.323	289.025
							176.512	136.507	227.692	207.595	124.92	248.541									539.67	661.124	239.75	483.377	887.893	794.965								190.603	184.803	149.442	122.894	70.703	151.686									330.915	289.018
							264.504	183.618	130.417	200.57	98.683	273.392									520.701	417.391	351.098	428.802	466.506	525.142								232.315	179.337	205.348	190.365	90.827	116.402									329.511	286.534
							138.771	169.433	346.54	235.131	100.52	266.183									898.144	451.585	361.846	532.352	374.651	551.715								113.901	435.888	178.049	110.025	70.281	63.587									329.354	279.623
							138.036	94.167	81.615	183.274	151.391	197.026									641.169	205.533	374.583	1658.63	366.654	351.344								170.739	124.506	160.877	100.265	404.455	92.87									327.402	276.632
							63.46	85.913	90.238	71.13	153.804	181.355									691.942	251.611	448.102	1415.44	542.429	253.941								137.877	81.295	220.735	126.238	200.664	205.815									306.494	273.486
							139.289	174.925	194.77	81.469	70.315	162.385									530.243	273.363	668.408	604.284	759.293	301.815								137.883	111.872	260.279	237.722	158.028	135.591									303.663	270.964
							102.751	164.123	183.262	180.824	166.051	187.142									799.585	365.309	220.902	917.573	349.479	558.271								72.749	72.912	262.976	153.454	347.229	242.296									301.417	270.149
							192.945	261.147	120.625	183.888	108.193	256.749									309.528	287.124	252.441	932.303	887.231	331.225								111.064	113.837	114.748	135.583	103.636	270.41									301.126	268.683
							43.535	76.727	94.395	187.044	201.143	263.84									361.377	357.785	439.999	1189.1	409.868	351.817								248.435	144.22	118.996	67.971	223.268	149.613									299.435	266.918
							149.755	105.903	83.134	178.78	140.51	615.377									300.18	271.916	351.618	480.515	650.356	876.41								176.884	147.435	95.782	66.314	159.238	209.182									298.063	244.415
							196.674	85.796	85.169	120.571	156.56	559.87									280.508	599.999	283.048	895.777	496.258	1056.29								118.187	232.74	78.247	174.911	68.244	186.233									297.977	242.767
							320.765	64.463	131.511	106.945	104.919	261.968									357.807	285.312	330.315	1111.8	323.141	679.84								184.658	124.33	117.309	114.933	112.909	203.417									291.434	241.933
							99.857	398.808	116.372	178.647	289.48	50.425									215.322	377.119	246.791	1137.6	456.903	699.761								121.334	167.621	35.641	154.807	100.706	50.926									290.763	237.231
							153.686	151.867	167.805	273.213	68.742	304.689									370.539	655.802	237.374	1611.49	466.419	592.661								45.862	230.122	113.234	155.633	173.9	85.258									290.751	236.03
							191.496	165.126	69.088	130.877	110.699	269.031									517.223	401.313	363.423	1995.66	388.275	801.203								61.037	95.512	87.118	230.691	259.342	102.149									280.617	224.732
							240.8	299.635	100.558	195.279	91.123	352.786									791.61	398.437	344.984	455.002	219.879	559.202								319.978	172.397	192.428	139.801	358.397	167.503									274.947	223.668
							124.155	270.012	287.629	145.096	86.676	246.272									800.539	566.057	270.98	417.253	461.377	557.884								163.555	237.719	122.544	170.115	388.392	127.342									270.951	217.523
							185.213	110.574	294.463	117.135	181.87	187.749									592.61	457.217	267.441	652.839	485.604	598.272								137.388	92.912	92.315	95.17	214.291	288.126									268.34	208.374
							229.909	57.589	198.778	139	236.466	38.225									373.782	386.421	336.912	618.047	540.784	491.788								125.158	52.761	100.657	145.919	233.213	367.712									264.633	207.709
							152.835	94.985	161.621	83.972	257.409	220.42									619.232	363.308	620.794	626.663	556.648	349.109								113.299	165.23	272.26	193.395	213.165	195.697									258.486	207.277
							218.499	56.24	401.062	229.694	168.865	100.745									623.687	393.326	775.966	1381.37	694.19	407.614								158.728	92.751	95.458	173.841	197.724	140.164									245.598	205.447
							180.45	228.757	620.616	102.502	88.313	112.332									544.325	329.956	261.472	1263.24	387.876	401.552								204.838	78.322	44.124	122.7	85.304	235.439									197.475	198.492
							180.325	169.789	289.508	104.856	270.286	110.698									552.233	364.064	321.673	1350.32	404.787	191.337								141.728	206.073	162.802	127.497	132.008	254.088									195.827	197.237
							328.901	94.441	70.16	273.118	170.969	96.319									745.98	690.335	310.89	244.014	448.48	197.475								172.613	178.168	181.468	139.121	63.936	243.826									192.748	192.266
							128.175	130.365	149.534	82.301	208.173	180.4									624.022	550.886	319.631	1375.8	407.753	399.912								195.057	93.665	126.519	164.993	67.42	84.06									177.811	191.836
							49.229	294.11	237.173	170.553	150.703	229.154									689.44	608.453	662.879	305.383	504.084	544.417								107.832	112.145	271.208	114.226	74.351	96.203									170.69	189.846
							264.447	99.112	186.142	102.747	112.928	251.612									569.274	539.246	181.093	768.541	681.008	179.189								199.296	85.687	457.658	84.701	97.334	134.525									167.968	181.928
							184.046	160.627	223.23	89.488	246.13	138.912									737.979	245.454	231.689	1000.31	592.166	597.342								202.522	81.068	351.244	145.597	105.495	79.841									162.027	170.518
							238.16	92.796	198.912	47.99	220.55	103.838									547.984	254.819	248.437	437.279	228.498	784.044								186.76	103.581	75.606	222.7	160.585	176.194									143.684	163.094
							75.084	80.053	244.48	112.4	177.392	107.956									518.684	492.896	171.315	526.362	629.658	287.508								120.765	132.936	177.028	120.843	249.981	274.732									143.217	156.771
							317.618	173.422	304.548	204.831	166.106	281.386									239.934	219.951	592.232	648.621	416.519	847.121								125.441	128.151	187.925	174.239	91.019	306.491									128.83	146.935
							192.918	264.984	248.027	180.073	112.911	332.596									299.956	263.979	360.941	1010.88	239.448	488.676								203.416	185.006	52.847	331.802	60.998	300.001									122.127	133.046
																						342.194		265.275																								80.647	120.241
																						473.929		932.303
																						406.612		1189.1
																						716.501		480.515
																								895.777
																								1111.8
																								1137.6
																								1611.49
																								1995.66
							The statistical tests														The statistical tests													The statistical tests
							Use ordinary one-way ANOVA, unpaired t-test via Prism														Use ordinary one-way ANOVA, unpaired t-test via Prism													Use ordinary one-way ANOVA, unpaired t-test via Prism														The statistical tests
							shNT shNT vs. shNT shTrex1		P 0.0001												shNT shNT vs. shNT shTrex1		P 0.0001											reagent shNT vs. dsDNA shNT		P 0.0001												Use ordinary one-way ANOVA, unpaired t-test via Prism
							shNT shTrex1 vs. shTCAF1#1 shTrex1		P 0.0001												shNT shTrex1 vs. shTCAF1#1 shTrex1		P 0.0001											dsDNA shNT vs. dsDNA shTCAF1#1		P 0.0001												reagent shNT vs. dsDNA shNT
							shNT shTrex1 vs. shTCAF1#2 shTrex1		P 0.0001												shNT shTrex1 vs. shTCAF1#2 shTrex1		P 0.0001											dsDNA shNT vs. dsDNA shTCAF1#2		P 0.0001												dsDNA shNT vs. dsDNA shTCAF1#1
																																																dsDNA shNT vs. dsDNA shTCAF1#2
							Note: Prism does not provide actual p value numbers when samller than 0.0001.														Note: Prism does not provide actual p value numbers when smaller than 0.0001.													Note: Prism does not provide actual p value numbers when smaller than 0.0001.
																																																Note: Prism does not provide actual p value numbers when smaller than 0.0001.
[truncated: 24 more columns]

## Sheet: Figure4
	Fig.4A：Conc.of 2'3'-cGAMP											Fig.4B： GCaMPer signal									Fig.4C：GCaMP6 signal											Fig.4D: WB										Fig.4D：GCaMP6 intensity
			reagent siCtrl		109.918	192.541	213.562							untreated shNT	untreated shTCAF1#1	untreated shTCAF1#2	cGAMP shNT	cGAMP shTCAF1#1	cGAMP shTCAF1#2						untreated shNT	untreated shTCAF1#1	untreated shTCAF1#2	cGAMP shNT	cGAMP shTCAF1#1	cGAMP shTCAF1#2
			reagent sicGAS		51.5546	74.8429	43.6873							13.356	6.108	7.665	7.643	8.347	23.297						30.301	27.904	33.462	70.007	46.943	54.718																		shNT & shNT	shNT & shTCAF1#1
			reagent siTCAF1#1		376.761	1257.48	181.487							12.898	20.911	7.992	3.698	5.785	20.286						19.681	27.324	43.306	61.461	33.329	53.322																		417.243	415.766
			reagent siTCAF1#2		43.6873	195.41	431.773							11.64	15.159	9.284	11.696	9.551	11.39						30.184	22.679	39.879	59.483	21.615	39.928																		405.413	408.795
			DNA siCtrl		45994.4	49405.5	37330.5							14.301	20.813	22.633	12.119	9.326	2.224						57.339	32.036	48.517	64.618	30.27	44.478																		403.389	397.257
			DNA sicGAS		10298	17450.8	13839.5							13.047	15.007	9.988	19.924	8.281	10.436						18.371	28.239	58.058	20.059	32.571	39.637																		396.326	387.447
			DNA siTCAF1#1		47099.1	42862.1	53125.2							12.58	7.825	9.09	20.858	6.344	8.601						34.787	26.683	37.913	38.694	32.545	71.548																		389.638	378.297
			DNA siTCAF1#2		43876.9	40915.5	39982							7.013	10.293	14.266	21.459	7.049	8.852						32.552	26.989	46.044	22.807	28.534	39.292																		389.589	374.137
														7.938	7.305	21.643	19.564	9.398	23.56						36.898	25.364	57.466	25.132	34.293	36.225																		386.935	372.586
														8	8.517	10.608	5.439	9.817	14.915						23.923	24.433	39.163	65.632	48.226	38.183																		386.312	371.52
														13.668	10.602	9.127	5.936	9.562	12.557						65.613	35.794	40.202	46.919	26.212	34.702																		384.862	370.198
		The statistical tests												13.56	25.637	6.864	4.007	16.745	15.349						26.952	52.476	35.339	100.495	38.269	29.15																		383.927	368.045
		Use ordinary one-way ANOVA, unpaired t-test via Prism												10.04	16.044	11.184	4.866	21.655	10.799						15.796	36.275	25.767	62.192	29.085	33.176																		383.489	366.931
		DNA siCtrl vs. DNA sicGAS		P=0.0018										8.279	11.417	27.435	13.306	7.475	29.187						22.981	26.875	15.616	51.47	31.991	30.295																		381.872	366.028
		DNA siCtrl vs. DNA siTCAF1#1		P=0.5006										10.322	12.062	24.926	18.123	24.026	1.327						30.187	47.457	38.395	29.757	27.455	23.653																		379.706	364.435
		DNA siCtrl vs. DNA siTCAF1#2		P=0.5217										5.416	16.632	15.109	20.373	16.694	7.339						17.663	34.003	36.652	55.02	15.611	58.573																		379.076	360.719
														3.552	20.956	12.696	14.441	18.456	2.94						51.496	34.978	48.677	53.888	22.562	43.097																		379.076	359.264
														13.819	33.391	17.65	11.521	22.739	4.98						72.203	37.309	44.198	67.569	28.336	26.778																		378.469	358.381
														7.083	6.514	32.124	18.223	7.661	4.713						21.836	33.834	15.768	46.771	21.125	28.201																		378.469	357.457
														15.245	5.56	31.943	42.162	7.184	4.466						15.588	30.063	24.994	52.932	32.621	28.095																		377.716	355.436
														5.632	18.583	40.154	6.548	11.217	19.212						20.478	34.08	19.038	24.167	26.487	51.174																		376.227	353.536
														9.636	4.619	37.118	5.373	9.015	12.727						36.406	33.7	39.165	83.396	13.617	51.291																		376.227	353.535
														5.707	6.495	15.952	24.295	9.207	8.489						34.473	38.458	38.428	28.285	26.095	24.291																		375.962	353.031
														8.179	11.88	23.372	2.315	8.037	7.597						27.951	33.322	28.231	53.065	22.092	26.553																		375.941	351.786
		Fig.4A：western blot												9.598	15.709	16.047	5.727	8.44	8.998						40.879	37.068	34.366	41.11	38.332	79.066																		370.897	351.31
														23.164	15.636	15.342	12.348	6.246	8.809						16.067	54.533	47.182	53.401	18.457	33.405																		370.591	350.165
														22.537	20.616	19.834	6.93	6.331	19.357						15.003	31.74	35.533	45.98	28.536	42.842																		367.192	349.816
														23.573	16.001	25.61	6.769	6.89	8.268						25.875	35.867	44.39	49.502	25.255	23.195																		365.16	349.741
														33.184	9.129	16.283	4.859	3.063	23.866						35.541	36.281	33.844	25.393	30.328	60.898																		364.484	349.539
														5.964	6.061	7.242	6.656	2.859	10.244						32.34	29.54	29.586	39.709	35.193	32.431																		364.436	349.076
														5.259	15.51	18.986	5.808	3.341	5.498						14.66	21.448	29.332	43.73	18.378	48.07																		360.406	348.058
														6.146	28.667	19.969	7.247	2.088	7.565						34.742	23.923	23.057	68.96	17.752	33.939																		359.026	347.624
														9.811	17.597	4.955	17.595	14.255	10.225						47.646	27.884	24.834	50.31	48.689	49.474																		359.026	345.363
														7.073	17.318	28.557	15.621	13.655	29.439						24.509	34.502	47.951	37.5	16.77	56.002																		358.168	344.427
														7.375	19.273	11.754	12.108	10.328	10.832						38.667	26.025	60.48	55.174	21.786	30.835																		354.779	343.853
														7.751	41.37	11.247	11.665	40.011	7.495						34.393	40.159	48.274	26.009	21.453	32.211																		351.79	343.274
														2.275	27.037	32.669	11.014	4.025	11.615						9.609	37.71	48.517	96.374	13.295	51.83																		351.387	342.156
														7.179	10.063	6.395	22.907	7.755	11.025						34.769	40.654	27.871	25.797	27.225	69.643																		350.564	341.179
														5.678	3.547	14.304	27.325	5.451	5.546						29.327	69.11	27.138	64.142	26.836	35.715																		350.564	340.141
														7.731	42.446	5.067	18.332	11.35	11.052						55.669	27.171	44.256	48.374	34.15	20.844																		348.394	339.85
														6.275	43.438	10.968	6.163	4.915	9.005						34.025	33.85	31.073	32.092	29.59	19.779																		348.201	338.279
														3.853	3.282	6.126	6.191	21.148	4.182						33.088	38.61	30.41	58.022	30.957	39.862																		346.797	337.636
														4.369	5.685	11.459	11.787	12.161	4.831						24.734	28.207	36.692	63.855	24.24	22.481																		346.766	336.173
														9.328	51.459	8.331	7.641	13.262	3.662						81.578	32.408	44.522	34.369	23.666	28.341																		346.315	334.616
														18.813	5.472	12.068	9.199	7.992	28.096						71.63	30.595	89.526	44.847	20.803	38.908																		345.215	333.888
														12.255	6.804	12.665	7.04	8.122	34.606						49.52	38.887	43.456	47.429	25.336	25.336																		345.194	332.783
														13.414	25.108	17.611	5.604	11.264	3.781						55.414	26.63	38.182	39.288	20.27	28.885																		345.194	332.732
														14.576	8.77	23.228	16.247	26.21	2.026						26.929	20.11	55.132	26.735	24.294	23.273																		341.149	331.51
														40.802	7.442	22.378	6.997	20.756	4.557						49.562	40.641	64.532	47.744	24.993	24.91																		337.901	330.848
														41.997	13.153	8.319	17.544	15.103	13.029						40.633	40.089	40.878	62.264	24.651	31.417																		337.901	330.277
														20.381	13.028	16.346	13.329	21.776	3.083						31.571	39.655	33.067	39.949	26.289	41.438																		335.577	328.761
														22.05	10.028	11.504	10.239	8.823	3.737						61.214	37.089	52.279	29.645	32.675	31.653																		333.375	328.082
														3.453	11.017	9.699	10.986	4.884	8.795						36.862	25.389	26.893	26.265	29.166	39.176																		333.131	327.617
														5.72	21.991	10.998	7.477	37.143	16.768						31.213	34.125	24.447	27.939	22.644	25.69																		333.131	326.971
														4.693	18.831	25.404	10.137	5.959	6.857						19.361	30.516	24.607	15.627	34.785	25.101																		332.796	326.779
														3.414	5.752	12.293	4.77	47.183	8.469						33.881	22.036	30.616	30.245	27.173	62.636																		330.973	325.756
														3.214	5.957	14.877	1.412	17.531	11.297						31.779	23.33	30.407	38.787	26.812	29.256																		330.968	322.526
														3.206	5.215	16.3	13.887	13.393	14.634						33.682	35.575	25.744	32.368	36.268	32.143																		329.103	321.879
														15.146	19.382	14.738	20.654	6.677	19.057						30.079	24.594	24.741	37.982	17.431	29.525																		327.034	321.694
														8.524	34.001	12.226	6.724	7.125	14.958						24.906	27.847	28.61	23.939	16.689	22.814																		326.234	320.54
														10.712	12.688	13.727	6.369	13.205	17.217						65.522	33.38	34.709	20.233	26.478	19.22																		326.234	319.045
														18.312	41.759	12.975	3.662	14.383	18.182						52.334	34.872	33.337	29.698	40.014	23.656																		324.348	318.652
														17.588	31.594	19.936	4.984	12.317	8.501						32.357	52.612	28.873	24.788	33.22	19.447																		324.152	317.699
														18.641	7.188	11.761	5.959	13.511	9.025						56.778	39.458	37.728	41.077	34.952	17.621																		322.474	316.791
														23.748	8.266	17.831	11.576	4.866	10.002						61.952	78.516	39.558	38.11	24.411	34.255																		321.897	315.415
														11.784	6.396	9.406	15.382	21.658	6.861						22.084	48.846	31.001	65.478	31.744	64.262																		318.836	315.222
														18.027	13.937	9.135	7.704	19.191	18.242						28.381	40.928	43.902	22.855	18.222	41.203																		317.556	313.514
														4.07	22.004	16.386	13.787	3.97	8.745						30.42	44.276	29.753	20.147	22.196	25.002																		317.364	313.358
														11.465	6.371	16.193	14.765	4.159	7.708						43.099	19.47	31.783	40.063	22.61	25.239																		317.191	312.822
														9.805	9.221	21.779	4.267	10.823	36.181						40.713	18.203	19.705	31.02	19.027	34.991																		315.426	312.64
														14.448	17.091	10.013	6.796	21.566	14.285						39.17	26.141	20.772	34.182	29.009	39.141																		313.97	310.301
														12.515	10.594	5.391	7.244	16.76	8.017						25.253	32.457	27.466	35.848	28.828	28.851																		312.951	310.178
														16.194	21.4	11.961	9.469	16.966	9.347						36.134	31.563	32.643	21.077	30.581	27.739																		312.26	309.908
														11.82	23.298	7.989	21.739	10.208	19.881						26.042	49.923	28.94	40.064	16.168	22.399																		311.947	309.723
														15.815	19.793	15.308	10.151	13.564	16.628						40.29	52.07	31.805	23.525	21.633	20.781																		311.594	307.828
														9.821	9.149	10.402	11.803	18.888	13.906						71.051	34.156	34.304	25.598	20.993	18.566																		311.594	307.586
														26.665	6.44	12.189	36.887	14.812	11.866						23.271	41.896	58.327	30.839	23.739	47.509																		311.357	307.334
														29.514	10.032	12.771	6.33	7.168	10.87						27.981	53.873	33.461	35.078	17.034	22.921																		311.092	305.369
														33.975	16.68	34.87	25.023	13.719	28.91						44.729	29.193	31.917	53.524	12.958	18.573																		307.412	303.234
														9.935	22.23	8.695	10.386	12.414	23.338						26.22	41.496	41.568	33.771	16.857	24.041																		307.016	302.172
														37.967	19.22	8.052	9.059	7.585	32.963						25.651	23.582	25.553	24.909	18.176	21.986																		306.644	301.468
														12.031	16.063	7.406	16.814	8.236	3.221						55.687	26.007	21.757	34.755	17.146	28.633																		305.757	299.06
														18.182	19.937	39.692	5.132	6.058	7.988						35.601	19.381	46.494	34.174	19.894	36.299																		305.682	298.346
														32.309	21.544	35.882	6.372	7.086	5.206						40.188	31.46	22.815	87.761	18.832	34.647																		303.17	297.778
														28.644	13.688	33.359	11.847	8.735	5.214						34.21	27.467	28.7	38.666	28.137	22.367																		302.489	297.526
														20.815	16.567	24.413	11.734	17.076	4.903						42.665	20.636	27.215	59.188	24.357	33.766																		298.71	297.509
														17.147	9.504	28.423	26.608	10.931	13.008						41.966	22.007	34.029	36.126	17.445	31.471																		296.835	297.223
														39.314	9.981	22.693	11.569	18.501	15.981						35.534	23.365	31.577	32.181	17.789	36.108																		296.808	297.109
														22.496	9.535	4.358	13.049	10.274	21.498						60.717	25.745	27.623	33.229	21.241	43.654																		296.808	296.735
														4.848	19.35	24.683	2.05	8.441	41.23						51.201	36.281	22.762	38.224	32.205	22.742																		296.353	296.127
														6.828	20.126	8.362	7.524	7.713	9.613						45.487	28.551	20.619	34.161	24.932	28.934																		296.353	294.753
														8.978	8.728	22.735	18.44	20.888	12.693						36.411	18.058	21.768	47.433	35.734	43.959																		296.155	294.622
														11.005	7.258	9.645	14.856	10.744	10.601						46.495	17.238	24.481	18.674	16.127	48.417																		296.123	294.571
														7.641	6.484	10.827	2.715	11.209							31.498	14.453	30.355	38.047	19.215	33.773																		294.109	293.475
														8.627	6.493	10.656	3.897	7.387							47.413	27.789	37.763	41.121	22.444	28.895																		292.261	293.433
														16.186	8.294	7.067	4.123	8.705	12.167						23.163	16.935	35.415	65.164	14.46	28.248																		292.03	292.241
														7.37	9.202	9.557	12.789	18.947	9.869						41.476	18.028	35.085	48.839	22.658	35.552																		292.03	288.183
														20.643	24.904	8.499	9.179	23.198	5.321						32.7	18.972	36.105	35.78	23.6	26.348																		291.775	288.105
														15.439	23.775	16.231	8.867	19.255	17.063						61.388	21.066	50.342	30.825	21.115	26.522																		291.775	287.388
														14.651	9.014	17.874	5.338	20.821	12.554						70.312	14.676	50.257	32.173	32.598	32.006																		291.261	286.454
														17.899	27.778	24.196	13.429	14.029	13.523						37.363	25.571	43.018	28.416	27.963	26.78																		291.123	286.256
														16.746	26.284	13.87	7.519	24.558	14.421						41.057	21.555	43.596	33.044	41.787	43.051																		290.577	284.599
														15.108	24.657	10.835	11.469	28.193	17.031						17.447	21.664	21.645	28.515	21.068	44.436																		290.084	284.286
														73.409	17.713	15.613	8.642	9.751	14.726						33.428	32.654	23.588	45.286	22.95	44.296																		290.084	282.906
														16.34	21.43	13.511	6.03	38.45	11.16						32.029	21.396	17.163	35.522	30.698	51.251																		288.45	282.895
														20.804	21.528	42.3	10.953	33.721	12.02						33.035	16.097	21.268	31.451	30.264	27.192																		288.048	280.703
														16.448	22.961	19.272	12.627	27.273	31.184						24.998	24.739	23.632	36.943	48.707	23.292																		285.485	278.752
														31.246	5.503	31.101	6.767	13.438	27.538						34.099	29.284	29.824	9.769	27.14	30.73																		282.71	278.022
														26.493	19.273	6.33	11.659	18.252	38.322						30.704	25.162	27.746	26.541	37.072	34.473																		282.71	277.652
														21.173	34.12	13.414	7.716	16.511	15.326						27.848	36.841	29.632	77.219	17.764	34.306																		281.867	276.888
														32.434	24.711	14.219	15.942	16.32	33.378						47.489	22.141	31.132	18.556	26.407	39.278																		280.076	275.951
														4.142	6.498	11.793	19.547	21.3	17.822						36.727	23.766	26.593	19.463	63.284	39.661																		279.221	274.276
														22.699	6.86	33.368	8.962	19.311	7.719						26.441	22.644	26.744	28.739	23.559	52.86																		277.735	273.278
														3.502	10.511	32.305	5.411	12.31	7.943						34.775	13.59	21.207	29.857	51.006	40.057																		277.735	270.221
														7.23	15.133	11.915	3.96	11.82	9.244						40.068	22.134	37.131	23.721	27.6	41.484																		276.461	270.041
														5.481	4.298	26.711	6.65	14.305	9.129						23.151	18.187	28.151	70.212	38.239	41.761																		275.332	269.951
														5.503	3.883	5.718	4.78	11.112	10.575						37.001	22.684	24.222	113.758	28.275	22.514																		275.332	269.403
														4.983	13.765	32.44	5.644	17.323	12.419						38.5	24.376	22.601	39.886	45.089	41.922																		275.214	269.398
														6.886	12.077	32.409	4.666	15.971	30.772						28.556	21.924	28.75	37.982	17.79	30.571																		274.468	267.935
														6.444	13.123	30.598	8.714	9.901	37.494						42.557	30.869	22.418	33.11	21.689	61.512																		272.492	266.934
														5.327	15.873	17.592	13.372	18.499	27.6						16.151	18.723	23.853	54.52	48.419	20.185																		272.236	265.192
														6.204	16.205	5.789	6.319	15.363	12.392						29.927	31.193	34.302	35.589	32.786	42.949																		270.805	264.959
														12.072	11.746	6.183	9.638	16.802	13.226						19.655	25.324	20.186	42.178	47.744	32.989																		268.959	264.813
														9.141	11.429	5.593	31.091	24.689	6.041						32.729	21.237	38.224	46.722	38.008	42.897																		268.959	264.252
														8.629	8.928	7.737	27.616	30.601	5.478						31.921	32.222	23.313	45.973	44.628	31.843																		268.51	263.304
														7.182	5.636	11.881	3.245	27.117	8.213						26.355	30.808	26.755	34.604	35.297	40.843																		268.142	261.699
														11.466	6.081	16.302	4.84	38.133	7.655						79.368	18.847	21.616	47.211	38.193	71.239																		268.142	261.32
														54.936	8.044	11.332	8.655	17.963	15.49						27.271	19.259	20.471	42.682	41.233	39.798																		266.752	261.225
														3.485	7.406	11.401	9.139	33.338	41.313						36.098	41.764	20.756	73.383	23.773	68.329																		266.317	259.67
														4.087	7.969	19.04	30.107	13.414	13.574						42.704	19.58	21.444	34.002	23.497	28.979																		263.462	259.629
														3.667	10.703	24.251	5.082	17.255	13.688						42.68	28.701	32.426	42.583	23.562	50.376																		262.728	259.024
														13.501	8.872	10.497	25.809	8.903	14.28						48.207	26.485	27.226	62.017	29.44	33.012																		261.584	258.626
														17.386	6.545	18.018	34.472	7.068	14.871						31.683	43.026	22.825	60.772	18.327	37.036																		260.716	258.485
														8.146	3.272	4.626	15.427	8.05	12.137						15.085	35.92	23.785	58.345	31.501	37.529																		260.583	258.134
														28.463	10.013	29.683	12.092	6.084	9.913						18.253	42.156	17.906	31.51	23.368	36.853																		259.252	257.899
														9.832	8.57	10.269	18.112	6.549	8.394						53.786	44.854	26.801	43.739	31.323	19.55																		256.997	257.794
														29.182	25.098	7.927	13.978	25.27	13.302						30.844	4.956	33.095	49.262	26.908	35.262																		256.582	257.721
														16.525	16.077	34.449	26.774	22.481	14.567						19.514	5.493	21.938	42.852	24.331	46.665																		255.328	257.496
														15.767	19.147	5.178	16.239	31.941	10.407						28.031	26.76	20.209	61.238	24.335	38.029																		255.153	257.097
														17.206	4.599	24.006	19.296	5.236	25.99						30.191	47.428	22.569	40.091	33.631	29.062																		251.867	254.409
														3.332	4.263	14.001	21.185	30.718	23.387						18.435	52.345	32.266	67.951	27.807	23.208																		250.425	254.171
														3.307	4.403	12.28	8.845	57.772	10.986						56.083	51.492	28.983	44.644	37.927	41.221																		249.148	253.32
														13.716	10.121	9.765	13.702	24.303	7.838						59.695	24.065	24.502	33.909	23.894	28.31																		249.148	252.792
														49.24	5.798	10.101	16.624	14.665	10.922						27.781	25.735	30.541	40.699	24.592	33.968																		245.55	251.217
														60.665	13.459	8.229	15.02	17.885	18.103						54.109	17.605	18.556	64.585	37.343	25.052																		244.364	251.187
														17.722	12.985	6.831	26.356	25.833	30.279						25.88	15.149	15.927	66.699	25.448	42.442																		243.881	251.07
														28.573	14.829	10.65	10.528	17.66	28.247						15.222	34.898	20.603	49.676	25.24	37.869																		242.763	250.312
														31.158	16.853	10.074	9.997	20.507	6.267						42.185	35.382	29.102	19.139	48.527	62.496																		239.318	249.334
														7.498	2.932	9.776	12.082	12.387	44.97						31.622	24.957	33.85	64.922	28.433	23.069																		237.498	249.241
														2.92	5.312	8.943	6.78	14.429	13.547						32.042	39.446	24.652	85.553	40.244	26.747																		237.498	248.744
														1.727	24.297	8.456	2.534	18.255	32.981						51.788	55.981	21.829	12.51	24.195	20.538																		236.62	248.41
														2.283	24.174	3.092	8.247	18.032	3.008						20.702	40.764	24.78	13.682	24.381	17.513																		235.411	247.979
														16.306	5.586	3.096	42.72	25.758	35.071						31.172	47.019	24.877	24.845	20.824	38.926																		235.411	247.85
														9.459	9.511	4.249	6.91	12.344	28.867						42.58	20.605	23.656	45.404	20.674	47.178																		233.036	247.443
														12.876	13.702	13.673	16.679	10.305	20.12						38.915	32.431	23.078	78.408	24.569	22.993																		233.036	245.803
														18.304	18.44	14.278	39.607	3.046	9.079						45.986	57.749	19.428	22.447	28.787	23.236																		230.896	245.633
														15.288	11.508	9.761	23.875	3.601	8.22						49.469	32.364	21.93	40.141	28.968	46.481																		230.301	245.242
														14.932	22.616	13.723	7.658	13.927	10.666						71.063	28.966	22.048	38.326	24.892	24.379																		228.947	244.034
														30.702	12.426	11.143	8.47	9.373	12.964						35.045	24.544	23.739	13.547	17.274	32.425																		228.132	244.023
														20.937	18.816	15.916	6.681	14.226	10.647						45.498	29.814	25.944	32.442	21.211	33.215																		228.132	242.549
														31.546	17.037	10.967	28.566	10.054	8.403						19.006	53.931	24.707	38.778	28.967	23.555																		223.788	241.619
														7.887	12.924	3.591	7.24	18.952	29.061						32.024	29.767	19.971	45.251	38.516	72.345																		223.681	241.047
														8.508	14.761	11.579	5.851	13.838	23.291						31.718	29.121	19.749	32.525	32.337	65.851																		222.387	240.619
														18.546	6.31	13.815	6.464	11.18	22.795						27.498	50.597	18.027	38.341	45.005	54.742																		221.525	240.497
														18.378	22.306	3.526	4.855	11.366	9.812						18.362	34.953	22.846	54.796	50.822	38.198																		220.774	239.354
														18.778	5.214	13.063	11.208	22.142	22.621						24.057	26.815	29.917	40.053	31.132	32.309																		220.774	239.03
														15.431	5.749	14.397	14.388	12.372	18.929						20.308	32.951	42.943	89.387	34.28	31.739																		220.41	237.679
														10.979	10.556	4.887	6.542	10.755	19.262						23.971	29.222	23.488	51.523	36.614	27.404																		219.732	237.142
														13.356	12.031	5.812	5.285	17.157	14.585						23.692	20.874	35.42	55.606	42.41	24.324																		217.383	236.121
														11.676	19.316	15.244	5.575	29.233	19.46						23.694	20.72	40.042	46.08	22.657	36.327																		217.383	235.033
														26.321	18.301	5.722	7.926	30.143	25.046						46.457	34.488	40.771	39.842	54.411	45.264																		217.057	234.294
														15.341	13.016	4.961	9.352	16.414	6.235						18.668	26.935	33.975	34.242	78.314	35.841																		216.072	234.098
														12.418	14.598	13.67	18.277	13.597							23.838	39.756	24.756	59.787	29.38	49.926																		216.072	233.967
														15.164	10.981	17.234	17.577	14.168							17.736	26.51	25.831	42.51	25.939	41.705																		215.652	232.913
														38.28	13.226	15.914	20.458	20.09	6.148						17.913	29.506	47.171	58.639	45.415	30.696																		213.436	232.431
														8.222	23.207	9.54	24.284	14.517	10.748						18.597	43.4	22.954	96.961	49.218	23.923																		212.706	230.091
														14.789	13.706	8.947	20.249	14.376	12.675						29.65	42.753	21.045	34.446	29.063	24.772																		211.49	229.186
														14.046	12.676	11.095	17.938	13.644	4.29						30.279	25.679	50.641	105.342	61.959	35.08																		210.751	227.924
														7.17	3.8	9.035	23.892	15.882	11.542						28.5	38.728	22.179	59.949	42.539	42.331																		205.377	227.773
														8.826	2.484	6.679	15.489	10.13	13.05						19.963	15.757	24.981	37.206	23.856	35.18																		205.377	227.384
														12.081	6.704	8.206	12.337	22.735	3.867						23.724	36.242	21.235	32.929	39.574	40.233																		204.793	227.375
														29.318	9.055	7.663	10.025	11.043	5.057						26.35	27.08	24.807	47.747	28.771	34.199																		203.343	223.924
														16.088	5.564	6.738	10.399	11.503	7.16						28.939	23.672	50.65	38.856	21.62	20.03																		203.18	223.615
														14.098	6.186	22.477	5.995	19.692	6.112						26.077	30.497	23.581	39.136	41.051	41.828																		203.033	223.283
														44.85	10.657	29.812	42.13	21.682	19.845						27.352	35.776	28.663	42.084	36.417	36.834																		203.033	222.871
														4.507	9.97	5.681	7.078	18.972	19.346						33.162	32.12	23.955	129.623	45.74	32.818																		202.715	219.603
														13.651	13.902	11.462	12.16	6.708	4.923						27.472	19.245	34.96	34.373	42.215	33.865																		202.715	219.346
														7.146	8.735	14.314	32.531	4.837	29.865						17.53	27.521	34.702	28.674	42.517	27.77																		202.61	219.309
														27.477	13.419	20.964	4.393	6.777	4.1						30.804	25.124	32.655	52.334	34.387	40.505																		201.567	217.799
														27.356	9.714	17.188	32.395	3.768	3.812						35.834	20.506	24.491	35.605	47.937	45.291																		200.273	217.046
														23.994	5.229	17.04	5.231	16.113	4.344						25.86	32.039	28.564	40.601	21.421	31.444																		200.068	216.868
														21.539	8.468	7.472	8.29	9.867	13.308						49.138	26.705	29.622	25.109	20.174	41.536																		199.669	216.333
														15.919	24.726	4.412	2.645	7.694	25.538						50.553	23.179	33.113	33.902	32.443	36.601																		196.681	214.776
														72.645	27.554	9.099	3.843	11.298	29.185						35.827	43.897	32.802	60.351	34.261	38.67																		196.57	214.574
														65.418	24.195	36.743	8.773	7.577	12.917						27.776	48.398	39	65.803	56.257	19.828																		196.021	214.428
														74.373	12.442	12.74	6.447	13.035	14.092						28.328	37.439	36.07	76.761	65.397	43.461																		194.156	213.235
														68.871	9.338	9.756	9.837	6.182	13.432						23.635	49.77	38.781	51.118	26.561	51.808																		191.208	212.99
														4.469	10.402	8.726	10.914	10.178	13.96						26.376	23.19	36.856	68.32	45.35	44.252																		189.923	212.561
														7.805	3.393	11.254	12.685	35.639	21.813						23.508	25.477	35.962	29.905	46.04	52.989																		189.923	212.435
														8.572	20.601	6.696	3.771	39.136	11.875						31.629	29.805	49.252	23.785	36.325	19.889																		188.601	208.755
														15.1	9.712	25.812	4.745	9.654	15.162						12.369	32.066	27.968	62.305	38.391	40.655																		188.601	208.657
														7.257	13.157	22.376	3.775	35.283	11.301						12.308	20.951	38.166	39.531	37.247	34.541																		183.261	207.651
														9.767	4.135	15.179	7.326	8.054	11.546						25.382	27.78	24.868	38.718	27.099	31.376																		183.261	203.735
														5.112	7.204	11.752	4.412	7.421	10.31						36.958	34.362	44.488	95.364	32.982	19.181																		182.858	203.123
														6.741	9.266	26.428	7.997	7.298	11.229						25.015	51.677	35.378	25.918	20.763	28.879																		181.993	203.047
														5.041	13.651	25.216	18.506	9.801	14.092						27.503	47.784	34.389	38.523	17.797	22.649																		180.368	202.116
														6.081	26.932	8.811	5.415	7.391	28.011						19.418	37.35	34.772	66.424	27.132	44.037																		178.576	200.808
														26.101	18.017	9.501	6.451	28.401	40.35						48.126	38.311	61.863	35.416	27.095	42.227																		178.576	200.483
														19.864	14.532	12.445	8.947	15.831	44.735						53.449	28.86	46.491	64.094	35.382	32.164																		178.234	199.422
														23.033	14.227	17.219	4.51	32.04	14.907						25.692	19.337	33.96	35.587	30.808	36.83																		177.826	199.223
														26.433	16.072	17.428	10.605	4.512	13.103						26.232	25.038	25.863	64.53	42.372	31.872																		177.826	197.986
														20.067	14.701	10.067	12.035	25.96	17.987						25.343	29.527	27.942	32.599	21.496	29.02																		176.943	197.507
														18.74	18.39	7.272	4.065	17.748	32.524						37.976	20.63	34.8	47.629	39.575	46.712																		175.608	196.802
														16.16	12.997	9.28	4.665	16.306	6.454						32.858	33.892	34.489	41.837	34.946	39.74																		175.608	195.959
														25.418	18.269	9.772	17.875	8.412	19.309						38.901	45.252	30.975	29.788	42.154	54.564																		175.578	194.498
														10.57	18.057	9.241	15.836	14.183	35.952						49.234	38.951	41.992	50.01	19.498	29.799																		175.156	193.707
														27.154	13.172	8.852	4.027	16.092	24.597						21.644	31.67	40.282	25.296	24.915	27.689																		174.774	189.611
														24.942	21.303	4.693	5.502	11.827	35.742						32.956	22.754	42.658	67.399	27.747	34.996																		171.915	189.098
														12.41	16.706	7.716	4.779	30.822	40.351						30.189	25.753	31.06	35.285	17.494	22.383																		167.68	187.295
														19.252	17.127	7.894	4.415	33.85	17.051						39.931	23.368	20.862	29.597	29.263	23.455																		161.937	185.346
														13.866	18.473	6.661	13.26	6.495	36.101						29.161	27.583	32.204	37.021	47.117	42.069																		158.458	184.997
														11.593	17.506	36.499	13.098	8.949	26.924						35.321	26.708	28.144	37.775	27.203	38.778																		155.23	183.953
														11.412	27.703	11.305	10.089	11.589	9.188						34.442	38.487	30.012	48.058	48.382	32.618																		155.23	183.942
														11.855	14.466	10.967	4.396	8.948	12.656						28.459	25.261	29.708	39.379	23.463	50.934																		151.133	183.891
														8.01	15.91	11.27	3.52	5.397	10.674						27.401	41.039	21.064	39.893	47.929	59.553																		149.416	173.814
														5.282	19.06	11.704	3.006	15.26	48.519						58.781	34.642	38.431	42.574	61.121	17.756																		146.186	166.892
														6.877	20.728	10.204	5.683	9.748	10.43						31.141	21.696	45.345	22.884	63.684	34.233																		141.839	166.804
														8.057	21.779	13.741	6.273	11.89	45.86						22.402	21.873	19.465	30.513	25.648	44.074																		139.819	164.939
														18.882	28.183	13.009	19.707	11.014	31.973						29.535	18.897	67.401	26.635	32.258	49.41																		138.589	164.68
														31.007	8.332	49.407	10.548	5.472	11.401						21.684	22.681	38.712	24.246	52.888	52.086																		131.464	164.156
														25.571	9.752	36.848	3.291	11.581	10.607						17.014	24.588	36.799	40.835	62.776	35.182																		129.836	162.827
														28.835	15.157	9.723	4.09	10.345	13.727						18.047	18.505	34.823	72.269	23.058	36.065																		116.061	162.17
														7.483	13.417	11.199	2.554	11.054	10.757						36.766	28.622	45.038	40.428	49.375	30.199																		114.902	160.856
														12.044	14.646	17.976	5.51	8.833	9.759						32.684	28.005	45.711	38.14	26.537	39.719																		112.308	159.838
														10.85	6.979	6.173	1.875	6.662	9.009						30.108	18.608	24.904	49.946	29.003	35.338																		111.924	158.237
														9.474	5.215	6.711	9.209	55.217	27.397						34.802	27.972	64.678	63.704	37.689	29.403																		111.695	157.657
														6.478	9.107	15.547	13.284	10.519	19.886						48.185	30.535	43.826	51.573	31.962	29.832																		111.029	152.759
														36.573	10.58	10.554	10.8	50.264	8.657						40.845	24.675	42.614	30.029	28.657	35.168																		104.912	152.361
														8.783	20.813	14.441	43.04	46.943	8.5						45.054	11.292	18.352	87.001	32.353	28.146																		104.765	152.191
														11.294	23.843	25.137	4.699	39.314	10.714						20.998	16.616	42.931	27.022	28.729	30.674																		103.346	150.626
														12.12	27.689	19.837	4.974	10.256	8.486						21.097	20.082	43.051	40.397	31.616	32.367																		99.583	150.448
														9.766	22.63	17.866	4.398	28.021	6.327						34.342	20.728	27.186	34.117	25.745	28.639																		98.182	144.41
														9.829	2.571	32.148	11.302	31.848	8.796						21.423	27.944	33.651	37.829	23.482	41.232																		97.587	143.529
														11.501	16.902	33.866	10.37	8.732	3.253						29.787	21.079	38.562	35.967	22.646	29.561																		94.973	139.521
														7.943	11.636	21.886	13.455	14.887	7.046						24.809	20.997	27.116	42.671	19.015	28.842																		94.023	136.378
														8.634	21.378	11.688	13.759	28.069	6.045						25.197	22.644	35.807	45.298	8.475	27.548																		88.698	130.494
														7.575	3.607	11.993	2.103	20.686	14.025						25.047	22.901	33.806	75.116	30.072	37.584																		88.698	129.047
														27.928	20.491	10.167	8.376	36.11	13.2						20.541	19.031	46.421	30.574	29.114	60.191																		85.563	111.608
														14.917	36.317	14.073	5.918	18.549	8.02						19.504	30.244	41.833	42.104	19.583	43.795																		85.028	109.512
														14.067	53.253	25.875	3.32	14.266	6.722						14.475	16.504	39.609	30.215	27.031	48.859																		84.945	96.644
														14.353	42.724	23.237	8.156	18.002	5.503						19.252	29.854	24.653	37.421	44.418	29.818																		81.447	83.716
																			7.467																													73.655	77.554
																			8.08
																			31.167
																									The statistical tests																							The statistical tests
													The statistical tests												Use ordinary one-way ANOVA, unpaired t-test via Prism																							Use ordinary one-way ANOVA, unpaired t-test via Prism
													Use ordinary one-way ANOVA, unpaired t-test via Prism												untreated shNT vs. cGAMP shNT		P 0.0001																					shNT & shNT vs. shSTING & shNT
													untreated shNT vs. cGAMP shNT		P 0.0001										cGAMP shNT vs. cGAMP shTCAF1#1		P 0.0001																					shSTING & shNT vs. shSTING & shTCAF1#1
													cGAMP shNT vs. cGAMP shTCAF1#1		P 0.0001										cGAMP shNT vs. cGAMP shTCAF1#2		P 0.0001																					shSTING & shNT vs. shSTING & shTCAF1#4
													cGAMP shNT vs. cGAMP shTCAF1#2		P 0.0001
																									Note: Prism does not provide actual p value numbers when smaller than 0.0001.																							Note: Prism does not provide actual p value numbers when smaller than 0.0001.
													Note: Prism does not provide actual p value numbers when smaller than 0.0001.
[truncated: 4 more columns]

## Sheet: Figure5
	Fig.5A: # of PLA puncta per cell									Fig.5B: # of PLA puncta per cell									Fig.5C: WB									Fig.5D: CO-IP WB																	Fig.5E: CO-IP WB
		reagent siCtrl	reagent siTCAF1#1	reagent siTCAF1#2	DNA siCtrl	DNA siTCAF1#1	DNA siTCAF1#2					siCtrl reagent	siTCAF1#1 reagent	siTCAF1#2 reagent	cGAMP siCtrl	cGAMP siTCAF1#1	cGAMP siTCAF1#2					STING-HA + TRPV2-Flag
		44	69	82	0	7	69					36	21	50	45	45	9
		0	117	9	0	9	51					41	42	53	24	12	1
		1	109	10	2	35	8					21	39	24	1	21	3
		59	108	6	3	0	44					20	14	33	1	15	8
		42	115	15	0	0	49					29	11	49	1	42	18
		6	66	15	5	1	6					47	19	36	3	39	64
		1	42	10	0	17	24					66	74	89	2	61	59
		2	2	14	0	15	7					15	99	45	1	4	29
		5	3	39	0	24	9					15	85	44	7	0	2
		9	61	20	4	35	5					44	113	37	4	2	0
		11	57	60	4	1	5					2	89	40	24	0	0
		3	122	92	3	3	11					1	21	0	1	52	11
		7	71	128	5	0	2					2	19	1	7	27	19
		9	11	133	2	1	1					3	14	3	0	28	24
		21	7	115	0	4	4					10	17	44	1	26	27
		12	17	83	0	25	26					24	115	0	5	2	21
		21	16	90	0	47	50					97	129	26	26	0	15
		21	18	129	1	11	77					16	145	39	16	1	89
		19	47	33	0	2	36					19	167	27	24	80	78
		25	29	35	20	7	40					89	98	24	26	78	2
		36	10	79	15	12	12					54	135	78	1	82	10
		16	31	53	4	30	1					48	141	14	17	41	39
		7	27	11	0	25	110					42	12	107	5	2	31
		9	9	7	0	19	125					66	37	98	4	0	5
		35	10	13	15	44	66					68	69	86	9	0	122
		10	17	15	19	21	24					43	54	24	3	0	105
		30	13	55	2	10	7					16	17	88	1	10	33
		26	25	67	0	12	6					61	2	42	6	1	35
		44	33	105	0	28	4					68	1	62	1	5	2
		11	12	48	0	15	1					39	3	51	16	8	8
		10	9	99	14	19	0					126	1	12	70	7	7
		20	7	109	0	26	0					19	17	154	0	7	2
		15	8	116	0	47	4					22	124	125	2	9	93
		125	31	67	0	15	3					109	139	36	1	21	22
		139	29	33	1	19	1					110	33	27	3	6	31
		150	40	45	3	14	19					10	31	28	10	8	6
		14	33	31	0	27	0					21	120	0	13	67	2
		80	59	49	7	28	10					39	25	0	12	109	0
		75	62	31	0	39	2					78	99	29	28	124	1
		22	27	21	1	35	5					0	132	1	14	90	7
		11	2	36	0	5	3					47	121	0	11	0	37
		4	1	28	2	31	4					31	111	23	39	1	49
		92	14	24	0	11	99					87	19	9	45	3	31
		29	17	146	3	17	106					25	6	8	59	10	29
		4	0	149	2	18	87					58	45	3	9	45	12
		0	1	82	0	3	0					40	31	11	12	33	28
		12	20	89	1	27	4					80	24	69	70	62	19
		5	19	28	0	24	4					62	36	108	65	59	50
		4	7	19	0	12	5					51	26	33	15	10	12
		0	18	15	7	31	46					10	49	28	28	27	1
		60	31	3	0	32	49					14	34	22	42	49	9
		31	4	9	0	95	39					15	89	10	45	42	15
		58	7	1	0	34	27					25	49	33	38	0	69
		33	10	2	1	22	52					7	5	2	55	0	70
		41	47	16	0	23	22					11	35	0	19	23	55
		4	4	3	0	18	14					60	0	6	25	3	7
		12	52	4	0	17	35					8	3	3	6	32	13
		2	39	0	2	25	0					13	10	1	0	70	17
		0	36	0	0	29	4					32	9	10	0	75	24
		0	33	1	0	0	63					24	19	19	4	110	29
		4	59	0	0	2	42					7	3	7	60	60	6
		1	91	0	0	8	49					5	24	18	47	58	2
		27	44	4	0	33	50					8	3	69	50	65	1
		5	65	20	1	99	17					6	4	24	6	0	0
		1	69	2	1	69	30					5	12	38	15	1	8
		17	30	5	0	44	27					14	23	30	19	15	20
		50	12	3	0	37	21					35	41	8	3	44	48
		55	4	4	0	37	96					0	59	20	8	0	1
		0	5	21	1	30	104					70	119	18	3	10	1
		4	14	17	1	0	40					59	48	0	12	17	2
		5	4	10	11	1	55					33	69	39	2	8	3
		6	2	16	0	7	52					60	83	43	6	72	6
		11	0	42	0	3	11					104	79	1	4	31	5
		71	0	73	1	35	28					1	90	4	13	33	24
		14	29	42	4	20	27					10	0	25	13	12	57
		0	33	89	2	5	19					48	0	0	12	13	52
		0	24	85	0	1	9					53	49	29	3	4	33
		7	28	72	0	9	11					4	30	4	41	7	28
		2	4	42	1	41	8					0	27	3	25	10	72			Fig.5C: quantified WB results
		4	7	49	1	29	7					0	44	21	50	29	29				reagent siCtrl	reagent siTCAF1	DNA siCtrl	DNA siTCAF1
		7	21	25	0	17	1					0	13	40	10	2	42				1	1.12	0.6	0.81
		4	2	35	0	15	64					1	15	17	8	1	39				1	0.91	0.4	0.61
		2	8	38	0	0	88					37	57	31	5	5	13				1	1.15	0.4	0.74
		5	10	4	1	10	65					2	62	19	4	25	11
		1	2	18	0	35	55					38	2	78	33	15	6
		6	4	14	0	53	23					55	5	79	32	36	12				The statistical tests
		4	10	8	0	43	21					27	1	30	0	0	8				Use ordinary one-way ANOVA, unpaired t-test via Prism
		35	14	10	0	6	10					49	0	58	0	17	3				reagent siCtrl vs. DNA siCtrl		P=0.0013
		8	19	17	1	1	11					36	1	70	1	10	11				DNA siCtrl vs. DNA siTCAF1		P=0.0462
		27	26	5	0	11	9					72	0	62	3	6	6
		9	31	0	4	20	67					19	0	49	25	1	72
		6	44	4	0	25	65					0	4	37	18	2	38
		22	22	85	0	52	55					2	17	39	8	7	17
		0	0	41	0	44	56					1	11	24	1	0	2
		0	6	35	1	40	47					2	35	21	7	1	33
		43	15	29	0	40	48					30	4	24	18	60	46
		25	11	12	0	14	4					49	12	17	61	49	30
		45	15	2	1	13	3					0	8	30	65	55	29
		56	0	0	2	12	30					2	0	0	3	0	6
		9	6	0	7	1	8					8	4	2	25	0	7
		137	2	0	0	66	3					15	1	31	70	1	2
		1	3	0	0	23	6					29	6	4	49	3	2
		8	2	0	0	42	17					24	11	5	4	82	10
		7	2	1	0	2	3					88	1	0	13	29	0
		24	2	0	0	46	29					129	60	0	14	30	6
		21	0	11	0	29	21					7	9	2	13	13	1
		26	0	8	2	35	19					3	29	87	17	9	0
		0	25	15	2	36	22					5	13	32	2	17	7
		12	7	5	2	59	1					7	15	41	1	3	3
		5	10	3	3	42	4					2	17	22	4	38	10
		15	33	0	5	4	2					4	20	0	2	35	5
		27	38	0	7	7	9					31	60	0	2	6	18
		0	16	1	9	0	13					92	57	3	7	9	15
		0	24	15	1	1	119					82	72	24	0	3	14
		0	35	26	2	3	27					51	89	11	11	10	11
		1	34	8	0	5	11					9	35	0	12	1	14
		1	4	6	0	8	13					22	39	26	11	68	21
		4	5	7	10	32	1					17	31	0	69	36	52
		119	0	35	0	5	2					28	38	1	72	24	16
		87	2	29	0	8	48					14	23	45	53	44	21
		64	3	18	0	1	42					49	17	66	44	2	26
		92	21	17	0	10	38					37	4	15	1	2	3
		29	15	21	1	30	53					58	0	68	10	4	9
		7	3	28	2	16	51					0	1	56	48	8	18
		40	4	5	3	10	1					3	1	42	1	1	29
		42	17	4	5	12	4					4	0	44	7	106	4
		67	10	1	0	1	7					10	0	80	1	92	0
		14	65	0	0	1	4					58	0	20	0	80	0
		60	33	1	0	1	9					65	0	13	0	70	9
		62	35	0	0	5	0					73	0	25	0	29	127
		89	42	0	0	5	2					89	2	22	5	14	9
		4	76	40	1	1	2					71	26	0	0	11	11
		0	83	42	0	15	1					82	20	53	30	17	4
		4	22	0	0	11	3					0	1	30	0	5	15
		2	24	0	3	9	2					0	1	59	1	0	0
		5	15	0	11	3	0					4	3	55	17	14	48
		21	14	3	1	42	12					18	2	1	40	7	24
		2	11	17	15	45	3					1	14	30	3	26	39
		19	12	15	7	5	21					9	11	34	0	8	47
		28	13	8	12	0	12					0	27	25	0	42	60
		10	7	29	14	0	20					95	15	45	3	5	31
		14	5	35	2	4	3					98	40	58	4	40	48
		15	2	37	9	3	10					65	87	79	5	19	54
		0	35	10	12	4	8					77	102	54	1	22	39
		1	4	14	4	17	15					8	4	46	13	36	11
		11	0	15	1	34	20					20	6	59	5	39	20
		18	3	5	0	0	16					45	10	31	0	29	4
		21	103	12	17	0	8					60	8	84	9	8	44
		1	124	14	14	3	30					77	15	40	20	26	21
		3	15	4	2	18	13					11	70	80	4	4	66
			The statistical tests										The statistical tests
			Use ordinary one-way ANOVA, unpaired t-test via Prism										Use ordinary one-way ANOVA, unpaired t-test via Prism
			reagent shNT vs. dsDNA shNT		P 0.0001								untreated shNT vs. cGAMP shNT		P 0.0001
			dsDNA shNT vs. dsDNA shTCAF1#1		P 0.0001								cGAMP shNT vs. cGAMP shTCAF1#1		P=0.0013
			dsDNA shNT vs. dsDNA shTCAF1#2		P 0.0001								cGAMP shNT vs. cGAMP shTCAF1#2		P=0.0066
			Note: Prism does not provide actual p value numbers when smaller than 0.0001.									"Note: Prism does not provide actual p value numbers when smaller than 0.0001. "

## Sheet: Figure S1
Fig. S1A: WB																	Fig.S1C: quantified BrdU signals											Fig.S1D: WB									Fig.S1D：quantified BrdU signals								Fig.S1E: WB
																					Numbers in gray: background, gray dots. Numbers in green: BrdU positivie signals, green dots																Numbers in gray: background, gray dots			Numbers in green: BrdU positivie signals, green dots
																					shNT_H2O	shTCAF1_H2O	shTCAF1 + Flag-TCAF1_H2O	shNT_HU	shTCAF1_HU	shTCAF1 + Flag-TCAF1_HU											WT_H2O	TCAF1 KO_H2O	TCAF1 KO + Flag-TCAF1_H2O	WT_HU	TCAF1 KO_HU	TCAF1 KO + Flag-TCAF1_HU
																					6.85565e+06	8.82159e+06	9.45393e+06	1.62316e+07	18264141	1.58948e+07											2393398	3442550	3657719	16368430	18936970	16049640
																					6.8572e+06	8.78292e+06	9.0986e+06	1.61056e+07	1.81288e+07	1.58909e+07											2415056	3439913	3504446	13708590	17659620	15713900
																					6.85762e+06	8.76021e+06	8.60532e+06	1.60752e+07	1.79064e+07	1.55389e+07											2417519	3392626	3496059	13105700	16792390	15175940
																					6.85985e+06	8.72708e+06	8.29822e+06	15868637	1.76719e+07	15389432											2421751	3373873	3485200	12995440	16751060	14804120
																					6.88542e+06	8.44024e+06	8.23784e+06	1.5764e+07	17659013	15369611											2429055	3339124	3368972	12805520	16619030	14219800
																					6.88603e+06	8.02973e+06	8.18893e+06	1.57289e+07	1.75982e+07	1.53558e+07											2463108	3318294	3231234	12422500	16499630	12583360
																					6.88725e+06	7.99166e+06	8.10371e+06	1.53673e+07	1.75472e+07	1.53501e+07											2485398	3254248	3183043	12224850	16461450	11988910
																					6.91288e+06	7.84059e+06	8.07846e+06	1.48969e+07	17481528	1.52505e+07											2504640	3209131	3091106	11861240	15640700	11579350
																					6.91688e+06	7.83272e+06	7.9399e+06	1.46192e+07	17320602	1.51682e+07											2505906	3206646	3079285	11632620	15118180	11072100
																					6.92061e+06	7.79878e+06	7.93495e+06	14048282	1.72326e+07	15073016											2522320	3182962	3058570	11508350	15055990	10996240
																					6.93559e+06	7.69995e+06	7.77792e+06	1.39328e+07	1.71382e+07	1.4979e+07											2650362	3168281	2993666	11395660	14988630	10910760
																					6.93816e+06	7.67817e+06	7.77484e+06	1.39013e+07	1.70365e+07	1.48101e+07											2733658	3164582	2982821	11395270	14693940	10826620
																					6.94651e+06	7.63385e+06	7.65548e+06	13648008	1.69009e+07	1.47223e+07											2781688	3154471	2977456	11345750	14650180	10749780
																					6.96151e+06	7.59845e+06	7.62281e+06	1.35353e+07	1.68545e+07	1.45199e+07											2824166	3142876	2975812	11336430	14392360	10710100
																					6.98445e+06	7.54544e+06	7.59503e+06	13383126	1.67978e+07	1.42727e+07											2838997	3099494	2923299	11191960	13968980	10646200
																					7.03128e+06	7.48243e+06	7.4797e+06	1.30045e+07	1.67176e+07	1.40961e+07											2843918	3081759	2866973	11090420	13693060	10624370
																					7.0348e+06	7.47258e+06	7.47463e+06	1.25818e+07	1.65107e+07	1.40619e+07											2855338	3045501	2843922	10819590	13573560	10559280
																					7.03558e+06	7.39567e+06	7.44743e+06	1.25608e+07	1.6158e+07	1.38036e+07											2878932	3043943	2837840	10747700	13356370	10523280
																					7.04193e+06	7.39411e+06	7.41176e+06	1.24342e+07	1.61103e+07	1.38021e+07											2883439	3036827	2815942	10313870	13244860	10375950
																					7.04709e+06	7.38938e+06	7.37048e+06	1.22107e+07	15992391	1.37199e+07											2926314	3035722	2811798	10213510	13026020	10275220
																					7.06017e+06	7.38505e+06	7.2545e+06	1.20812e+07	1.57621e+07	1.31351e+07											2933084	3034567	2770538	9886019	13018450	10069350
																					7.06281e+06	7.3802e+06	7.23813e+06	1.20153e+07	1.55226e+07	1.31136e+07											251943	3032275	2758255	9800382	12962670	9955583
																					7.07408e+06	7.30608e+06	7.14114e+06	1.19788e+07	1.54915e+07	1.28208e+07											369286	3023305	2731755	9719113	12851170	9871056
																					7.10164e+06	7.27647e+06	7.13572e+06	1.19713e+07	1.53744e+07	12746552											372598	2966082	2730363	9690326	12769160	9831290
																					7.13934e+06	7.21608e+06	7.10142e+06	1.18786e+07	1.5227e+07	1.23658e+07											393721	2956552	2679450	9688936	12683410	9674003
																					7.17258e+06	7.19588e+06	7.07345e+06	1.17739e+07	1.51708e+07	1.21464e+07											405406	2954188	2664684	9669742	12673760	9663315
																					7.18631e+06	7.11935e+06	7.01777e+06	1.17047e+07	1.50989e+07	1.20189e+07											409776	2939436	2664272	9653389	12668320	9638893
Fig. S1B: clonogenic assay																					7.19527e+06	7.11663e+06	6.95748e+06	1.1682e+07	1.49067e+07	11810839											413224	2926192	2633481	9639373	12490050	9635780
																					7.22819e+06	7.08239e+06	6.91724e+06	11540598	1.48505e+07	1.17979e+07											418981	2922722	2621474	9599685	12436140	9635507
HU concentration (mM)	shNT			shTCAF1																	7.36089e+06	7.05809e+06	6.91063e+06	1.14488e+07	1.48086e+07	1.16274e+07											422403	2906820	2617421	9490348	12374130	9386497
0	1	1	1	1	1	1															7.44061e+06	7.05553e+06	6.90976e+06	1.14006e+07	1.47549e+07	11544897											424410	2893358	2616032	9417562	12340360	9215753
0.5	0.857502	0.833651	0.841341	0.695255	0.741285	0.725529															7.44123e+06	7.0083e+06	6.88767e+06	1.13934e+07	1.44994e+07	1.15358e+07											426501	2882944	2611386	9367875	12227320	9118864
1	0.791273	0.684272	0.728342	0.389047	0.451515	0.43188															7.45382e+06	7.00535e+06	6.87658e+06	1.12847e+07	1.4437e+07	1.12225e+07											435183	2876779	2594904	9292464	12114510	9070582
2	0.502555	0.499252	0.408698	0.243472	0.197704	0.21573															7.45898e+06	7.00286e+06	6.87593e+06	1.1249e+07	1.43679e+07	1.12192e+07											436530	2876480	2567492	9265134	12015910	9060648
																					7.49134e+06	6.98688e+06	6.84895e+06	1.12283e+07	1.41654e+07	1.11209e+07											439473	2874495	2561148	9249935	11975990	8983569
																					7.53824e+06	6.97786e+06	6.83332e+06	1.11782e+07	1.40088e+07	1.09504e+07											440402	2837032	2552894	9246408	11851060	8964688
Bleo concentration (ng/ml)	shNT			shTCAF1																	7.55631e+06	6.97652e+06	6.81816e+06	1.10797e+07	1.39965e+07	1.09357e+07											441579	2814784	2549086	9221929	11638660	8914207
0	1	1	1	1	1	1															7.6316e+06	6.95068e+06	6.81022e+06	1.10382e+07	1.36876e+07	1.08834e+07											445417	2799936	2545894	9206780	11595270	8875118
250	0.440669	0.484137	0.448526	0.549987	0.491391	0.455885															7.67248e+06	6.94276e+06	6.80013e+06	1.10228e+07	1.35743e+07	10841869											451798	2791846	2528729	9113013	11331330	8849262
500	0.336442	0.335637	0.357949	0.361221	0.352046	0.323074															7.68818e+06	6.93969e+06	6.79761e+06	1.08999e+07	13569830	1.07097e+07											454715	2783537	2517691	9106614	11327750	8820822
1000	0.208885	0.185561	0.182963	0.197792	0.180479	0.170269															7.78456e+06	6.93585e+06	6.79461e+06	1.08385e+07	1.35005e+07	1.06809e+07											454967	2764238	2512232	9100169	11220310	8623509
																					8.04285e+06	6.84433e+06	6.79362e+06	1.08279e+07	13394566	1.06531e+07											456041	2759911	2464448	8945391	11157490	8602423
CPT concentration (µM)	shNT			shTCAF1																	8.07152e+06	6.84289e+06	6.77735e+06	10814488	1.33072e+07	1.064e+07											456042	2741367	2461182	8905498	11137910	8576339
0	1	1	1	1	1	1															8.14167e+06	6.83622e+06	6.76984e+06	1.06231e+07	1.31836e+07	1.06335e+07											457683	2735594	2460034	8832806	10974720	8559501
0.1	0.867009	0.806018	0.74764	0.860618	0.77104	0.75404															1.31623e+06	6.82727e+06	6.75606e+06	1.06039e+07	1.30465e+07	1.06099e+07											466436	2727896	2451901	8797743	10918620	8400774
0.5	0.53255	0.513119	0.350995	0.440658	0.483622	0.314884															1.41849e+06	6.82715e+06	6.74139e+06	1.05993e+07	1.29317e+07	1.06067e+07											466802	2723025	2442251	8760054	10821370	8398105
1	0.285649	0.179756	0.284612	0.323384	0.166933	0.229146															1.47717e+06	6.82388e+06	6.73421e+06	1.0588e+07	1.29004e+07	1.05981e+07											475363	2721458	2437398	8728288	10806490	8396904
																					1.76806e+06	6.81655e+06	6.72446e+06	1.04648e+07	1.28119e+07	1.05849e+07											475987	2718162	2433298	8720424	10806180	8343604
																					1.77586e+06	6.79937e+06	6.71529e+06	9.99504e+06	1.2809e+07	1.05325e+07											483903	2708275	2413882	8679207	10770270	8242723
The statistical tests																					1.82393e+06	6794661	6.69723e+06	9.93972e+06	1.27515e+07	1.05046e+07											485020	2706212	2411362	8571689	10626390	8239212
Use ordinary one-way ANOVA, unpaired t-test via Prism																					1.82502e+06	6.76673e+06	6.6917e+06	9.85335e+06	12700755	10377205											490288	2704029	2400587	8536222	10443560	8202446
0.5mM HU shNT vs shTCAF1		P=0.0013																			1.83877e+06	6.75336e+06	6.6899e+06	9.82348e+06	1.26912e+07	1.03379e+07											496148	2691340	2381949	8512334	10440600	8189280
1mM HU shNT vs shTCAF1		P=0.0010																			1.84147e+06	6.74904e+06	6.6725e+06	9.7277e+06	1.26722e+07	10270554											498860	2681779	2356017	8509920	10375410	8104984
2mM HU shNT vs shTCAF1		P=0.0017																			1.84657e+06	6.74436e+06	6.64657e+06	9.52075e+06	1.26086e+07	1.01116e+07											500618	2677538	2347868	8444120	10306990	8075128
250ng/ml Bleo shNT vs shTCAF1		P=0.2473																			1.89908e+06	6.74085e+06	6.56911e+06	9.507e+06	1.24796e+07	1.00524e+07											503046	2661765	2329984	8398722	10305940	8073412
500ng/ml Bleo shNT vs shTCAF1		P=0.8847																			1.90696e+06	6.73319e+06	6.5628e+06	9.42013e+06	1.23748e+07	1.00331e+07											503702	2650420	2328716	8359201	10292690	7999492
1000ng/ml shNT vs shTCAF1		P=0.4501																			1.96499e+06	6.7238e+06	6.54611e+06	9.41235e+06	1.23073e+07	9.96476e+06											505948	2650264	2323026	8356002	10268600	7978328
0.1uM CPT shNT vs shTCAF1		P=0.8192																			1.97139e+06	6.70901e+06	6.54577e+06	9.39098e+06	12284982	9.72609e+06											507212	2635366	2293028	8334958	10212680	7928343
0.5uM CPT shNT vs shTCAF1		P=0.5310																			1.97845e+06	6.70202e+06	6.5397e+06	9.23059e+06	1.2274e+07	9.70761e+06											507510	2622300	2283900	8321703	10165470	7927522
1uM CPT shNT vs shTCAF1		P=0.8679																			1.9945e+06	6.70158e+06	6531421	9.16749e+06	1.22699e+07	9.68896e+06											508173	2615387	2277840	8161924	10082290	7903588
																					1.99921e+06	6.69888e+06	6.5131e+06	9.15387e+06	1.22131e+07	9.56305e+06											508874	2610398	2274900	8032616	9990674	7878158
																					2.00256e+06	6.66749e+06	6.50191e+06	9.11637e+06	1.21855e+07	9.55284e+06											509627	2597056	2273483	8028652	9946404	7866842
																					2.01282e+06	6.66353e+06	6.49917e+06	9.07526e+06	1.21513e+07	9.48786e+06											510281	2593324	2263074	7923806	9880132	7837155
																					2.01959e+06	6.66346e+06	6.49667e+06	9.05745e+06	12112614	9.44331e+06											512607	2590707	2261046	7840199	9833889	7833888
																					2.03066e+06	6.65818e+06	6.48275e+06	9.03579e+06	1.2017e+07	9.4074e+06											512863	2586486	2242442	7826765	9833641	7792206
																					2.05602e+06	6.65475e+06	6.47806e+06	9.01946e+06	1.19725e+07	9.32864e+06											514535	2583972	2237803	7811607	9747697	7763596
																					2.05912e+06	6.62678e+06	6.4724e+06	8.9952e+06	1.19646e+07	9.32782e+06											515179	2583895	2235599	7760830	9737063	7685360
																					2.06328e+06	6.62179e+06	6.44843e+06	8.94364e+06	1.19347e+07	9.29003e+06											516874	2582699	2203820	7736026	9647029	7557262
																					2.08048e+06	6.61155e+06	6.44377e+06	8.94341e+06	1.18839e+07	9.28385e+06											516976	2574097	2199804	7714286	9600352	7556453
																					2.1155e+06	6.59914e+06	6.42929e+06	8.83938e+06	1.17601e+07	9.1612e+06											519129	2569330	2197287	7713228	9575157	7509700
																					2.12512e+06	6.59157e+06	6.41393e+06	8.83893e+06	1.1721e+07	8.99661e+06											519698	2566906	2196722	7692363	9565316	7506014
																					2.13547e+06	6.58145e+06	6.41226e+06	8.76946e+06	1.17195e+07	8.89075e+06											520616	2556002	2189492	7688618	9524109	7485512
																					2.1387e+06	6.57131e+06	6408934	8.7361e+06	1.16935e+07	8.81861e+06											521005	2552204	2171850	7683014	9480913	7461406
																					2.14973e+06	6.56322e+06	6.3996e+06	8.73231e+06	1.15957e+07	8.6676e+06											523454	2549531	2160820	7613735	9471208	7442443
																					2.15298e+06	6.55478e+06	6.37361e+06	8.6929e+06	1.15848e+07	8.6527e+06											524822	2547509	2159295	7520624	9466706	7353544
																					2.15572e+06	6.5349e+06	6.37176e+06	8.66721e+06	1.1484e+07	8.63774e+06											525605	2547262	2150068	7430630	9433865	7341584
																					2.16533e+06	6.5308e+06	6.37162e+06	8.66629e+06	1.14373e+07	8.62545e+06											526414	2536925	2136360	7363154	9427925	7324750
																					2.16618e+06	6.49891e+06	6.37015e+06	8.65187e+06	1.13928e+07	8.57877e+06											526462	2535280	2115139	7304262	9395902	7322771
																					2.16843e+06	6.49849e+06	6.36339e+06	8.60863e+06	1.13917e+07	8.5745e+06											528486	2530372	2107659	7301606	9389921	7301798
																					2.1838e+06	6.48159e+06	6.36058e+06	8.58429e+06	1.13426e+07	8.55341e+06											529371	2527344	2103060	7272542	9389521	7273136
																					2.18464e+06	6.48159e+06	6.3541e+06	8.52554e+06	11340978	8.49107e+06											529381	2526734	2096008	7271053	9344767	7261501
																					2.19047e+06	6.46833e+06	6.35176e+06	8.50498e+06	1.13283e+07	8.39617e+06											529464	2522338	2095316	7187375	9315342	7244103
																					2.19881e+06	6.4675e+06	6.32798e+06	8.48855e+06	1.13165e+07	8.39543e+06											529980	2520050	2087466	7159181	9235187	7243202
																					2.20022e+06	6.46448e+06	6.32735e+06	8.48554e+06	1.13009e+07	8.32474e+06											530562	2514744	2085882	6982897	9199487	7210321
																					2.20867e+06	6.43027e+06	6.31401e+06	8.46498e+06	11279644	8.27693e+06											531117	2505160	2073486	6977525	9193954	7178840
																					2.22676e+06	6.41459e+06	6.31347e+06	8.40548e+06	1.12724e+07	8.23259e+06											531632	2504408	2073162	6917724	9148096	7141910
																					2.23027e+06	6.39865e+06	6.31163e+06	8.37642e+06	1.12644e+07	8.21054e+06											532198	2502014	2064585	6892966	9126825	7031894
																					2.2322e+06	6.39704e+06	6.30899e+06	8.36618e+06	1.12588e+07	8.12267e+06											532968	2499637	2063259	6837330	9080046	7028078
																					2.24425e+06	6.38931e+06	6.28826e+06	8.36529e+06	1.11643e+07	8.09625e+06											533190	2498402	2057725	6837038	9048457	6983598
																					2.24697e+06	6.37814e+06	6.25643e+06	8.3301e+06	1.09086e+07	8.08406e+06											533200	2495437	2051254	6830813	8956398	6969388
																					2.24966e+06	6.37674e+06	6.25342e+06	8.31591e+06	10866986	8.08037e+06											533771	2494581	2051158	6774193	8946127	6933404
																					2.25657e+06	6.37015e+06	6.23953e+06	8.27593e+06	1.08524e+07	8.03017e+06											534446	2492349	2043544	6753117	8908117	6905794
																					2.26141e+06	6.3676e+06	6.21685e+06	8.26661e+06	1.08338e+07	8.02185e+06											534893	2490339	2041584	6731660	8900109	6869730
																					2.27247e+06	6.36483e+06	6.21298e+06	8.24169e+06	1.08014e+07	7.99559e+06											536615	2485692	2034407	6703942	8876057	6819510
																					2.27368e+06	6.34586e+06	6.20891e+06	8.221e+06	1.07866e+07	7.97583e+06											537156	2474442	2028509	6685020	8856472	6748704
																					2.27797e+06	6.3429e+06	6199428	8.21619e+06	1.06825e+07	7.97362e+06											537880	2473408	2023877	6601730	8849350	6714604
																					2.28579e+06	6.32126e+06	6.19877e+06	8.20576e+06	1.06695e+07	7.88308e+06											540074	2472242	2023337	6476170	8817544	6663988
																					2.28749e+06	6.32015e+06	6.19653e+06	8.1325e+06	1.06463e+07	7.84141e+06											540329	2468706	2021684	6426406	8781672	6545118
																					2.28794e+06	6.30951e+06	6.17708e+06	8.07279e+06	1.06298e+07	7.83767e+06											541618	2468352	2019594	6425746	8735424	6468299
																					2.29207e+06	6.30036e+06	6.17277e+06	8.04299e+06	1.0604e+07	7.82846e+06											543935	2453449	2006665	6390097	8707394	6456114
																					2.30424e+06	6.29424e+06	6.16912e+06	8.0216e+06	10531251	7.80768e+06											544493	2437091	1997182	6385900	8691418	6425049
																					2.31018e+06	6.29236e+06	6.15772e+06	8.01207e+06	1.05156e+07	7.79615e+06											546070	2436301	1984991	6330554	8687396	6422218
																					2.31154e+06	6.28853e+06	6.14931e+06	7.96313e+06	1.04712e+07	7760311											546653	2430288	1981192	6318270	8681592	6393483
																					2.31641e+06	6.2769e+06	6.10695e+06	7.96301e+06	10443734	7.6702e+06											548568	2430047	1973132	6229436	8651670	6344923
																					2.32348e+06	6.25885e+06	6.10153e+06	7.89619e+06	1.03999e+07	7.66846e+06											548636	2429713	1970642	6213772	8648864	6342310
																					2.32421e+06	6.24967e+06	6.09944e+06	7.88561e+06	1.03914e+07	7.65475e+06											548758	2427320	1968557	6153723	8558198	6281130
																					2.32681e+06	6.19063e+06	6098381	7.88006e+06	1.03891e+07	7.60989e+06											549332	2422081	1967808	6147410	8520489	6240354
																					2.33097e+06	6.18555e+06	6.08523e+06	7.87714e+06	1.03766e+07	7.50895e+06											551156	2417006	1967271	6136936	8518710	6204666
																					2.33205e+06	6164077	6.07666e+06	7.87483e+06	1.03631e+07	7.5003e+06											551347	2414822	1964726	6135843	8480841	6170211
																					2.33333e+06	6.16158e+06	6.06614e+06	7.86989e+06	1.03308e+07	7.49805e+06											551472	2414712	1959251	6127888	8479092	6115178
																					2.33748e+06	6.1407e+06	6.06215e+06	7.84034e+06	1.03107e+07	7.4345e+06											551712	2411008	1952755	6050186	8356336	6104651
																					2.34102e+06	6.13542e+06	6.05946e+06	7.83744e+06	1.02975e+07	7.42299e+06											553720	2406196	1952269	5984530	8335538	6099867
																					2.34463e+06	6.12811e+06	6.0522e+06	7.8064e+06	1.02295e+07	7.41175e+06											554718	2398773	1951262	5946018	8313338	6081437
																					2.34742e+06	6.11936e+06	6.02904e+06	7.78145e+06	1.02279e+07	7.39257e+06											555031	2398315	1950985	5899902	8293605	6075422
																					2.35688e+06	6.115e+06	6.00849e+06	7.7685e+06	1.01932e+07	7.37243e+06											555539	2395437	1947526	5869404	8265566	6026522
																					2.36117e+06	6.0746e+06	6.0066e+06	7.75052e+06	1.01142e+07	7.34556e+06											556067	2389718	1942058	5854765	8257457	6017687
																					2.36338e+06	6.05895e+06	5.99645e+06	7.71129e+06	1.00561e+07	7.32258e+06											557594	2382656	1940901	5832190	8223305	6006371
																					2.36806e+06	6.0546e+06	5.99032e+06	7.70667e+06	1.00426e+07	7.30633e+06											557623	2380813	1927497	5823184	8208458	5994277
																					2.37305e+06	6.05284e+06	5.99019e+06	7.66576e+06	1.0034e+07	7.28097e+06											557798	2379321	1925984	5808888	8167358	5967401
																					2.37344e+06	6.04582e+06	5.96119e+06	7.6301e+06	1.00218e+07	7.26473e+06											558671	2377986	1923840	5796954	8160463	5929062
																					2.37469e+06	6.04041e+06	5.95888e+06	7.63003e+06	1.00131e+07	7.24413e+06											561197	2377568	1922656	5779856	8114834	5922376
																					2.37566e+06	6.03842e+06	5.9557e+06	7.59545e+06	1.00062e+07	7.22287e+06											561847	2365846	1919016	5775126	8021580	5894498
																					2.38549e+06	6021642	5.94526e+06	7.53635e+06	9.99339e+06	7.21057e+06											562087	2365731	1914865	5717553	8002152	5884106
																					2.38706e+06	6.01973e+06	5.93925e+06	7.52189e+06	9.91812e+06	7.19908e+06											563428	2364802	1911881	5717550	7991132	5872542
																					2.39557e+06	6.01587e+06	5.93873e+06	7.5184e+06	9.91007e+06	7.1927e+06											564188	2350299	1896834	5710826	7951948	5866552
																					2.41143e+06	5.98772e+06	5.92624e+06	7.51731e+06	9.85319e+06	7.19112e+06											565319	2343286	1894897	5699384	7940371	5842117
																					2.41254e+06	5.98402e+06	5.91497e+06	7.50136e+06	9.82884e+06	7.13742e+06											566349	2339385	1889714	5693088	7891225	5809350
																					2.41418e+06	5.98282e+06	5.91138e+06	7.4767e+06	9.82686e+06	7.13446e+06											568209	2331554	1888758	5622730	7882412	5802856
																					2.4151e+06	5.97643e+06	5.89014e+06	7.44472e+06	9.81336e+06	7.09922e+06											568534	2326355	1885572	5592494	7877068	5778844
																					2.424e+06	5.96753e+06	5.8814e+06	7.42631e+06	9.79262e+06	7.06991e+06											568538	2325724	1876857	5586516	7870356	5764668
																					2.4249e+06	5.9633e+06	5.8603e+06	7.40441e+06	9.70457e+06	7.06971e+06											569777	2321147	1874079	5511550	7854522	5760523
																					2.42983e+06	5.96239e+06	5.85198e+06	7.38477e+06	9.6965e+06	7.0412e+06											571273	2320322	1871083	5489323	7823842	5750668
																					2.43549e+06	5.96121e+06	5.835e+06	7373093	9.69371e+06	7.03794e+06											571715	2318606	1867501	5476828	7794342	5741072
																					2.43597e+06	5.94817e+06	5.83169e+06	7.36996e+06	9.67621e+06	7.03707e+06											572211	2317627	1865750	5460236	7791646	5716974
																					2.44057e+06	5.94499e+06	5.82378e+06	7.33207e+06	9.66417e+06	7.02105e+06											572772	2315741	1862485	5436383	7763344	5699880
																					2.44603e+06	5.93961e+06	5.82076e+06	7.30767e+06	9.66168e+06	6.99982e+06											574315	2315292	1860464	5427552	7762589	5695836
																					2.45152e+06	5.93759e+06	5.82039e+06	7.26258e+06	9.6431e+06	6.97595e+06											574487	2315232	1860084	5422940	7739770	5675426
																					2.45255e+06	5.91846e+06	5.81424e+06	7.2594e+06	9.60085e+06	6.96427e+06											576439	2310263	1858922	5262508	7732778	5658884
																					2.45274e+06	5.91715e+06	5.81158e+06	7.24942e+06	9.60017e+06	6.93532e+06											577542	2309806	1857580	5250997	7687513	5651294
																					2.4641e+06	5.90678e+06	5.80981e+06	7.19958e+06	9.58226e+06	6.92444e+06											577717	2298961	1853313	5238514	7647503	5635869
																					2.47062e+06	5.89812e+06	5.7898e+06	7.18634e+06	9.54872e+06	6.92207e+06											578422	2294602	1851139	5224589	7604277	5632980
																					2.47399e+06	5.89361e+06	5.78798e+06	7.17625e+06	9.51025e+06	6.895e+06											578638	2291114	1849391	5181422	7592707	5623134
																					2.47677e+06	5.89085e+06	5.78296e+06	7.11404e+06	9.46504e+06	6.89471e+06											578776	2287762	1836100	5117214	7590616	5608969
																					2.48609e+06	5.88086e+06	5.77523e+06	7.11255e+06	9.37208e+06	6.83422e+06											579876	2282972	1833094	5104421	7580786	5582383
																					2.48676e+06	5.85077e+06	5.77292e+06	7.06749e+06	9.3607e+06	6.81863e+06											579954	2282030	1828251	5083368	7539368	5568206
																					2.48834e+06	5.84662e+06	5.75682e+06	7.0582e+06	9.24399e+06	6.79658e+06											580741	2281710	1826746	5007080	7511602	5558661
																					2.49198e+06	5.84621e+06	5.75178e+06	7.04215e+06	9.23958e+06	6.74757e+06											581349	2269249	1825953	4992626	7489486	5552229
																					2.49917e+06	5.82949e+06	5.74665e+06	7.03785e+06	9.23659e+06	6.73318e+06											581814	2266582	1823187	4989290	7480520	5464134
																					2.50256e+06	5.82074e+06	5.73928e+06	7.03761e+06	9.23379e+06	6.71955e+06											582933	2262851	1823150	4988736	7465728	5455742
																					2.50611e+06	5.81441e+06	5.73716e+06	7.00099e+06	9.23e+06	6.70486e+06											583119	2259808	1820791	4869732	7421681	5443822
																					2.51236e+06	5.81433e+06	5.73377e+06	6.9716e+06	9.1772e+06	6.69886e+06											583196	2256918	1817530	4856009	7417110	5427002
																					2.5147e+06	5.80703e+06	5.73244e+06	6.9657e+06	9.15258e+06	6.68901e+06											584409	2254723	1816827	4834750	7410200	5416963
																					2.51939e+06	5.79935e+06	5.73126e+06	6.96448e+06	9.08681e+06	6.66647e+06											585208	2247818	1812726	4816809	7390428	5334252
																					2.52034e+06	5.7902e+06	5.72925e+06	6.96152e+06	9.02912e+06	6.64552e+06											585559	2246817	1811676	4805004	7340652	5331436
																					2.52206e+06	5.78767e+06	5.72832e+06	6.95692e+06	8.95897e+06	6.61653e+06											586589	2241507	1800216	4742820	7311164	5314805
																					2.52479e+06	5.77021e+06	5.72832e+06	6.93999e+06	8.8683e+06	6.6034e+06											588048	2231552	1793989	4648178	7259204	5241622
																					2.53001e+06	5.77013e+06	5.72413e+06	6.93388e+06	8.80105e+06	6.60169e+06											589072	2228077	1792574	4631190	7250126	5225493
																					2.53215e+06	5.76527e+06	5.72393e+06	6.9334e+06	8.77299e+06	6.54069e+06											589159	2223880	1792118	4631042	7192600	5211414
																					2.53736e+06	5.75889e+06	5.71851e+06	6.91427e+06	8.77219e+06	6.52874e+06											589856	2220705	1789356	4609326	7189072	5210116
																					2.53784e+06	5.75403e+06	5.70465e+06	6.89653e+06	8.75503e+06	6491096											591613	2213779	1789155	4606448	7183866	5203334
																					2.54091e+06	5.7482e+06	5.69977e+06	6.88486e+06	8.71857e+06	6.45214e+06											592169	2206377	1788769	4599988	7173291	5158254
																					2.54109e+06	5.74334e+06	5.69687e+06	6.86328e+06	8.71158e+06	6.44121e+06											592376	2195028	1787820	4599928	7156230	5156752
																					2.54248e+06	5.74129e+06	5.69638e+06	6.8581e+06	8.71091e+06	6.3918e+06											592419	2194306	1786047	4599170	7131864	5101136
																					2.5446e+06	5.73959e+06	5687789	6.84442e+06	8.64191e+06	6.37959e+06											594291	2192317	1780681	4567353	7119452	5087436
																					2.5448e+06	5.70917e+06	5.68718e+06	6.82647e+06	8.61333e+06	6.37678e+06											594382	2192255	1777042	4517844	7097418	5078579
																					2.55182e+06	5.70773e+06	5.68605e+06	6.82306e+06	8.606e+06	6.32983e+06											594479	2182304	1766482	4427198	7067819	5062071
																					2.55688e+06	5.70749e+06	5.68423e+06	6.78022e+06	8.60569e+06	6.31304e+06											594815	2176209	1762933	4401569	7067182	5047482
																					2.56091e+06	5.70609e+06	5.68081e+06	6.76509e+06	8.58289e+06	6.30407e+06											594906	2172363	1759898	4379206	7040871	4988632
																					2.5679e+06	5.70447e+06	5.67476e+06	6.76475e+06	8.57285e+06	6.29425e+06											595322	2172342	1758581	4322270	7009970	4877274
																					2.57214e+06	5.70245e+06	5.66706e+06	6.7543e+06	8.55174e+06	6.29287e+06											595505	2165839	1755110	4307121	6966658	4839280
																					2.57973e+06	5.69478e+06	5.65253e+06	6.74989e+06	8.54181e+06	6.27435e+06											595749	2164218	1751652	4191232	6939936	4820960
																					2.58004e+06	5.67606e+06	5.65181e+06	6.72264e+06	8.50577e+06	6.27373e+06											596579	2163954	1747670	4144676	6929124	4777464
																					2.58433e+06	5.66846e+06	5.64884e+06	6.70659e+06	8.47649e+06	6.26032e+06											596688	2161849	1745854	3979364	6912788	4775992
																					2.58786e+06	5.65982e+06	5.64093e+06	6.69772e+06	8.45823e+06	6.25769e+06											598067	2161693	1740699	3972946	6893907	4772474
																					2.59757e+06	5.65908e+06	5.63111e+06	6.68455e+06	8.4522e+06	6.23721e+06											598455	2159267	1740268	3928721	6878266	4719024
																					2.59971e+06	5.6584e+06	5.62492e+06	6.66476e+06	8.42422e+06	6.2312e+06											599759	2158434	1737378	3857885	6873228	4658774
																					2.60154e+06	5.65529e+06	5.62009e+06	6.66262e+06	8.40828e+06	6.22914e+06											600562	2153592	1736052	3857441	6851705	4654230
																					2.60275e+06	5.64994e+06	5.61577e+06	6.65763e+06	8.39475e+06	6.21855e+06											601066	2150043	1735250	3842687	6815630	4642606
																					2.60831e+06	5.63021e+06	5.6143e+06	6.64012e+06	8.39198e+06	6.1933e+06											601688	2145396	1725073	3828910	6801712	4631748
																					2.61785e+06	5.62642e+06	5.61411e+06	6.62661e+06	8.34663e+06	6.14005e+06											603560	2144102	1724268	3692234	6786972	4554688
																					2.62278e+06	5.62553e+06	5.60918e+06	6.62325e+06	8.34284e+06	6.10261e+06											603635	2142246	1719794	3629762	6777034	4551589
																					2.62344e+06	5.61549e+06	5.60207e+06	6.61733e+06	8.29913e+06	6.08282e+06											603981	2141248	1717641	3616560	6754694	4484105
																					2.63101e+06	5.60229e+06	5.59414e+06	6.60059e+06	8.2816e+06	6.08227e+06											603992	2135287	1717197	3574026	6747965	4479052
																					2.63232e+06	5.59758e+06	5.58471e+06	6.59925e+06	8.27169e+06	6.06734e+06											604456	2132364	1716348	3560193	6726287	4468607
																					2.63588e+06	5.59747e+06	5.58443e+06	6.58948e+06	8.26543e+06	6.03965e+06											604948	2122447	1713073	3505245	6700521	4445314
																					2.63817e+06	5.58456e+06	5.57721e+06	6.58897e+06	8.25018e+06	6.02855e+06											605370	2120641	1713013	3430242	6670270	4442229
																					2.63841e+06	5.55798e+06	5.57422e+06	6.5826e+06	8.20604e+06	6.01429e+06											606189	2119146	1708538	3389370	6655070	4438392
																					2.64062e+06	5.54835e+06	5.56666e+06	6.57788e+06	8.19681e+06	5.97555e+06											606588	2117921	1707135	3386214	6637706	4389299
																					2.64205e+06	5.54345e+06	5.55846e+06	6.57185e+06	8.19387e+06	5.9411e+06											606636	2116782	1702666	3356965	6626204	4388932
																					2.64426e+06	5.54317e+06	5.55553e+06	6.55515e+06	8.18687e+06	5.90533e+06											606702	2111574	1700758	3335962	6615530	4298470
																					2649366	5.53563e+06	5.54118e+06	6.54093e+06	8.17595e+06	5904889											607269	2108727	1697546	3335899	6530676	4293768
																					2.65028e+06	5.53127e+06	5.52566e+06	6.5328e+06	8.16402e+06	5.88425e+06											607416	2100173	1694095	3327248	6522838	4270006
																					2.65418e+06	5.52785e+06	5.51766e+06	6.5159e+06	8.15895e+06	5.87037e+06											607945	2097500	1690918	3318892	6516564	4265684
																					2.65621e+06	5.52674e+06	5.51703e+06	6.51225e+06	8.12279e+06	5.85483e+06											609641	2096876	1690081	3317024	6511182	4239004
																					2.65851e+06	5.4985e+06	5.5073e+06	6.50515e+06	8.11802e+06	5.85261e+06											611404	2094992	1688902	3316156	6472290	4209066
																					2.66045e+06	5.49547e+06	5.50695e+06	6.50196e+06	8.07847e+06	5.85224e+06											611490	2094216	1685541	3314613	6444882	4206042
																					2.66323e+06	5.49078e+06	5.50431e+06	6.48821e+06	8.07246e+06	5.83283e+06											611798	2091428	1684344	3307021	6429466	4091092
																					2.66324e+06	5.48699e+06	5.50092e+06	6.48642e+06	8.04868e+06	5.82917e+06											612244	2085888	1684291	3230410	6403707	4082419
																					2.66361e+06	5.47748e+06	5.49598e+06	6.47905e+06	8.04419e+06	5.81884e+06											612354	2083218	1680625	3206546	6388886	4041260
																					2.66589e+06	5.45929e+06	5.4955e+06	6.47326e+06	8.02596e+06	5.79662e+06											612854	2081505	1678721	3183641	6307902	4006086
																					2.66659e+06	5.45804e+06	5.49521e+06	6.43342e+06	8.01024e+06	5.76934e+06											615439	2079318	1677691	3166126	6240540	4004499
																					2.67199e+06	5.45542e+06	5.47632e+06	6.43085e+06	8.0011e+06	5.76234e+06											616238	2075090	1674703	3120611	6222945	3989310
																					2.67593e+06	5.45296e+06	5.47566e+06	6.428e+06	7.94935e+06	5.7541e+06											616880	2072574	1669292	3119550	6209336	3985373
																					2.68043e+06	5.44133e+06	5.47558e+06	6.41933e+06	7.94143e+06	5.74204e+06											620339	2069988	1669246	3074446	6144346	3973026
																					2.68156e+06	5.44128e+06	5.47372e+06	6.39081e+06	7.93138e+06	5.73497e+06											620402	2068872	1668547	3072319	6136130	3966898
																					2.68759e+06	5.43018e+06	5.4676e+06	6.36166e+06	7.91615e+06	5.72645e+06											621392	2061854	1668439	3072174	6125406	3944629
																					2.6908e+06	5.40703e+06	5.46719e+06	6.34899e+06	7.83839e+06	5.65817e+06											621642	2059205	1665945	3053795	6104613	3930626
																					2.69915e+06	5.40196e+06	5.46498e+06	6.34313e+06	7.82565e+06	5.62657e+06											624126	2055686	1664318	3052747	6104101	3919876
																					2.71081e+06	5.39723e+06	5.46056e+06	6.33612e+06	7.81731e+06	5.61252e+06											624397	2054590	1663250	2985336	6062803	3895932
																					2.71382e+06	5.376e+06	5.45972e+06	6.33336e+06	7.79998e+06	5591742											624731	2053896	1661901	2978461	6049798	3881131
																					2.7158e+06	5.37435e+06	5.45629e+06	6.3233e+06	7.79829e+06	5.57196e+06											624829	2045439	1660848	2963670	6038950	3861097
																					2.73003e+06	5.36937e+06	5.44561e+06	6.31268e+06	7.78981e+06	5.55679e+06											625632	2045418	1656550	2950218	6038288	3841138
																					2.7411e+06	5.3685e+06	5.44233e+06	6.30641e+06	7.77664e+06	5.54289e+06											628784	2044994	1656083	2927565	5943291	3826268
																					2.74281e+06	5.35254e+06	5.43985e+06	6.30225e+06	7.76235e+06	5.5362e+06											628809	2040576	1654552	2924248	5942511	3786464
																					2.74446e+06	5.34065e+06	5.43589e+06	6.29982e+06	7.74867e+06	5.53391e+06											629163	2038596	1653179	2918334	5927770	3779348
																					2.74685e+06	5.33595e+06	5.43312e+06	6.29461e+06	7.7302e+06	5.53319e+06											629351	2037136	1651578	2913558	5915870	3774418
																					2.75099e+06	5.30367e+06	5.42848e+06	6.26411e+06	7.70999e+06	5.51301e+06											629363	2026570	1646582	2899653	5904291	3754760
																					2.75416e+06	5.29748e+06	5.42541e+06	6.23126e+06	7.67777e+06	5.48487e+06											629451	2004883	1639595	2892489	5893796	3711418
																					2.75546e+06	5.29424e+06	5.42328e+06	6.22995e+06	7.66196e+06	5.47273e+06											629988	2000532	1637566	2883144	5861678	3620330
																					2.75759e+06	5.2939e+06	5.41082e+06	6.22852e+06	7.63924e+06	5.46321e+06											630696	1996436	1637489	2871242	5836301	3603120
																					2.77217e+06	5.28864e+06	5.41059e+06	6.22846e+06	7.63047e+06	5437200											632245	1995506	1636392	2862309	5814980	3599188
																					2.77937e+06	5.28346e+06	5.39179e+06	6.19773e+06	7.61227e+06	5.43436e+06											632329	1983670	1635830	2847968	5697415	3598324
																					2.78529e+06	5.27154e+06	5.38882e+06	6.19129e+06	7.6069e+06	5.43288e+06											632670	1974378	1631544	2827527	5686682	3573142
																					2.78565e+06	5.26114e+06	5.37796e+06	6.17205e+06	7.59387e+06	5.41799e+06											633259	1973724	1631258	2818727	5665990	3572396
																					2.78748e+06	5.25177e+06	5.37705e+06	6.16058e+06	7.56404e+06	5.40273e+06											633458	1967954	1630536	2785188	5636341	3565204
																					2.78778e+06	5.25108e+06	5.36439e+06	6.15329e+06	7.55145e+06	5.39053e+06											633943	1964819	1630335	2727443	5620307	3563373
																					2.78969e+06	5.24048e+06	5.36256e+06	6.13871e+06	7.53918e+06	5.37271e+06											634992	1961444	1627567	2710039	5613223	3549684
																					2.79088e+06	5.23986e+06	5.35038e+06	6.08097e+06	7.53497e+06	5.3119e+06											635677	1951870	1626851	2689772	5582866	3524866
																					2.79196e+06	5.22417e+06	5.33881e+06	6.07219e+06	7.53397e+06	5.29853e+06											635822	1948600	1622968	2642382	5555203	3491404
																					2.79634e+06	5.20792e+06	5.3354e+06	6.06736e+06	7.51713e+06	5.28608e+06											636300	1948427	1621904	2602198	5545462	3470550
																					2.80258e+06	5.19429e+06	5.33196e+06	6.0259e+06	7.51668e+06	5.27869e+06											636794	1946604	1616149	2593350	5542288	3410550
																					2.81425e+06	5.1928e+06	5.33008e+06	6.0207e+06	7.51438e+06	5.26086e+06											638986	1945875	1615859	2585088	5502035	3382214
																					2.81443e+06	5.19211e+06	5.32823e+06	6.00526e+06	7.48737e+06	5.25896e+06											639576	1945705	1614839	2582926	5489154	3368553
																					2.81575e+06	5189551	5.31476e+06	6.00505e+06	7.4823e+06	5.2572e+06											640038	1943032	1612396	2573257	5470647	3339880
																					2.81614e+06	5175044	5.30831e+06	5.9799e+06	7.47201e+06	5.24743e+06											640145	1933283	1605932	2570510	5444558	3335546
																					2.82315e+06	5.17487e+06	5.30329e+06	5.96868e+06	7.45108e+06	5.23785e+06											643773	1932126	1605586	2547207	5439340	3325696
																					2.82461e+06	5.17006e+06	5.30304e+06	5.9598e+06	7.42991e+06	5.23584e+06											643974	1931974	1603882	2543756	5435614	3309192
																					2.83008e+06	5.16987e+06	5.30177e+06	5.94201e+06	7.41844e+06	5.23492e+06											644581	1926142	1598291	2530585	5424611	3298342
																					2.83111e+06	5.16332e+06	5.30137e+06	5.93975e+06	7.39023e+06	5.22955e+06											645322	1925247	1593139	2518544	5420005	3284983
																					2.8337e+06	5.15601e+06	5.29911e+06	5.9222e+06	7.38821e+06	5.22636e+06											647718	1924626	1591538	2501827	5263726	3246631
																					2.84069e+06	5.15085e+06	5.27919e+06	5.92174e+06	7.38373e+06	5.20594e+06											648254	1920911	1590050	2492640	5253537	3214987
																					2.84143e+06	5.1468e+06	5.27332e+06	5.90501e+06	7.36672e+06	5.20193e+06											651526	1918826	1588852	2491046	5183792	3197363
																					2.8464e+06	5.14349e+06	5.26936e+06	5.90083e+06	7.35374e+06	5.18899e+06											652851	1912237	1588271	2486208	5157765	3118111
																					2.85132e+06	5.14273e+06	5.26083e+06	5.89155e+06	7.35124e+06	5.18483e+06											654693	1911826	1587228	2465988	5112042	3092712
																					2.85367e+06	5.1233e+06	5.25814e+06	5.8826e+06	7.34979e+06	5.17442e+06											655099	1910700	1585016	2465051	5106682	3072576
																					2.85422e+06	5.11955e+06	5.25651e+06	5.88226e+06	7.33776e+06	5.13389e+06											655508	1910160	1583289	2464762	5055966	3065686
																					2.86067e+06	5.11515e+06	5.2545e+06	5.8756e+06	7.33484e+06	5.13052e+06											658571	1907722	1580823	2426457	5050494	3022668
																					2.86074e+06	5.09604e+06	5.25022e+06	5.87162e+06	7.33444e+06	5.10525e+06											659551	1905743	1578631	2405842	5046992	3003961
																					2.86167e+06	5.09104e+06	5.24984e+06	5.86659e+06	7.33026e+06	5.08658e+06											660743	1904127	1577701	2405687	5031099	3000329
																					2.86499e+06	5.07976e+06	5.24815e+06	5.85443e+06	7.3202e+06	5.08619e+06											660890	1903208	1575609	2404689	4939392	2972414
																					2.86736e+06	5.07579e+06	5.23934e+06	5.83496e+06	7.31142e+06	5.08416e+06											661104	1899310	1573357	2402120	4849096	2957704
																					2.86828e+06	5.07324e+06	5.23458e+06	5.83046e+06	7.30563e+06	5.07057e+06											661510	1898038	1563125	2353525	4836829	2948799
																					2.86931e+06	5.05645e+06	5.22674e+06	5.80935e+06	7.29463e+06	5.0603e+06											662734	1892742	1560520	2349763	4830590	2903602
																					2.87135e+06	5.05173e+06	5.21013e+06	5.79999e+06	7.28731e+06	5.04876e+06											663677	1889567	1560005	2346412	4779486	2864234
																					2.87168e+06	5.04962e+06	5.20709e+06	5.79305e+06	7.26128e+06	5.0486e+06											663893	1888045	1557778	2337648	4689872	2835386
																					2.87531e+06	5.03909e+06	5.20431e+06	5.78266e+06	7.25965e+06	5.04531e+06											666669	1883682	1556580	2331165	4632630	2829768
																					2.87813e+06	5.03516e+06	5.20039e+06	5.77515e+06	7.25879e+06	5.02933e+06											666753	1881124	1554793	2329831	4612772	2815913
																					2.87839e+06	5.03511e+06	5.19456e+06	5.75958e+06	7.24772e+06	5.02673e+06											666887	1880147	1554104	2325561	4592520	2802797
																					2.87849e+06	5.02786e+06	5.19177e+06	5.74285e+06	7.23518e+06	5.02611e+06											667699	1877865	1553758	2324576	4530914	2778260
																					2.90819e+06	5.02245e+06	5.18812e+06	5.74066e+06	7.21324e+06	5.0202e+06											668061	1876952	1551600	2299618	4529836	2775859
																					2.91403e+06	5.01751e+06	5.18765e+06	5.7363e+06	7.19957e+06	5.01985e+06											668925	1875400	1547114	2294258	4482819	2775751
																					2.91531e+06	5.01247e+06	5.18184e+06	5.7355e+06	7.16834e+06	5.01506e+06											669255	1872173	1546906	2282212	4480386	2759920
																					2.91563e+06	5.00886e+06	5.17447e+06	5.73335e+06	7.14074e+06	5.01347e+06											669954	1868656	1538583	2281414	4452306	2733297
																					2.93105e+06	5.00795e+06	5.16663e+06	5.72453e+06	7.13104e+06	5.0046e+06											670383	1865466	1533430	2276016	4414891	2705780
																					2.93498e+06	5.00792e+06	5.15653e+06	5.72019e+06	7.1303e+06	5.0044e+06											670657	1862570	1532183	2249438	4402743	2704486
																					2.937e+06	5.00181e+06	5.15593e+06	5.71475e+06	7.07576e+06	4.96879e+06											670958	1853852	1532098	2214230	4368578	2691556
																					2.94054e+06	4.99234e+06	5.13759e+06	5.71003e+06	7.06882e+06	4.96256e+06											672095	1853386	1530519	2213372	4357311	2685094
																					2.94114e+06	4.9918e+06	5.10893e+06	5.67531e+06	7.03215e+06	4.95705e+06											672607	1847694	1529386	2200464	4326626	2679316
																					2.94313e+06	4.98363e+06	5.10555e+06	5.64237e+06	7.02741e+06	4.95121e+06											672856	1844396	1525389	2195662	4317182	2643466
																					2.95143e+06	4.96843e+06	5.09629e+06	5.63754e+06	7.01427e+06	4.92905e+06											673143	1839139	1519098	2185348	4310418	2634546
																					2.95995e+06	4.96712e+06	5.09305e+06	5.63747e+06	7.00243e+06	4.92465e+06											673555	1838312	1518712	2166409	4262628	2629270
																					2.96247e+06	4.96589e+06	5.08081e+06	5.62509e+06	6.98206e+06	4.9133e+06											674094	1834824	1518436	2133991	4222090	2610033
																					2.97033e+06	4.96128e+06	5.07305e+06	5.61721e+06	6.97445e+06	4.90137e+06											674139	1831214	1516569	2128732	4210331	2609752
																					2.97166e+06	4.95078e+06	5.06962e+06	5.60068e+06	6.95337e+06	4884697											675286	1828217	1515759	2122101	4153525	2608751
																					2.97309e+06	4.94856e+06	5.06821e+06	5.59541e+06	6.94406e+06	4.88336e+06											676769	1828215	1514401	2102232	4139782	2590872
																					2.97361e+06	4.93681e+06	5.05724e+06	5.5932e+06	6.92932e+06	4.87994e+06											677027	1824280	1514172	2100684	4075547	2590742
																					2.97699e+06	4.93664e+06	5.05257e+06	5.58709e+06	6.90172e+06	4.87958e+06											677636	1821302	1513327	2090306	4064898	2588088
																					2.97916e+06	4.92375e+06	5.04188e+06	5.58336e+06	6.89179e+06	4.86986e+06											677724	1816782	1511790	2082318	4041232	2581226
																					2.97976e+06	4.92034e+06	5.03703e+06	5.57971e+06	6.8898e+06	4.86693e+06											683357	1815960	1511750	2073400	4034630	2566665
																					2.98336e+06	4.90917e+06	5.03264e+06	5.57218e+06	6.86523e+06	4.8664e+06											684865	1812926	1505834	2072954	4010924	2541993
																					2.98357e+06	4.90799e+06	5.03119e+06	5.56614e+06	6.84128e+06	4.85919e+06											685202	1812768	1504169	2071753	4002696	2514617
																					2.98462e+06	4.90653e+06	5.02872e+06	5.55441e+06	6.82052e+06	4.858e+06											685801	1811738	1503290	2059300	3992384	2502418
																					2.9905e+06	4.90511e+06	5.02745e+06	5.53828e+06	6.81274e+06	4.85554e+06											685807	1807425	1502594	2055313	3988924	2498548
																					2.99059e+06	4.9016e+06	5.02113e+06	5.5376e+06	6.77695e+06	4.85524e+06											685937	1797963	1502564	2051080	3969605	2493865
																					2991570	4.89977e+06	5.01956e+06	5.53489e+06	6.75796e+06	4.8437e+06											685976	1796694	1498245	2033004	3914224	2486936
																					2.99435e+06	4.89597e+06	5.01601e+06	5.52951e+06	6.75212e+06	4.84073e+06											686375	1795773	1495919	2031988	3901702	2472804
																					2.99689e+06	4.89483e+06	5.01569e+06	5.50387e+06	6.75128e+06	4.8404e+06											689053	1795581	1495204	2030705	3893030	2461192
																					2.99735e+06	4.8795e+06	5.01425e+06	5.48053e+06	6.74443e+06	4.83434e+06											689710	1791782	1494833	2023471	3884014	2439154
																					2.99904e+06	4.87662e+06	5.01012e+06	5.4785e+06	6.74412e+06	4.82149e+06											689751	1791370	1494383	2018238	3881598	2429077
																					2.99921e+06	4.86809e+06	5.0047e+06	5.46684e+06	6.74343e+06	4.82003e+06											689786	1791117	1493497	2009642	3877770	2428596
																					3.00945e+06	4.85579e+06	5.00391e+06	5.44306e+06	6.74238e+06	4.80714e+06											690022	1784848	1488385	2002256	3850266	2428304
																					3.01057e+06	4.85021e+06	4.9849e+06	5.43764e+06	6.71477e+06	4.80544e+06											690754	1777497	1487460	1993318	3843215	2411813
																					3.01249e+06	4.84616e+06	4.97633e+06	5.42102e+06	6.71037e+06	4.79666e+06											691016	1777370	1487065	1993318	3838924	2405558
																					3.01851e+06	4.84326e+06	4.97385e+06	5.41598e+06	6.70945e+06	4.76875e+06											691496	1775826	1486776	1979222	3805312	2400112
																					3.01972e+06	4.84063e+06	4.9712e+06	5.40498e+06	6.69676e+06	4.75703e+06											692344	1772157	1486097	1976856	3796120	2398447
																					3.02058e+06	4.83329e+06	4.96846e+06	5.39785e+06	6.69226e+06	4.74801e+06											692563	1767920	1482870	1974462	3783938	2397549
																					3.02162e+06	4.82529e+06	4.96567e+06	5.39656e+06	6.67733e+06	4.73925e+06											694649	1765874	1479645	1957314	3678281	2391332
																					3.02227e+06	4.82297e+06	4.95925e+06	5.39498e+06	6.64422e+06	4.7351e+06											694824	1763160	1476484	1947260	3675638	2388219
																					3.02282e+06	4.82113e+06	4.9473e+06	5.39171e+06	6.57515e+06	4.73172e+06											695203	1762325	1476326	1945937	3655096	2371176
																					3.02317e+06	4819353	4.9446e+06	5.37647e+06	6.54617e+06	4.72406e+06											695606	1761055	1475558	1944927	3628832	2364340
																					3.02414e+06	4.80839e+06	4.93879e+06	5.37039e+06	6.53515e+06	4.72383e+06											696843	1760630	1473118	1932177	3620009	2363920
																					3.02614e+06	4.80188e+06	4.93478e+06	5.36956e+06	6.52513e+06	4.72042e+06											697131	1760261	1472499	1930677	3598360	2360005
																					3.03254e+06	4.79156e+06	4.93407e+06	5.36294e+06	6.51776e+06	4.71024e+06											697309	1758053	1470822	1906737	3592942	2341091
																					3.03856e+06	4.79076e+06	4.92674e+06	5.36072e+06	6.51745e+06	4.70554e+06											698922	1757220	1467679	1898063	3589905	2319958
																					3.04299e+06	4.78462e+06	4.92674e+06	5.36038e+06	6.51446e+06	4.68794e+06											699061	1749893	1467128	1887852	3583246	2315675
																					3.05061e+06	4780881	4.92391e+06	5.3563e+06	6.50563e+06	4.67928e+06											699205	1742947	1462616	1884191	3561698	2293537
																					3.05253e+06	4.76543e+06	4.91908e+06	5.3363e+06	6.50318e+06	4.67534e+06											700817	1742880	1462500	1880060	3544628	2285045
																					3.05515e+06	4.76199e+06	4.91772e+06	5.33558e+06	6.49219e+06	4.67513e+06											701479	1741402	1458672	1876865	3538084	2262002
																					3.06234e+06	4.75424e+06	4.91584e+06	5.33115e+06	6.46498e+06	4.67347e+06											701686	1741400	1456992	1872338	3517770	2261123
																					3.06315e+06	4.75417e+06	4.88882e+06	5.32084e+06	6.43787e+06	4.65579e+06											701868	1739882	1452656	1871048	3517680	2260275
																					3.06859e+06	4.75199e+06	4.88828e+06	5.30481e+06	6.427e+06	4.63632e+06											702473	1731298	1452268	1866337	3451779	2248311
																					3.07152e+06	4.75086e+06	4.88064e+06	5.28954e+06	6.41896e+06	4.63565e+06											702591	1728444	1451050	1863928	3421122	2246760
																					3.07178e+06	4.7446e+06	4.88007e+06	5.28735e+06	6.37529e+06	4.62887e+06											703287	1726011	1449547	1862986	3392362	2244692
																					3.07636e+06	4.74184e+06	4.87871e+06	5.28567e+06	6.36495e+06	4.61248e+06											703521	1722888	1447692	1847031	3336987	2236965
																					3.07901e+06	4.73063e+06	4.87493e+06	5.27356e+06	6.34315e+06	4.58893e+06											703889	1720407	1446674	1846523	3296618	2217871
																					3.08033e+06	4.72656e+06	4.87469e+06	5.26731e+06	6.33857e+06	4.58543e+06											703920	1719940	1445423	1838814	3283264	2213592
																					3.0815e+06	4.72598e+06	4.85578e+06	5.26265e+06	6.33366e+06	4.56036e+06											704054	1717256	1445207	1813386	3250907	2197605
																					3.08483e+06	4.72409e+06	4.85307e+06	5.26211e+06	6.31962e+06	4.5588e+06											704552	1707129	1444956	1812876	3242144	2186310
																					3.09289e+06	4.71862e+06	4.84959e+06	5.261e+06	6.31478e+06	4.55723e+06											705875	1704032	1443912	1805910	3226868	2185505
																					3.09992e+06	4.71257e+06	4.84841e+06	5.253e+06	6.31477e+06	4.54835e+06											705910	1703937	1442272	1805697	3217633	2183873
																					3.10554e+06	4.70463e+06	4.84758e+06	5.23869e+06	6.30099e+06	4.52612e+06											705980	1703818	1441489	1794866	3210079	2182811
																					3.10655e+06	4.70412e+06	4.84529e+06	5.23481e+06	6.30031e+06	4.49825e+06											706461	1703209	1439624	1792828	3181920	2158786
																					3.10813e+06	4.7007e+06	4.84129e+06	5.2224e+06	6.28155e+06	4.48457e+06											707902	1703161	1437577	1789783	3179495	2150712
																					3.11288e+06	4.69605e+06	4.83921e+06	5.21322e+06	6.28028e+06	4.48145e+06											708060	1702700	1432626	1777862	3176978	2148252
																					3.11504e+06	4.69535e+06	4.83496e+06	5.20961e+06	6.26542e+06	4475722											708513	1701720	1429152	1772624	3161172	2143370
																					3.11632e+06	4.69179e+06	4.83415e+06	5.20201e+06	6.25511e+06	4.46915e+06											709699	1698954	1428990	1764753	3138498	2139644
																					3.11762e+06	4.69059e+06	4.8225e+06	5.19852e+06	6.25511e+06	4.46314e+06											710219	1696893	1422469	1764109	3132484	2133222
																					3.12184e+06	4.68771e+06	4.81183e+06	5.1827e+06	6.24195e+06	4.45924e+06											710345	1695547	1419802	1756942	3132425	2128899
																					3.1228e+06	4.68324e+06	4.80758e+06	5.1768e+06	6.22516e+06	4.45811e+06											710747	1693467	1419456	1754854	3106336	2126700
																					3.12424e+06	4.67242e+06	4.80618e+06	5.16558e+06	6.21669e+06	4.45767e+06											710840	1693395	1419437	1750832	3070740	2122954
																					3.12895e+06	4.6699e+06	4.80178e+06	5.13991e+06	6.21247e+06	4.44873e+06											711726	1692023	1419344	1749670	3066245	2103393
																					3.1309e+06	4.66189e+06	4.78468e+06	5.13747e+06	6.18711e+06	4.44634e+06											712056	1687489	1418151	1742193	3063348	2103284
																					3.13901e+06	4.64848e+06	4.77639e+06	5.13321e+06	6.18261e+06	4.4337e+06											712481	1684408	1417609	1737975	3050907	2094668
																					3.14714e+06	4.64085e+06	4.76793e+06	5.12868e+06	6.1825e+06	4.4298e+06											712578	1684100	1416091	1737326	3050472	2093951
																					3.1477e+06	4.63371e+06	4.76617e+06	5.12388e+06	6.16424e+06	4.40146e+06											714035	1681226	1415311	1736355	3046236	2091546
																					3.15372e+06	4.62659e+06	4.75551e+06	5.12276e+06	6.15791e+06	4.3982e+06											714064	1679410	1413455	1732029	3004791	2083396
																					3.15645e+06	4.61909e+06	4.74985e+06	5.1172e+06	6.14315e+06	4.39644e+06											714432	1676924	1412387	1731276	3000978	2080616
																					3.15743e+06	4.61584e+06	4.7486e+06	5.11378e+06	6.14109e+06	4.3927e+06											716112	1674785	1412233	1730996	2998323	2080469
																					3.16004e+06	4.60252e+06	4.74536e+06	5.10926e+06	6.10357e+06	4.38431e+06											716157	1672563	1411969	1730249	2995230	2076347
																					3.16207e+06	4.60213e+06	4.7428e+06	5.10839e+06	6.08941e+06	4.36704e+06											717930	1669792	1411847	1730180	2922330	2070494
																					3.166e+06	4.59816e+06	4.74032e+06	5.10343e+06	6.08534e+06	4.34902e+06											718338	1664846	1411473	1720518	2921678	2069899
																					3.16958e+06	4.59661e+06	4.73182e+06	5.09911e+06	6.08287e+06	4.34469e+06											721142	1664244	1408864	1718381	2915272	2064970
																					3.17081e+06	4.58946e+06	4.72714e+06	5.09502e+06	6.07363e+06	4.34127e+06											721614	1663340	1408424	1705694	2893588	2062984
																					3.17142e+06	4.58814e+06	4.72674e+06	5.09342e+06	6.06689e+06	4.33265e+06											721669	1662354	1404109	1700513	2892016	2060340
																					3.17313e+06	4.58194e+06	4.72212e+06	5.09239e+06	6.06366e+06	4.33153e+06											723335	1661700	1403492	1694351	2889274	2058869
																					3.17401e+06	4.57177e+06	4.7177e+06	5.08431e+06	6.05777e+06	4.32922e+06											723593	1659481	1402342	1690668	2888651	2054428
																					3.17791e+06	4.57121e+06	4.71684e+06	5.0699e+06	6.03253e+06	4.31889e+06											723593	1657774	1401400	1690535	2860645	2033539
																					3.1799e+06	4.53914e+06	4.71461e+06	5.05124e+06	6.02062e+06	4.31816e+06											723926	1656772	1399495	1684075	2849142	2030913
																					3.18372e+06	4.53255e+06	4.70967e+06	5.03732e+06	5.99334e+06	4.31376e+06											723970	1650300	1399481	1682968	2814626	2014981
																					3.18709e+06	4.52626e+06	4.70856e+06	5.02396e+06	5.99158e+06	4.30386e+06											724032	1647390	1399046	1677872	2810913	2011234
																					3.18738e+06	4.52267e+06	4.70423e+06	5.01073e+06	5.95221e+06	4.28369e+06											724817	1643714	1396554	1675562	2802746	2004247
																					3.18947e+06	4.52026e+06	4.70415e+06	4.99777e+06	5.9427e+06	4.27608e+06											724905	1639667	1396542	1668152	2773268	2001501
																					3.1927e+06	4.51459e+06	4.70167e+06	4.97687e+06	5.9382e+06	4.24444e+06											725098	1638892	1394662	1665485	2768927	2001306
																					3.19777e+06	4.51429e+06	4.70092e+06	4.96174e+06	5.91469e+06	4.24228e+06											725167	1638488	1392742	1661801	2761725	1998740
																					3.20064e+06	4.51373e+06	4.69519e+06	4.95851e+06	5.90945e+06	4.23768e+06											725499	1637026	1392352	1646152	2759068	1984782
																					3.20608e+06	4.51298e+06	4.69256e+06	4.94428e+06	5.88675e+06	4.23202e+06											725537	1637008	1391342	1644360	2712197	1983124
																					3.20679e+06	4.50934e+06	4.68708e+06	4.93679e+06	5.88087e+06	4.23036e+06											725882	1631143	1390273	1637175	2711297	1981871
																					3206884	4.50281e+06	4.68648e+06	4.93592e+06	5.87715e+06	4.22982e+06											726068	1629734	1389542	1635410	2704998	1974784
																					3.20851e+06	4.50179e+06	4.68613e+06	4.93031e+06	5.86447e+06	4.22467e+06											726306	1628688	1388336	1634540	2685010	1973496
																					3.20983e+06	4.50046e+06	4.68588e+06	4.92754e+06	5.85222e+06	4.22237e+06											727402	1623218	1388044	1634183	2648369	1967595
																					3.21416e+06	4.49977e+06	4.67819e+06	4.92725e+06	5.85068e+06	4.21787e+06											728309	1616269	1384816	1631795	2635006	1963390
																					3.21716e+06	4.49837e+06	4.67432e+06	4.87426e+06	5.80312e+06	4.21152e+06											728960	1610007	1383849	1631168	2614061	1962181
																					3.21991e+06	4.49763e+06	4.67419e+06	4.86265e+06	5.80193e+06	4196672											730131	1601795	1383770	1627157	2612666	1956374
																					3.23507e+06	4.49358e+06	4.67317e+06	4.85823e+06	5.80007e+06	4.1958e+06											730432	1590536	1382135	1620488	2606954	1942964
																					3.23853e+06	4.48555e+06	4.67261e+06	4.84717e+06	5.77227e+06	4192925											731100	1588185	1381891	1618868	2606062	1932208
																					3.24185e+06	4.47967e+06	4.67083e+06	4.84692e+06	5.77163e+06	4.1886e+06											731245	1584294	1381035	1617237	2594701	1926991
																					3.2433e+06	4.47609e+06	4.66562e+06	4.84537e+06	5.76569e+06	4.17296e+06											731370	1583260	1379838	1617039	2574715	1919109
																					3.24749e+06	4.47222e+06	4.66288e+06	4.84504e+06	5.76311e+06	4.17243e+06											732119	1581946	1377385	1611944	2572627	1912933
																					3.24809e+06	4.47206e+06	4.65849e+06	4.84307e+06	5.73883e+06	4.16742e+06											732184	1581761	1373382	1611816	2562277	1907309
																					3.24835e+06	4.46868e+06	4.65454e+06	4.8363e+06	5.73718e+06	4.1628e+06											732844	1580665	1373172	1611751	2553885	1903202
																					3.25449e+06	4.46391e+06	4653761	4.82541e+06	5.73036e+06	4.15973e+06											732977	1577989	1369874	1610140	2545146	1885957
																					3.25506e+06	4.45737e+06	4.65207e+06	4.82023e+06	5.72963e+06	4.15289e+06											733674	1576575	1367904	1608540	2541701	1885337
																					3.25691e+06	4.45157e+06	4.64522e+06	4.8198e+06	5.6815e+06	4.14924e+06											733832	1574173	1367242	1608528	2523578	1884678
																					3.25799e+06	4.45095e+06	4.64201e+06	4.81977e+06	5.65102e+06	4.14708e+06											734030	1570901	1367096	1608317	2521365	1878822
																					3.26645e+06	4.44986e+06	4.63361e+06	4.81699e+06	5.64448e+06	4.14481e+06											734411	1568596	1365502	1607452	2517279	1876450
																					3.26805e+06	4.4481e+06	4.63183e+06	4.80664e+06	5.6362e+06	4.11927e+06											734834	1567489	1364378	1606128	2516864	1872399
																					3.27296e+06	4.44187e+06	4.62527e+06	4.80297e+06	5.63301e+06	4.11112e+06											735327	1566250	1362942	1603957	2493220	1843694
																					3.27415e+06	4.44101e+06	4.61786e+06	4.79975e+06	5.61305e+06	4.11055e+06											735386	1562387	1361437	1594455	2480335	1834245
																					3.28346e+06	4.43376e+06	4.61357e+06	4.7992e+06	5.59574e+06	4.1053e+06											735598	1560237	1360555	1582536	2455578	1824343
																					3.28544e+06	4.41353e+06	4.61244e+06	4.79882e+06	5.58848e+06	4.10488e+06											735744	1560110	1358909	1582030	2449216	1823383
																					3.28746e+06	4.40965e+06	4.61133e+06	4.79813e+06	5.58717e+06	4.06142e+06											735999	1554267	1355940	1579334	2426065	1816257
																					3.2883e+06	4.40834e+06	4.61109e+06	4.79568e+06	5.58136e+06	4.05846e+06											736080	1553155	1353240	1577947	2419568	1813802
																					3.28865e+06	4.39584e+06	4.59869e+06	4.79031e+06	5.57941e+06	4.05596e+06											736293	1553048	1350645	1573475	2414948	1811891
																					3.28898e+06	4.39047e+06	4.59786e+06	4.76685e+06	5.57373e+06	4.03399e+06											736308	1549128	1345650	1567786	2410998	1801707
																					3.29168e+06	4.38944e+06	4.59571e+06	4.76208e+06	5.57364e+06	4.01851e+06											737196	1546367	1344587	1565935	2399280	1796078
																					3.2999e+06	4.38914e+06	4.59514e+06	4.75592e+06	5.57333e+06	4.01092e+06											740275	1545010	1340487	1564500	2397702	1781712
																					3.30671e+06	4.38388e+06	4.57719e+06	4.74008e+06	5.55711e+06	4.0058e+06											740811	1540574	1339280	1559688	2364554	1779010
																					3.30826e+06	4.38202e+06	4.57564e+06	4.7285e+06	5.55007e+06	3.99595e+06											741072	1539986	1338059	1550944	2349428	1777814
																					3.30974e+06	4.36922e+06	4.57541e+06	4.72844e+06	5.54554e+06	3.99107e+06											741303	1537443	1335689	1550539	2343761	1776775
																					3.31559e+06	4.36829e+06	4.5721e+06	4.72814e+06	5.53544e+06	3.98615e+06											741899	1537164	1335470	1547194	2341135	1775434
																					3.31942e+06	4.36457e+06	4.56277e+06	4.72259e+06	5.53401e+06	3.98258e+06											742186	1534152	1332916	1546628	2333884	1769973
																					3.32003e+06	4.35494e+06	4.56235e+06	4.71979e+06	5.52818e+06	3.9658e+06											742958	1532830	1332440	1543214	2331122	1769890
																					3.32031e+06	4.35419e+06	4.5525e+06	4.7189e+06	5.51738e+06	3.96569e+06											743059	1532715	1332268	1540550	2322341	1769510
																					3.322e+06	4.34689e+06	4.55143e+06	4.71374e+06	5.50744e+06	3.96413e+06											743140	1531964	1331425	1536514	2308824	1766875
																					3.32573e+06	4.34528e+06	4.5391e+06	4.70915e+06	5.49579e+06	3.95173e+06											743340	1531937	1330828	1532982	2297388	1753288
																					3.32647e+06	4.34106e+06	4.53629e+06	4.70253e+06	5.49153e+06	3.94096e+06											743440	1529149	1330529	1526424	2283283	1751175
																					3.33066e+06	4.33607e+06	4.53434e+06	4.70008e+06	5.47771e+06	3.93806e+06											743869	1528258	1329181	1523698	2267794	1744924
																					3.33229e+06	4.33526e+06	4.5288e+06	4.68945e+06	5.45442e+06	3.93566e+06											743893	1526833	1327054	1522740	2240516	1738150
																					3.33621e+06	4.33024e+06	4.52825e+06	4682758	5.45338e+06	3.93292e+06											744335	1525216	1326664	1520943	2234496	1733032
																					3.34526e+06	4.32585e+06	4.52551e+06	4.66461e+06	5.4496e+06	3.93003e+06											744748	1521851	1326646	1518377	2219029	1725197
																					3.34619e+06	4.29055e+06	4.52525e+06	4.65975e+06	5.44834e+06	3.92784e+06											745961	1519161	1325984	1515170	2204570	1722047
																					3.35324e+06	4.28583e+06	4.51305e+06	4.65061e+06	5.43883e+06	3.9237e+06											746906	1518922	1324981	1510802	2203840	1717806
																					3.35556e+06	4.28296e+06	4.50858e+06	4.64677e+06	5.4326e+06	3.91634e+06											748849	1517610	1323359	1507168	2200290	1716564
																					3.36158e+06	4.27953e+06	4.50788e+06	4.64611e+06	5.4158e+06	3.91265e+06											749242	1517538	1322682	1500954	2191298	1705401
																					3.36221e+06	4.26919e+06	4.50232e+06	4.64391e+06	5.38587e+06	3.90637e+06											750702	1515181	1322128	1500940	2185874	1697507
																					3.36568e+06	4.26844e+06	4.49713e+06	4.63607e+06	5.37088e+06	3.9021e+06											753884	1513519	1321860	1500759	2184154	1682187
																					3.36593e+06	4.25215e+06	4.49397e+06	4.63187e+06	5.36306e+06	3.89079e+06											755078	1511830	1319816	1491658	2158815	1679360
																					3.36668e+06	4.25073e+06	4.49236e+06	4.61565e+06	5.34616e+06	3.87112e+06											756357	1511221	1319746	1491315	2104011	1675227
																					3.36896e+06	4.24263e+06	4.49131e+06	4.61248e+06	5339243	3.86642e+06											756816	1510196	1318476	1490867	2100775	1668880
																					3.37044e+06	4.23823e+06	4.48972e+06	4609337	5.32049e+06	3.86513e+06											757750	1509711	1318385	1489905	2098983	1654215
																					3.37295e+06	4.22748e+06	4.48356e+06	4.60614e+06	5.31579e+06	3.86258e+06											759362	1508748	1318373	1487571	2095536	1653349
																					3.37481e+06	4.2274e+06	4.47607e+06	4.60268e+06	5.3118e+06	3.84936e+06											759840	1508539	1317735	1484740	2091624	1641341
																					3.38756e+06	4.2261e+06	4.4756e+06	4.59974e+06	5.31061e+06	3.84876e+06											760064	1507592	1317504	1484382	2081473	1630369
																					3.3895e+06	4.21824e+06	4.47335e+06	4.58523e+06	5.29162e+06	3.84335e+06											761194	1506166	1316426	1481877	2068301	1624700
																					3.39638e+06	4.21189e+06	4.47294e+06	4.58449e+06	5.29086e+06	3.8431e+06											761848	1505252	1315891	1481257	2050954	1620544
																					3.39989e+06	4.20921e+06	4.47115e+06	4.57637e+06	5.28744e+06	3.84138e+06											763082	1499127	1314641	1480199	2049804	1619520
																					3.40994e+06	4.20601e+06	4.4684e+06	4.57556e+06	5.26564e+06	3.83648e+06											763118	1497612	1314626	1478372	2040622	1618233
																					3.41901e+06	4.19985e+06	4.46761e+06	4.57102e+06	5.25309e+06	3.83279e+06											764023	1497607	1314444	1477605	2037609	1608245
																					3.42196e+06	4.19946e+06	4.46482e+06	4.56014e+06	5.2403e+06	3.82108e+06											765055	1497120	1313206	1476376	2032644	1606076
																					3.42199e+06	4.19607e+06	4.46242e+06	4.55035e+06	5.20386e+06	3.82045e+06											765153	1496606	1312908	1470450	2004067	1602806
																					3.42247e+06	4.19143e+06	4.45387e+06	4.54124e+06	5.19685e+06	3.81896e+06											766013	1493275	1310482	1466817	1999690	1593687
																					3.42876e+06	4.19102e+06	4.42818e+06	4.53768e+06	5.19644e+06	3.81864e+06											766487	1491306	1309173	1463056	1995790	1591156
																					3.431e+06	4.18914e+06	4.42446e+06	4.53688e+06	5.15964e+06	3.81469e+06											767281	1490814	1307741	1454003	1994629	1589688
																					3.43903e+06	4.18594e+06	4.42003e+06	4.53026e+06	5.14379e+06	3.81118e+06											767477	1490085	1307502	1452143	1979279	1585198
																					3.43971e+06	4.1722e+06	4.41355e+06	4.51655e+06	5.13921e+06	3.80565e+06											768231	1486697	1306583	1450361	1967234	1583822
																					3.44313e+06	4.16989e+06	4.38402e+06	4.51352e+06	5.12058e+06	3.80327e+06											768237	1486593	1304491	1444892	1965471	1582502
																					3.44641e+06	4.16979e+06	4.38243e+06	4.51243e+06	5.11031e+06	3.80059e+06											769531	1485995	1299996	1439960	1949022	1581143
																					3.44836e+06	4.16713e+06	4.37072e+06	4.50892e+06	5.0896e+06	3.7986e+06											770385	1482472	1294238	1439443	1946051	1578799
																					3.4537e+06	4.16374e+06	4.36832e+06	4.50546e+06	5.08952e+06	3.79005e+06											770478	1478665	1293161	1435423	1944723	1572980
																					3.46578e+06	4158812	4.35549e+06	4.50479e+06	5.08827e+06	3.78741e+06											771164	1475515	1292809	1433603	1944682	1569810
																					3.4671e+06	4.1574e+06	4.34363e+06	4.49459e+06	5.08738e+06	3.7773e+06											772647	1473185	1292213	1431928	1944028	1568635
																					3.46722e+06	4.15212e+06	4.33598e+06	4.49347e+06	5.07557e+06	3.77625e+06											773448	1471009	1291404	1429577	1939140	1563401
																					3.47002e+06	4.14884e+06	4.33526e+06	4.49322e+06	5.07061e+06	3.7762e+06											773664	1470093	1291033	1429106	1932240	1561991
																					3.47014e+06	4.14625e+06	4.32317e+06	4.48318e+06	5.05494e+06	3.76676e+06											775839	1468767	1288914	1428618	1926452	1553490
																					3.47147e+06	4.1301e+06	4.31889e+06	4.48237e+06	5.03612e+06	3.76208e+06											776247	1468199	1288789	1427158	1926100	1551305
																					3.47323e+06	4.12965e+06	4.31812e+06	4.46487e+06	5.02541e+06	3.76152e+06											776802	1463984	1288170	1425893	1924315	1547133
																					3.47615e+06	4.12799e+06	4.31553e+06	4.45507e+06	5.02447e+06	3.7499e+06											776914	1459729	1287922	1425470	1924022	1544918
																					3.48153e+06	4.12458e+06	4.31323e+06	4.44792e+06	5.01555e+06	3.74644e+06											777340	1459492	1286477	1425386	1915345	1536020
																					3.48185e+06	4.1234e+06	4.31199e+06	4.44655e+06	5.01331e+06	3.74586e+06											777878	1459270	1284295	1425085	1914632	1534260
																					3.48278e+06	4.10527e+06	4.31114e+06	4.4448e+06	5.0123e+06	3.73102e+06											779474	1450699	1280899	1423195	1911253	1531256
																					3.48475e+06	4.10182e+06	4.30671e+06	4.4416e+06	4.97633e+06	3.72723e+06											780187	1443655	1278880	1420681	1910073	1531176
																					3.49669e+06	4.10132e+06	4.28871e+06	4.42694e+06	4.96669e+06	3.72556e+06											780810	1440466	1276835	1419963	1898537	1529773
																					3.50454e+06	4.09949e+06	4.28833e+06	4.41312e+06	4.96537e+06	3.71704e+06											780876	1439944	1276800	1419732	1893395	1529438
																					3.51317e+06	4.09903e+06	4282396	4.40924e+06	4.94985e+06	3.71576e+06											780893	1439909	1276423	1419173	1892873	1525213
																					3.51448e+06	4.09704e+06	4.2773e+06	4.3921e+06	4.94803e+06	3.71425e+06											780904	1439242	1275533	1415111	1885260	1525119
																					3.51698e+06	4.09523e+06	4.27661e+06	4.3898e+06	4.94269e+06	3.70155e+06											781258	1438958	1274288	1414866	1872139	1519577
																					3.51789e+06	4.09149e+06	4.27587e+06	4.38935e+06	4.93995e+06	3.69996e+06											782947	1438922	1271476	1414070	1871435	1507298
																					3.52085e+06	4.08851e+06	4.26925e+06	4.38799e+06	4.93884e+06	3.69886e+06											783706	1436228	1270585	1413939	1857784	1495281
																					3.52268e+06	4.08743e+06	4.26657e+06	4.38213e+06	4.93366e+06	3.6987e+06											783881	1434540	1270396	1411851	1857348	1473930
																					3.52489e+06	4.08648e+06	4.26591e+06	4.38116e+06	4.93052e+06	3.69135e+06											784074	1429303	1270075	1410712	1856208	1465344
																					3.52523e+06	4.07589e+06	4.26438e+06	4.37951e+06	4.93043e+06	3.68905e+06											785070	1428394	1270022	1407912	1846746	1463630
																					3.5266e+06	4.07468e+06	4.25706e+06	4.3757e+06	4.92405e+06	3.68288e+06											785650	1427488	1269902	1403876	1842719	1458272
																					3.52722e+06	4.06925e+06	4.25678e+06	4.37394e+06	4.9229e+06	3.67555e+06											785754	1425731	1269518	1403416	1839900	1457929
																					3.52742e+06	4.06853e+06	4.25422e+06	4.36367e+06	4.92238e+06	3.67363e+06											785895	1424893	1269132	1402693	1838160	1456125
																					3.54018e+06	4.06746e+06	4.25236e+06	4.35613e+06	4.91948e+06	3.65909e+06											786356	1424868	1267937	1399908	1837909	1455587
																					3.54142e+06	4.06079e+06	4.25033e+06	4.3541e+06	4.9153e+06	3.6463e+06											789049	1424031	1267846	1399329	1837334	1453146
																					3.54373e+06	4.05152e+06	4.2488e+06	4.35225e+06	4.9135e+06	3.64575e+06											790444	1421632	1267314	1395605	1834166	1451072
																					3.54635e+06	4.04689e+06	4.2477e+06	4.34808e+06	4.90821e+06	3.63961e+06											792692	1411505	1266401	1391815	1817939	1447846
																					3.54652e+06	4.0414e+06	4.2337e+06	4.3452e+06	4.89389e+06	3.63957e+06											793293	1411401	1265564	1390573	1806425	1444555
																					3.54908e+06	4.0392e+06	4.22748e+06	4.30503e+06	4.8881e+06	3.63956e+06											794547	1410484	1265321	1389003	1791975	1442551
																					3.55361e+06	4.03906e+06	4.21793e+06	4.29778e+06	4.87133e+06	3.63562e+06											794815	1407884	1265235	1386440	1791975	1436934
																					3.55711e+06	4.02801e+06	4.21416e+06	4.29747e+06	4.86249e+06	3.63444e+06											794874	1405970	1265126	1383103	1790127	1435278
																					3.55736e+06	4.00936e+06	4.21223e+06	4.29698e+06	4.86185e+06	3.63436e+06											795266	1405600	1264781	1379371	1784520	1431162
																					3.56041e+06	4.005e+06	4.2052e+06	4.2946e+06	4.85624e+06	3.62981e+06											795527	1401903	1264652	1376396	1781052	1430808
																					3.56255e+06	4.00494e+06	4.20389e+06	4.29116e+06	4.85387e+06	3.62894e+06											795863	1400068	1263255	1375421	1777321	1428628
																					3.56633e+06	3.99598e+06	4.20173e+06	4.28963e+06	4.84824e+06	3.62462e+06											797329	1399302	1263229	1375212	1776202	1427855
																					3.56919e+06	3.99487e+06	4.19977e+06	4.28757e+06	4.83965e+06	3.61337e+06											798100	1396889	1258887	1373060	1775844	1427104
																					3.5747e+06	3.99109e+06	4.19117e+06	4.27701e+06	4.83262e+06	3.61105e+06											798756	1381995	1258540	1371054	1770592	1426715
																					3.57921e+06	3.98991e+06	4.18947e+06	4.25636e+06	4.82986e+06	3.61094e+06											798913	1379574	1257226	1367850	1763449	1421576
																					3.5827e+06	3.98465e+06	4.18771e+06	4.24786e+06	4.80317e+06	3.60625e+06											799283	1379016	1255507	1366049	1760864	1412747
																					3.58463e+06	3.98132e+06	4.18722e+06	4.23318e+06	4.79936e+06	3.60593e+06											800102	1375410	1255242	1357696	1760580	1412042
																					3.59499e+06	3.98084e+06	4.18402e+06	4.23149e+06	4.78435e+06	3.60007e+06											800278	1374885	1255172	1350462	1759020	1410138
																					3.59634e+06	3.97934e+06	4.18319e+06	4.2312e+06	4.76824e+06	3.59521e+06											800530	1372024	1254438	1343439	1749578	1404918
																					3.59906e+06	3.9763e+06	4.17922e+06	4.22742e+06	4.76242e+06	3.57705e+06											801682	1371157	1250931	1342119	1747102	1399562
																					3.60222e+06	3.9748e+06	4.16309e+06	4.22667e+06	4.75454e+06	3.57107e+06											802795	1366128	1249969	1339090	1744507	1397648
																					3.6063e+06	3.96755e+06	4.15643e+06	4.22071e+06	4.75275e+06	3.56856e+06											802896	1365910	1249146	1337745	1741606	1397603
																					3.6091e+06	3.96585e+06	4.15056e+06	4.21471e+06	4.75191e+06	3.56797e+06											804324	1364171	1245274	1337708	1738437	1396485
																					3.61144e+06	3.96422e+06	4.15037e+06	4.21367e+06	4.74598e+06	3561921											805927	1363930	1244471	1335607	1729522	1393351
																					3.61581e+06	3.95991e+06	4.14269e+06	4.20189e+06	4.73906e+06	3.56183e+06											806684	1362466	1244101	1334100	1721964	1392375
																					3.62311e+06	3.95122e+06	4.1416e+06	4.19734e+06	4.72599e+06	3555874											807715	1360902	1243852	1331698	1716690	1388316
																					3.62835e+06	3.9491e+06	4.14014e+06	4.19677e+06	4.72421e+06	3.54181e+06											807835	1359758	1240965	1330476	1713386	1385836
																					3.62868e+06	3.94835e+06	4.13906e+06	4.19518e+06	4.71224e+06	3.54136e+06											808275	1359252	1240826	1328674	1697964	1379266
																					3.6318e+06	3.94299e+06	4.11855e+06	4.17256e+06	4.70873e+06	3.54122e+06											808554	1358811	1240608	1323649	1694818	1378801
																					3.63299e+06	3.93658e+06	4.11773e+06	4.1686e+06	4.69557e+06	3.54044e+06											808861	1355157	1240603	1323245	1693786	1378020
																					3.6425e+06	3.93179e+06	4.11713e+06	4.16091e+06	4.67966e+06	3.53937e+06											809027	1354105	1237918	1322928	1687418	1374221
																					3.6442e+06	3.9295e+06	4.11421e+06	4.15898e+06	4.67929e+06	3.53875e+06											812246	1350654	1237691	1319857	1682927	1372984
																					3.64583e+06	3.92893e+06	4.10315e+06	4.14832e+06	4.6707e+06	3.5378e+06											813092	1347185	1234799	1317852	1682693	1368334
																					3.64984e+06	3.92373e+06	4.0947e+06	4.13306e+06	4.66739e+06	3.53052e+06											813285	1345988	1233010	1317022	1679533	1365564
																					3.65106e+06	3.92312e+06	4.09183e+06	4.13158e+06	4.65987e+06	3.52603e+06											814016	1344655	1231407	1312070	1678958	1363396
																					3.66088e+06	3.92219e+06	4090878	4.12947e+06	4.64608e+06	3.52518e+06											814979	1343821	1231219	1310216	1678807	1360449
																					3.66544e+06	3.92052e+06	4.08815e+06	4.12766e+06	4632172	3.52476e+06											815254	1341389	1231078	1306885	1675374	1359955
																					3.66662e+06	3.92007e+06	4.08398e+06	4.12075e+06	4.62508e+06	3.5192e+06											816791	1340379	1229257	1304618	1668429	1358222
																					3.66845e+06	3.91669e+06	4.08309e+06	4.11992e+06	4.62043e+06	3.51778e+06											817353	1338525	1228359	1304561	1660478	1358208
																					3.67558e+06	3.90663e+06	4.07704e+06	4.11004e+06	4.61717e+06	3.51637e+06											817474	1336734	1225926	1302582	1659296	1357400
																					3.68311e+06	3.90505e+06	4.0761e+06	4.10785e+06	4.61584e+06	3.51596e+06											817750	1334978	1223824	1300452	1657012	1356748
																					3.68444e+06	3.90202e+06	4.06689e+06	4.10561e+06	4.61268e+06	3.51504e+06											818390	1330563	1223112	1300212	1649647	1352857
																					3.69066e+06	3.90146e+06	4.06325e+06	4.08883e+06	4.61234e+06	3.5117e+06											818645	1330479	1222714	1297869	1632936	1351953
																					3.69466e+06	3.90092e+06	4.06095e+06	4.08686e+06	4.60578e+06	3.50685e+06											818942	1330347	1221808	1296591	1627971	1351587
																					3.69782e+06	3.89704e+06	4.05979e+06	4.07186e+06	4.60354e+06	3.50522e+06											818960	1329170	1220016	1296305	1625323	1347251
																					3.69788e+06	3.89285e+06	4.05507e+06	4.0696e+06	4.60283e+06	3.5052e+06											819269	1328573	1218224	1295126	1624644	1346510
																					3.69796e+06	3.88795e+06	4.05121e+06	4.06808e+06	4.59459e+06	3.4993e+06											821224	1322739	1218051	1294074	1616660	1345805
																					3.70379e+06	3.88666e+06	4.04969e+06	4.06581e+06	4.58734e+06	3.49699e+06											822247	1321834	1217386	1290060	1614910	1337565
																					3.71048e+06	3.88327e+06	4.04274e+06	4.06149e+06	4552850	3.49695e+06											822659	1321316	1215551	1287554	1614327	1335824
																					3.71223e+06	3.87765e+06	4.02831e+06	4.04627e+06	4.54769e+06	3.49519e+06											822728	1319949	1215354	1286056	1612348	1335810
																					3.71771e+06	3.87071e+06	4.02539e+06	4.04289e+06	4.54672e+06	3.49277e+06											822903	1318556	1211934	1276719	1610138	1334792
																					3.72432e+06	3.86966e+06	4.02199e+06	4.04158e+06	4.54237e+06	3.48871e+06											824600	1316667	1211230	1274630	1609098	1334125
																					3.72465e+06	3.86857e+06	4.01978e+06	4.03882e+06	4.53422e+06	3.48665e+06											826259	1315080	1209494	1273674	1608626	1332846
																					3.72814e+06	3.86698e+06	4.01312e+06	4.03863e+06	4.53393e+06	3.48082e+06											827067	1304402	1208224	1270211	1607189	1332604
																					3731023	3.85218e+06	4.01135e+06	4.02964e+06	4.53186e+06	3.47847e+06											827616	1303984	1208035	1269726	1596966	1325792
																					3.73111e+06	3.84893e+06	4.00184e+06	4.01695e+06	4.53166e+06	3.47735e+06											829290	1303341	1206530	1269685	1596859	1324572
																					3.74394e+06	3.84604e+06	3.99767e+06	4.0148e+06	4.52794e+06	3.47274e+06											829624	1299031	1205724	1269249	1596259	1324153
																					3.74508e+06	3.83953e+06	3.99391e+06	4.01311e+06	4.52605e+06	3.47019e+06											831112	1296063	1205430	1268502	1593312	1323425
																					3.74608e+06	3.83725e+06	3.98486e+06	4.00727e+06	4.51279e+06	3.46457e+06											831940	1295871	1204358	1268341	1590607	1323178
																					3.74842e+06	3.83486e+06	3.98475e+06	3.9912e+06	4.50759e+06	3462403											833175	1295698	1202796	1268192	1590059	1320268
																					3751208	3.82453e+06	3.98362e+06	3.98976e+06	4.4996e+06	3.46092e+06											833519	1294606	1200298	1267341	1589652	1319773
																					3.75722e+06	3.82328e+06	3.97969e+06	3.9893e+06	4.4925e+06	3.46084e+06											833686	1293045	1198476	1265987	1588386	1318481
																					3.76394e+06	3.81849e+06	3.97141e+06	3.98665e+06	4.49074e+06	3.46011e+06											834881	1292284	1198057	1265734	1582092	1313994
																					3.766e+06	3.81356e+06	3.96595e+06	3.98175e+06	4.48859e+06	3.45753e+06											835299	1288257	1198004	1265644	1572748	1313018
																					3.76948e+06	3.81185e+06	3.95852e+06	3.98038e+06	4.48656e+06	3.44974e+06											835834	1283480	1195194	1265593	1571324	1310342
																					3.76972e+06	3.81031e+06	3.93775e+06	3.97261e+06	4.4808e+06	3.44249e+06											836065	1279589	1191756	1265204	1565940	1309574
																					3.77457e+06	3.81025e+06	3.92853e+06	3.97021e+06	4.47951e+06	3.44088e+06											836777	1277633	1191678	1264981	1564700	1308825
																					3.77466e+06	3.80985e+06	3.92294e+06	3.95391e+06	4.47663e+06	3.43685e+06											839773	1273801	1191160	1263694	1559174	1307559
																					3779676	3.80637e+06	3.92176e+06	3.95202e+06	4.47384e+06	3.43666e+06											839781	1272146	1189849	1261197	1547589	1305847
																					3.80768e+06	3.80631e+06	3.91862e+06	3.94939e+06	4.47296e+06	3.43597e+06											839807	1271679	1189424	1260368	1546681	1305524
																					3.80931e+06	3.79511e+06	3.91776e+06	3.94499e+06	4.46649e+06	3.4286e+06											840917	1268710	1188071	1259752	1542497	1303939
																					3.81395e+06	3.79494e+06	3.91621e+06	3.94011e+06	4.45814e+06	3.42762e+06											841351	1267792	1186748	1256186	1537647	1302104
																					3.81594e+06	3.79404e+06	3.91312e+06	3.93286e+06	4.45558e+06	3.4246e+06											842841	1267104	1185193	1251695	1533938	1298695
																					3.82304e+06	3.79396e+06	3.90816e+06	3.92976e+06	4.44025e+06	3.40644e+06											843189	1266640	1183346	1250380	1533005	1292180
																					3.82332e+06	3.79353e+06	3.90382e+06	3.92724e+06	4.43954e+06	3.40593e+06											844098	1266304	1183082	1250160	1531573	1289871
																					3.8285e+06	3.78573e+06	3.90168e+06	3.92402e+06	4439056	3.40213e+06											844142	1266267	1176422	1249294	1527296	1289209
																					3.8311e+06	3.78277e+06	3.90016e+06	3.91896e+06	4.43767e+06	3.39774e+06											845557	1260281	1172833	1248635	1525834	1286990
																					3.83815e+06	3.77776e+06	3.89392e+06	3.91606e+06	4.43261e+06	3.39508e+06											846420	1260232	1172660	1244977	1524796	1283210
																					3.84734e+06	3.77456e+06	3.89064e+06	3.90953e+06	4.4297e+06	3.39114e+06											846638	1259022	1168760	1244298	1522380	1282469
																					3.85234e+06	3.77391e+06	3.89064e+06	3.90496e+06	4.42575e+06	3.38438e+06											847387	1253180	1165866	1243880	1514333	1278672
																					3.85989e+06	3.77153e+06	3.89044e+06	3.90381e+06	4.42342e+06	3.38398e+06											848339	1248953	1165745	1242254	1512355	1277496
																					3.86567e+06	3.76801e+06	3.88539e+06	3.89798e+06	4.42318e+06	3.3792e+06											848500	1241938	1165242	1240502	1509128	1275567
																					3.86814e+06	3.76253e+06	3.88463e+06	3.89255e+06	4.42054e+06	3.3779e+06											848625	1241713	1164319	1239763	1508598	1275380
																					3.87908e+06	3.75366e+06	3.8801e+06	3.89211e+06	4.41698e+06	3.3756e+06											848793	1236227	1163910	1237910	1506779	1273812
																					3.87963e+06	3.75364e+06	3.87891e+06	3.89027e+06	4.40961e+06	3.37422e+06											849884	1235684	1163292	1235966	1505700	1273502
																					3.88019e+06	3.74458e+06	3.85928e+06	3.8821e+06	4.40553e+06	3.37382e+06											850399	1235478	1162098	1234833	1504414	1272456
																					3.89454e+06	3.74444e+06	3.85207e+06	3.87864e+06	4.38937e+06	3.37165e+06											850428	1235421	1160062	1233844	1499968	1270174
																					3.89911e+06	3.74057e+06	3.85083e+06	3.8768e+06	4.37992e+06	3371090											852230	1235060	1159557	1231667	1499350	1266396
																					3.90186e+06	3.73453e+06	3.84986e+06	3.87204e+06	4.37896e+06	3.36813e+06											852692	1234841	1158137	1230389	1498223	1262408
																					3.9098e+06	3.73084e+06	3.8454e+06	3.87189e+06	4.37665e+06	3.36619e+06											852911	1234273	1156537	1229474	1498069	1262396
																					3.91091e+06	3.72521e+06	3.83811e+06	3.87035e+06	4.3756e+06	3.35933e+06											854063	1232707	1156435	1228165	1495949	1259973
																					3.91851e+06	3.71325e+06	3.83317e+06	3.87032e+06	4.36484e+06	3.35544e+06											855689	1231795	1155249	1226596	1494963	1259489
																					3.92146e+06	3.71075e+06	3.83297e+06	3.86969e+06	4.36062e+06	3.35407e+06											856842	1231632	1154753	1223342	1489192	1257931
																					3.9301e+06	3.70865e+06	3.83128e+06	3.86587e+06	4.34849e+06	3.35404e+06											856928	1231221	1153587	1222758	1488095	1257856
																					3.93877e+06	3.70135e+06	3.82443e+06	3.86339e+06	4.34375e+06	3.35302e+06											857690	1226424	1152409	1219287	1486416	1257762
																					3.94276e+06	3.69687e+06	3.82397e+06	3.86037e+06	4.34195e+06	3.34618e+06											857714	1225569	1151823	1218742	1479397	1256574
																					3.95735e+06	3.69282e+06	3.822e+06	3.85766e+06	4.3419e+06	3.34331e+06											858393	1217777	1150619	1215949	1476976	1253827
																					3.95811e+06	3.68905e+06	3.8177e+06	3.85388e+06	4.3379e+06	3.34072e+06											858820	1215712	1150616	1211357	1475739	1253206
																					3.96596e+06	3.68571e+06	3.81078e+06	3.85101e+06	4.33667e+06	3.33924e+06											859583	1211550	1150550	1210201	1471687	1251839
																					3.97068e+06	3.67702e+06	3.80327e+06	3.85033e+06	4.32945e+06	3.33829e+06											859733	1209642	1150277	1204318	1470926	1250896
																					3.97705e+06	3.668e+06	3.79835e+06	3.83775e+06	4.3188e+06	3.33263e+06											860402	1208549	1148646	1202696	1466702	1249867
																					3.9775e+06	3.66734e+06	3.79526e+06	3.83033e+06	4.3176e+06	3.32629e+06											861046	1204824	1148334	1201793	1463831	1249689
																					3.98023e+06	3.66479e+06	3.79453e+06	3.82766e+06	4.3151e+06	3.32516e+06											863269	1204618	1148172	1201717	1463366	1245671
																					3.98313e+06	3.66432e+06	3.78939e+06	3.8217e+06	4.3108e+06	3321816											864808	1200824	1148106	1201442	1463241	1245121
																					3.98376e+06	3.66286e+06	3.78882e+06	3.81471e+06	4.30231e+06	3.32143e+06											865183	1196598	1144537	1200740	1461135	1239274
																					3.99601e+06	3.65856e+06	3.77485e+06	3.81212e+06	4.29852e+06	3.32098e+06											865471	1195063	1142737	1200136	1461065	1238932
																					4.00292e+06	3.65742e+06	3.77356e+06	3.81091e+06	4.2984e+06	3.31992e+06											866707	1194730	1140155	1198544	1459052	1238604
																					4.00779e+06	3.65679e+06	3.75524e+06	3.81046e+06	4.28419e+06	3.31319e+06											867368	1191943	1139579	1195586	1458607	1233765
																					4.00891e+06	3.65352e+06	3.75476e+06	3.81038e+06	4.26107e+06	3.31059e+06											868017	1189084	1138399	1192974	1457303	1231201
																					4.01363e+06	3.65257e+06	3.74891e+06	3.80858e+06	4.25668e+06	3.31045e+06											872369	1184877	1136268	1191501	1456975	1229158
																					4.01404e+06	3.64881e+06	3.74327e+06	3.80447e+06	4.25499e+06	3.3099e+06											873037	1176158	1135543	1191371	1453915	1224480
																					4.02311e+06	3.64503e+06	3.74107e+06	3.80432e+06	4.25402e+06	3.30887e+06											873054	1173656	1135543	1190090	1453534	1223351
																					4.03712e+06	3.64478e+06	3.73159e+06	3.79657e+06	4.25321e+06	3.30654e+06											874566	1173391	1134597	1189350	1453033	1222606
																					4.03788e+06	3.64348e+06	3.73102e+06	3.79478e+06	4.248e+06	3.30271e+06											874915	1171303	1132346	1188734	1449840	1220887
																					4.03843e+06	3.64118e+06	3.72883e+06	3.79334e+06	4.24137e+06	3.2969e+06											875527	1171230	1132172	1186970	1448639	1220575
																					4.03915e+06	3.63829e+06	3.72081e+06	3.79269e+06	4.24022e+06	3.29589e+06											875586	1169499	1131602	1185670	1444466	1219604
																					4.05458e+06	3.63498e+06	3.71904e+06	3.78902e+06	4.23847e+06	3.29435e+06											875738	1165607	1129949	1183716	1441251	1217108
																					4.05682e+06	3.63434e+06	3.71251e+06	3.78674e+06	4.23661e+06	3.2932e+06											875953	1163938	1127225	1183205	1440899	1216952
																					4.0619e+06	3.62578e+06	3.71157e+06	3.78235e+06	4.23353e+06	3.28855e+06											877957	1162578	1126914	1180730	1439299	1216857
																					4.06682e+06	3.62556e+06	3.71037e+06	3.77967e+06	4.23185e+06	3.28457e+06											878108	1162272	1126574	1177597	1438565	1216486
																					4.07352e+06	3.62204e+06	3.70966e+06	3.7595e+06	4.22915e+06	3.28342e+06											879097	1160002	1126354	1176402	1438330	1213298
																					4.07672e+06	3.61968e+06	3.70722e+06	3.75767e+06	4.22729e+06	3.28239e+06											883736	1158601	1126071	1175964	1432382	1212746
																					4.07838e+06	3.61643e+06	3.70448e+06	3.75728e+06	4.22016e+06	3.28128e+06											886774	1156430	1125752	1174397	1431962	1212086
																					4.08714e+06	3.61576e+06	3.7024e+06	3.751e+06	4.21924e+06	3279780											888267	1154466	1125293	1174088	1431906	1206431
																					4.08725e+06	3.6154e+06	3.69911e+06	3.74769e+06	4.21797e+06	3.2794e+06											888539	1153472	1124600	1173852	1428973	1206245
																					4.08919e+06	3.61397e+06	3.68748e+06	3.74324e+06	4.21075e+06	3.2755e+06											889099	1153307	1123536	1173506	1422674	1204318
																					4.09144e+06	3.61108e+06	3.6844e+06	3.73963e+06	4.20971e+06	3.27524e+06											890757	1151110	1122085	1173424	1421903	1201353
																					4.09439e+06	3.60451e+06	3.67373e+06	3.73886e+06	4.20471e+06	3.27076e+06											892563	1150793	1122044	1172697	1421472	1199873
																					4.09464e+06	3.6008e+06	3.67142e+06	3.7379e+06	4.17853e+06	3.26793e+06											892788	1150267	1121122	1171472	1419654	1198789
																					4.09996e+06	3.60003e+06	3.66585e+06	3.73565e+06	4.17355e+06	3.26761e+06											893958	1141832	1120608	1168858	1418361	1198401
																					4.10157e+06	3.59914e+06	3.6573e+06	3.73545e+06	4.15936e+06	3.26598e+06											894348	1141302	1119542	1168342	1411589	1196308
																					4.10269e+06	3.58519e+06	3.65268e+06	3.73398e+06	4.15344e+06	3.26423e+06											898694	1140557	1118153	1167673	1409244	1195212
																					4.10481e+06	3.58298e+06	3.65228e+06	3.7193e+06	4.14096e+06	3.26114e+06											899115	1140072	1118096	1167208	1406310	1195097
																					4.10668e+06	3.57734e+06	3.6488e+06	3.71867e+06	4.13557e+06	3.25999e+06											900288	1136929	1118067	1167066	1404726	1194105
																					4.10941e+06	3.5728e+06	3.64686e+06	3.71347e+06	4.13395e+06	3.25975e+06											900583	1136560	1116051	1166646	1403510	1193018
																					4.11221e+06	3.5725e+06	3.64392e+06	3.71193e+06	4.1123e+06	3254524											901237	1132984	1113586	1166192	1403475	1191001
																					4.11299e+06	3.56967e+06	3.63968e+06	3.69656e+06	4.11076e+06	3.25439e+06											903546	1126510	1113412	1165255	1401424	1190238
																					4.11548e+06	3.56816e+06	3.63654e+06	3.69633e+06	4.10959e+06	3.25099e+06											903697	1125167	1112964	1162242	1401199	1186876
																					4.11679e+06	3.56337e+06	3.63598e+06	3.69325e+06	4.10791e+06	3.24849e+06											904893	1121810	1112932	1160887	1400274	1186253
																					4.11821e+06	3.56236e+06	3.63177e+06	3.68747e+06	4.1064e+06	3.23891e+06											904950	1119703	1110037	1159243	1397500	1185736
																					4.11902e+06	3.55749e+06	3.63046e+06	3.68246e+06	4.10347e+06	3.23141e+06											906715	1116761	1109476	1158326	1396034	1185592
																					4.11909e+06	3.55348e+06	3.62997e+06	3680170	4.09841e+06	3.22976e+06											908509	1115176	1108544	1157980	1389961	1185329
																					4.12275e+06	3.55147e+06	3.62118e+06	3.67834e+06	4.09389e+06	3.22969e+06											908857	1114357	1106445	1152876	1388442	1184500
																					4.12451e+06	3.54463e+06	3.62106e+06	3.66763e+06	4.09111e+06	3.22951e+06											909384	1112766	1103895	1152549	1387748	1183478
																					4.12762e+06	3.54364e+06	3.61456e+06	3.66444e+06	4.0836e+06	3.22809e+06											909820	1110932	1100400	1149924	1386234	1183229
																					4.13388e+06	3.53591e+06	3.6137e+06	3.65865e+06	4.07876e+06	3.22142e+06											909977	1110559	1100264	1149107	1385877	1183066
																					4.13607e+06	3.522e+06	3.61263e+06	3.65855e+06	4.07064e+06	3.21964e+06											911833	1109894	1099788	1148694	1385714	1182135
																					4.14308e+06	3.52164e+06	3.61017e+06	3.64596e+06	4.06091e+06	3.21855e+06											912918	1108361	1099717	1148478	1384406	1181211
																					4.15282e+06	3.52146e+06	3.59803e+06	3.6429e+06	4.05999e+06	3.21803e+06											914024	1108215	1097720	1147797	1384113	1180852
																					4.15367e+06	3.52117e+06	3.59731e+06	3.64204e+06	4.05803e+06	3.21679e+06											914635	1108123	1097372	1144388	1383740	1175224
																					4.15437e+06	3.52075e+06	3.59726e+06	3.64104e+06	4.05472e+06	3.21359e+06											915040	1108111	1097111	1144382	1383543	1173495
																					4.16171e+06	3.51214e+06	3.59443e+06	3.63161e+06	4.05333e+06	3.21179e+06											920356	1106684	1095835	1143249	1379710	1173364
																					4.17053e+06	3.49461e+06	3.59302e+06	3.62484e+06	4.05201e+06	3.21043e+06											920449	1105185	1087302	1140772	1375228	1172463
																					4.18065e+06	3.49293e+06	3.59192e+06	3.612e+06	4.04273e+06	3.2072e+06											920767	1102134	1086130	1138952	1370032	1164960
																					4.19212e+06	3.49005e+06	3.58849e+06	3.6092e+06	4.03681e+06	3.2059e+06											921248	1102131	1085603	1137673	1369451	1161164
																					4.19238e+06	3.48692e+06	3.57727e+06	3.6047e+06	4.0364e+06	3.20532e+06											921711	1096025	1085092	1136084	1369084	1159715
																					4.19313e+06	3.48618e+06	3.57446e+06	3.60363e+06	4.03614e+06	3.20032e+06											921747	1095767	1084273	1133123	1368540	1158516
																					4.19588e+06	3.48518e+06	3.5718e+06	3.60294e+06	4.02803e+06	3.19801e+06											921824	1092149	1084182	1132387	1367527	1157865
																					4.19646e+06	3.47031e+06	3.56965e+06	3.59528e+06	4.0258e+06	3.19613e+06											922541	1073867	1083910	1131300	1367173	1157563
																					4.19782e+06	3.47025e+06	3.56816e+06	3.59456e+06	4.00753e+06	3.19212e+06											924941	1071947	1083592	1128218	1366662	1156159
																					4.19958e+06	3.46892e+06	3.55277e+06	3.59016e+06	4.00216e+06	3.19145e+06											926028	1068808	1082397	1127510	1362233	1155462
																					4.19958e+06	3.46889e+06	3.54766e+06	3.58766e+06	4.0021e+06	3.19113e+06											927561	1067825	1082316	1126097	1361458	1155450
																					4.20101e+06	3.46843e+06	3.52951e+06	3.58294e+06	3.9961e+06	3.19101e+06											929590	1067485	1081561	1125605	1361272	1154252
																					4.20318e+06	3.46372e+06	3.5295e+06	3.5747e+06	3.99184e+06	3.18534e+06											930983	1065920	1080675	1124308	1353287	1152942
																					4.20352e+06	3.45458e+06	3.52697e+06	3.56174e+06	3.99123e+06	3.18195e+06											931521	1065417	1077865	1123710	1350271	1151902
																					4.20472e+06	3.45327e+06	3.51934e+06	3.56057e+06	3.98847e+06	3.18138e+06											932557	1065062	1077699	1121270	1348789	1147929
																					4.20501e+06	3.44603e+06	3.50884e+06	3.56015e+06	3.98108e+06	3.17992e+06											932831	1063164	1076181	1120704	1343894	1147497
																					4.20955e+06	3443757	3.50832e+06	3.56015e+06	3.97687e+06	3.17477e+06											933033	1059349	1072719	1117010	1343758	1145762
																					4.21077e+06	3.44314e+06	3.50547e+06	3.55756e+06	3.97613e+06	3.17418e+06											933795	1058192	1072490	1116740	1341286	1143589
																					4.22762e+06	3.44219e+06	3.50384e+06	3.55676e+06	3.96628e+06	3.17381e+06											938723	1056970	1070750	1115636	1339106	1142770
																					4.23119e+06	3.44081e+06	3.50246e+06	3.55247e+06	3.96269e+06	3.17037e+06											939115	1050119	1070363	1115071	1337972	1142682
																					4.25123e+06	3.43795e+06	3.50006e+06	3.55186e+06	3.95311e+06	3.16893e+06											939194	1050075	1070321	1114438	1337699	1142638
																					4.25198e+06	3.43701e+06	3.49913e+06	3.55101e+06	3.95066e+06	3.16781e+06											940422	1049386	1069160	1113277	1335364	1140731
																					4.2558e+06	3.43419e+06	3.49881e+06	3.54057e+06	3.94263e+06	3.16709e+06											940825	1048245	1069044	1111553	1333248	1140619
																					4.2651e+06	3.43365e+06	3.49307e+06	3.52762e+06	3.9403e+06	3.16682e+06											941399	1041513	1068646	1110916	1331214	1139474
																					4.27313e+06	3.43014e+06	3.48234e+06	3.52075e+06	3.93288e+06	3.16423e+06											942833	1041100	1068428	1110443	1330402	1139317
																					4.27958e+06	3.42804e+06	3.47992e+06	3.51984e+06	3.93288e+06	3.16239e+06											944364	1040824	1067124	1110198	1326270	1138417
																					4.2806e+06	3.42538e+06	3.47855e+06	3.51956e+06	3.93183e+06	3.16145e+06											945481	1040113	1066857	1109956	1322148	1136421
																					4.28459e+06	3.4229e+06	3.47753e+06	3.51885e+06	3.92511e+06	3.16052e+06											947067	1039736	1066849	1108470	1321315	1135344
																					4.2876e+06	3.41389e+06	3.47531e+06	3.51676e+06	3.92418e+06	3.15642e+06											947248	1039565	1066192	1108326	1321073	1134300
																					4.29008e+06	3.41246e+06	3.46686e+06	3.51309e+06	3.92007e+06	3.15635e+06											947528	1036363	1064864	1108108	1319907	1125017
																					4.29206e+06	3.4113e+06	3.46545e+06	3.51262e+06	3.91987e+06	3.15399e+06											949756	1035932	1064529	1106523	1319076	1124990
																					4.29921e+06	3.41107e+06	3.45908e+06	3.51007e+06	3.90598e+06	3.15297e+06											950181	1035441	1062484	1105751	1318529	1124792
																					4.30322e+06	3.41105e+06	3.45762e+06	3.50559e+06	3.90457e+06	3.1524e+06											950261	1033914	1062478	1105607	1318367	1122216
																					4.30387e+06	3.40644e+06	3.45627e+06	3.50504e+06	3893607	3.15059e+06											950668	1033221	1061768	1103373	1316967	1121387
																					4.31069e+06	3.40128e+06	3.45511e+06	3.49965e+06	3.88925e+06	3.14525e+06											953603	1030671	1061704	1103290	1314160	1120882
																					4.32236e+06	3.39588e+06	3.45508e+06	3.49084e+06	3.88835e+06	3.14356e+06											954467	1029461	1061316	1100410	1306651	1120483
																					4.32674e+06	3.39548e+06	3.45218e+06	3.48387e+06	3.8832e+06	3.14071e+06											955062	1026536	1060591	1099515	1306440	1120329
																					4.33257e+06	3.38921e+06	3.45122e+06	3.48028e+06	3.87787e+06	3.13838e+06											956749	1026163	1060136	1097936	1304315	1118764
																					4.33642e+06	3.38769e+06	3.44606e+06	3.47291e+06	3.87545e+06	3.13829e+06											958537	1025818	1059642	1095781	1301125	1118532
																					4359700	3.37012e+06	3.44301e+06	3472719	3.85979e+06	3.13306e+06											961877	1025007	1058921	1094870	1299357	1116337
																					4.36756e+06	3.37001e+06	3.44212e+06	3.47201e+06	3.85653e+06	3.13003e+06											962012	1024728	1058683	1093383	1292166	1115406
																					4.37001e+06	3.36962e+06	3.43997e+06	3.47144e+06	3.85208e+06	3.12946e+06											963936	1024056	1058396	1093093	1291188	1113679
																					4.37315e+06	3.36257e+06	3.43427e+06	3.46034e+06	3.85205e+06	3.11956e+06											964086	1022728	1058388	1090425	1289396	1110117
																					4.37811e+06	3.36037e+06	3.43102e+06	3.45309e+06	3.8517e+06	3.11927e+06											968113	1021209	1055396	1086502	1288649	1109507
																					4.39305e+06	3.35854e+06	3.43057e+06	3.45097e+06	3.84789e+06	3.11812e+06											969955	1019055	1054563	1085076	1281534	1109222
																					4.39364e+06	3.35802e+06	3.4252e+06	3.45073e+06	3.84665e+06	3.11189e+06											971112	1017169	1053365	1083668	1277343	1106314
																					4.41973e+06	3.35783e+06	3.41787e+06	3.45057e+06	3.84485e+06	3.10967e+06											973513	1016136	1051201	1079872	1276980	1105756
																					4.42208e+06	3.35498e+06	3.41663e+06	3.44775e+06	3.84433e+06	3.10885e+06											974185	1015513	1051151	1079681	1275577	1104430
																					4.42433e+06	3.3345e+06	3.41365e+06	3.44746e+06	3.83434e+06	3.10478e+06											977031	1014645	1048918	1078136	1274240	1103959
																					4.4572e+06	3.32108e+06	3.4088e+06	3.44472e+06	3.82318e+06	3.10157e+06											977758	1014279	1048534	1077508	1273894	1103092
																					4.45919e+06	3.31728e+06	3.40534e+06	3.44387e+06	3.8228e+06	3.10146e+06											980264	1012440	1047151	1074980	1268956	1102225
																					4.45927e+06	3.29218e+06	3.40279e+06	3.43906e+06	3.822e+06	3.09792e+06											986063	1011791	1046358	1073060	1267086	1102125
																					4.46007e+06	3.29201e+06	3.39206e+06	3.43821e+06	3.81827e+06	3.09641e+06											986066	1011718	1045642	1072281	1262356	1100663
																					4.46274e+06	3.2852e+06	3388337	3436338	3.81148e+06	3.09193e+06											988925	1009497	1045525	1069834	1261508	1100527
																					4.47789e+06	3.2828e+06	3.38115e+06	3.43499e+06	3.80958e+06	3.09108e+06											989971	1008971	1040287	1069200	1258704	1099266
																					4.48184e+06	3.28268e+06	3.37292e+06	3.43487e+06	3.79935e+06	3.09019e+06											990777	1005477	1039647	1068508	1255582	1098074
																					4.48838e+06	3.28158e+06	3.36333e+06	3.43266e+06	3.79048e+06	3.08847e+06											990979	1003746	1038619	1067867	1253836	1097580
																					4.49083e+06	3.28108e+06	3.35935e+06	3.43114e+06	3.78352e+06	3.08742e+06											992024	1003656	1038483	1066701	1249837	1095543
																					4.4921e+06	3.27526e+06	3.35775e+06	3.43076e+06	3.78256e+06	3.08541e+06											993339	1003613	1038083	1064923	1249286	1093840
																					4.49264e+06	3.27086e+06	3.35515e+06	3.42824e+06	3.78073e+06	3.08514e+06											996131	1003445	1037560	1064842	1248051	1091260
																					4.49645e+06	3.26899e+06	3.35321e+06	3.42743e+06	3.76299e+06	3.08328e+06											997031	1002896	1036238	1064640	1246569	1090553
																					4.50688e+06	3.26842e+06	3.34835e+06	3.42352e+06	3758533	3.08298e+06											1000791	1000998	1036171	1063273	1246512	1090159
																					4.50966e+06	3.26728e+06	3.34818e+06	3.41957e+06	3.75743e+06	3.08191e+06											1002769	1000815	1033777	1062172	1244538	1089337
																					4.51295e+06	3.26214e+06	3.34583e+06	3414718	3.75428e+06	3.0811e+06											1003992	999825	1033419	1061988	1242625	1089200
																					4.53257e+06	3.25876e+06	3.3442e+06	3.40845e+06	3.75408e+06	3.0745e+06											1004143	999516	1032201	1059240	1241878	1083697
																					4.53362e+06	3.25409e+06	3.34413e+06	3.40372e+06	3.754e+06	3.07318e+06											1004926	998613	1030221	1058828	1241585	1081751
																					4.53728e+06	3.25253e+06	3.3428e+06	3.40087e+06	3.74866e+06	3.06841e+06											1007087	997238	1028424	1058578	1241104	1080985
																					4.54098e+06	3.24138e+06	3.34101e+06	3.39758e+06	3.74612e+06	3.06835e+06											1007612	992896	1027061	1058243	1240166	1079588
																					4.54514e+06	3.24099e+06	3.32885e+06	3.39579e+06	3.74567e+06	3.06801e+06											1008255	989186	1025844	1057982	1239071	1076357
																					4.54982e+06	3.23613e+06	3.3282e+06	3.39296e+06	3.74141e+06	3.066e+06											1009779	988521	1025562	1054913	1238773	1074849
																					4.55499e+06	3.23555e+06	3.32721e+06	3.39054e+06	3.73767e+06	3.06476e+06											1009882	988178	1025008	1054660	1238350	1074128
																					4556051	3.23239e+06	3.32606e+06	3.38221e+06	3.73516e+06	3.06386e+06											1012119	985279	1024807	1052190	1234621	1074021
																					4.56087e+06	3.23146e+06	3.32433e+06	3.3794e+06	3.73234e+06	3.05842e+06											1017250	984760	1024758	1052028	1225862	1073597
																					4.56126e+06	3.22901e+06	3323135	3.37829e+06	3.73153e+06	3.05691e+06											1017492	982825	1024683	1051139	1222900	1073270
																					4.563e+06	3.22824e+06	3.32092e+06	3.37588e+06	3.73134e+06	3.05339e+06											1018881	980492	1024098	1050472	1215971	1071221
																					4.56478e+06	3.22785e+06	3.32029e+06	3.37148e+06	3.73011e+06	3.04765e+06											1020094	979835	1023816	1048147	1214779	1068543
																					4.57142e+06	3.22414e+06	3.31224e+06	3.3659e+06	3.72773e+06	3.04762e+06											1024590	978167	1022071	1047742	1212911	1067423
																					4.57398e+06	3224141	3.30509e+06	3.36503e+06	3.7217e+06	3.04445e+06											1025770	977844	1021751	1047211	1211710	1063093
																					4.5765e+06	3.2234e+06	3.29974e+06	3.36443e+06	3.71774e+06	3.04079e+06											1027611	972464	1017774	1044210	1201954	1061472
																					4.57865e+06	3.22339e+06	3.29652e+06	3.35937e+06	3.71065e+06	3.04008e+06											1032676	971551	1015881	1043738	1201809	1060509
																					4.57956e+06	3.22304e+06	3.29588e+06	3.35506e+06	3.70949e+06	3.03748e+06											1034458	969913	1015040	1042859	1201315	1060143
																					4.58533e+06	3.21503e+06	3.29313e+06	3.35255e+06	3.70612e+06	3.03142e+06											1035574	969021	1013432	1041740	1198791	1059793
																					4.59012e+06	3.21202e+06	3.28996e+06	3.34096e+06	3.69749e+06	3.02847e+06											1036602	967247	1012505	1041312	1197621	1055103
																					4.59977e+06	3.19683e+06	3.28699e+06	3.33798e+06	3.6888e+06	3.02776e+06											1038289	966497	1012454	1040553	1197158	1054148
																					4.60446e+06	3.19177e+06	3.28389e+06	3.33584e+06	3.68453e+06	3.02478e+06											1041690	963390	1012440	1038764	1196797	1054057
																					4.61985e+06	3.18878e+06	3.2818e+06	3.33516e+06	3.67483e+06	3.02314e+06											1042590	962153	1012356	1038606	1196239	1051010
																					4.62444e+06	3.18821e+06	3.28034e+06	3.3345e+06	3.66842e+06	3.0151e+06											1045129	961270	1010724	1035052	1195533	1048773
																					4.62671e+06	3.18708e+06	3.27857e+06	3.32859e+06	3.65824e+06	3.01258e+06											1045511	957317	1009167	1033942	1194863	1048248
																					4.6276e+06	3.18104e+06	3.27802e+06	3.3265e+06	3.65555e+06	3.01174e+06											1046885	956286	1007107	1033013	1193102	1047443
																					4.6293e+06	3.17977e+06	3.2777e+06	3.32452e+06	3.65472e+06	3.01084e+06											1047661	956244	1006944	1032663	1192037	1046000
																					4.63702e+06	3.17729e+06	3.27694e+06	3.32166e+06	3.65324e+06	3.01075e+06											1052754	954390	1005394	1031943	1191710	1045875
																					4.63989e+06	3.17702e+06	3.2655e+06	3.31974e+06	3.64883e+06	3.00463e+06											1052923	953300	1005161	1027606	1191432	1045297
																					4.6408e+06	3.17402e+06	3.26353e+06	3.30672e+06	3.64786e+06	3.00326e+06											1053407	952956	1001763	1025678	1190786	1045201
																					4.64583e+06	3.16605e+06	3.26287e+06	3.30301e+06	3.64507e+06	3.00276e+06											1054754	952868	1001756	1025184	1190729	1042756
																					4.64834e+06	3.16538e+06	3.25094e+06	3.30214e+06	3.61591e+06	3.00198e+06											1056048	950837	1001256	1023013	1189794	1040647
																					4.65803e+06	3.1598e+06	3.25023e+06	3.30067e+06	3.61338e+06	3.00086e+06											1056693	950651	1000701	1018869	1187680	1040215
																					4.667e+06	3.14783e+06	3.24692e+06	3.30048e+06	3.60679e+06	2.99543e+06											1056853	949514	999545	1017827	1184830	1039974
																					4.66862e+06	3.14609e+06	3.23887e+06	3.30012e+06	3.60545e+06	2.99482e+06											1056896	948897	996742	1011998	1184765	1039286
																					4.67397e+06	3.14451e+06	3.23465e+06	3.29641e+06	3.60473e+06	2.99349e+06											1063089	947734	996531	1011876	1183446	1037687
																					4.67898e+06	3.14209e+06	3.23394e+06	3.29448e+06	3.59986e+06	2.99293e+06											1063128	946631	996179	1010688	1182597	1037354
																					4.68267e+06	3.1411e+06	3.23316e+06	3.29178e+06	3.59949e+06	2.99239e+06											1065398	946057	994431	1010284	1181731	1035907
																					4.6827e+06	3.13621e+06	3.23271e+06	3.28267e+06	3.59501e+06	2.98869e+06											1066401	945843	994364	1009864	1180688	1035876
																					4.69127e+06	3.13584e+06	3.22891e+06	3.27882e+06	3.59425e+06	2.98791e+06											1070026	944958	992423	1008205	1175001	1035792
																					4.6939e+06	3.13574e+06	3.22639e+06	3.27735e+06	3.59321e+06	2.98572e+06											1071204	940918	991902	1007565	1174150	1034538
																					4.70553e+06	3.13221e+06	3.22577e+06	3.27735e+06	3.59234e+06	2.98151e+06											1071497	940023	991605	1007248	1174143	1034441
																					4.70635e+06	3.12464e+06	3.22356e+06	3.27259e+06	3.58894e+06	2.98049e+06											1071826	939131	990326	1006306	1172506	1033130
																					4.7075e+06	3.12262e+06	3.22033e+06	3.26841e+06	3.58869e+06	2.9781e+06											1071839	937086	989413	1006178	1169649	1032658
																					4.71074e+06	3.12225e+06	3.22005e+06	3.26817e+06	3.58708e+06	2.9755e+06											1073060	936748	988833	1004628	1168540	1032008
																					4.72227e+06	3.11636e+06	3.21787e+06	3.26192e+06	3.56544e+06	2.97187e+06											1074166	934586	988483	1003439	1164368	1031836
																					4.72861e+06	3.11306e+06	3.21547e+06	3.25818e+06	3.56411e+06	2.97089e+06											1074746	934310	986124	1003017	1164287	1031367
																					4.73068e+06	3.11158e+06	3.21273e+06	3.25416e+06	3.56031e+06	2.9696e+06											1076725	934282	984975	999248	1161673	1030919
																					4.74316e+06	3.10526e+06	3.21211e+06	3.25024e+06	3.55886e+06	2.96663e+06											1077542	933688	984974	998263	1160583	1030248
																					4.74511e+06	3.10281e+06	3.20775e+06	3.23735e+06	3.55705e+06	2.95985e+06											1077554	931590	984742	995234	1158980	1029640
																					4.7523e+06	3.10131e+06	3.20678e+06	3.23621e+06	3.55659e+06	2.95938e+06											1078513	929748	983794	992920	1156315	1027205
																					4.75607e+06	3.10025e+06	3.19747e+06	3.23561e+06	3.55638e+06	2.95363e+06											1078980	928856	982470	992869	1155486	1024909
																					4.75868e+06	3.09694e+06	3.19285e+06	3.23326e+06	3.55201e+06	2.95137e+06											1082109	924176	981845	990967	1154942	1024508
																					4.76138e+06	3.09081e+06	3.19233e+06	3.2312e+06	3.55112e+06	2.95053e+06											1084156	922995	981507	990338	1154741	1021526
																					4.76379e+06	3.08716e+06	3.19064e+06	3.23088e+06	3.54567e+06	2.95008e+06											1084213	922260	980795	989431	1154636	1020444
																					4.76827e+06	3.08547e+06	3.18851e+06	3.22954e+06	3.54321e+06	2.94163e+06											1085967	921843	978646	989054	1154372	1020139
																					4.76868e+06	3.08341e+06	3.18514e+06	3.22334e+06	3.53391e+06	2.94049e+06											1086714	921840	978444	987602	1154250	1017703
																					4.77129e+06	3.08259e+06	3.18483e+06	3.22284e+06	3.5327e+06	2.94047e+06											1088166	920691	976922	982525	1154167	1015421
																					4.77393e+06	3.0757e+06	3.17437e+06	3.21964e+06	3.51853e+06	2.93844e+06											1090564	915071	975501	981908	1154140	1012070
																					4.77484e+06	3.07541e+06	3.17382e+06	3.21884e+06	3513639	2.93601e+06											1091050	914386	973058	981318	1153553	1011087
																					4.77863e+06	3.07245e+06	3.17274e+06	3.2143e+06	3.50675e+06	2.92745e+06											1091989	913477	972521	980740	1146679	1010866
																					4.78133e+06	3.07168e+06	3.17264e+06	3.21415e+06	3.50633e+06	2.9263e+06											1092398	909493	972045	980707	1141804	1009798
																					4.78665e+06	3.07115e+06	3.16395e+06	3.21305e+06	3.50314e+06	2.92266e+06											1093350	909136	970154	975090	1138332	1009684
																					4.80603e+06	3.06628e+06	3.16351e+06	3.20784e+06	3.50203e+06	2.92008e+06											1094281	907155	969891	974867	1137047	1006203
																					4.80681e+06	3.0658e+06	3.16305e+06	3.20623e+06	3.48459e+06	2.91835e+06											1096756	906422	967883	973638	1135708	1004424
																					4.8075e+06	3.05988e+06	3.16072e+06	3.20596e+06	3.48254e+06	2.91538e+06											1096964	905067	967445	973250	1134166	1003304
																					4.81287e+06	3.05854e+06	3.16026e+06	3.20435e+06	3.48245e+06	2.91435e+06											1097413	904823	967224	972934	1134052	1003265
																					4.81639e+06	3.05752e+06	3.15566e+06	3.20017e+06	3.47804e+06	2.91424e+06											1097679	904779	965246	971150	1131683	1003164
																					4.81742e+06	3.05612e+06	3.15463e+06	3.19947e+06	3.47511e+06	2.91217e+06											1097791	902975	964311	970453	1131098	1003133
																					4.83263e+06	3.04411e+06	3.14648e+06	3.19938e+06	3.47326e+06	2911947											1100010	902499	963347	967060	1130869	1003020
																					4.84107e+06	3.04198e+06	3.1419e+06	3.19829e+06	3.46481e+06	2.90937e+06											1102299	902138	963097	966838	1129246	1002630
																					4.84436e+06	3.03965e+06	3.14047e+06	3.19685e+06	3.45968e+06	2.90219e+06											1102805	901947	961975	966816	1125221	1001447
																					4.84605e+06	3.03932e+06	3.13956e+06	3.19591e+06	3.45606e+06	2.9008e+06											1105208	901752	961928	964483	1120840	1001163
																					4.85713e+06	3.03722e+06	3.13743e+06	3.19566e+06	3.45127e+06	2.89897e+06											1111614	901115	961755	964194	1118542	1000034
																					4.85982e+06	3.03657e+06	3.13355e+06	3.19565e+06	3.44257e+06	2.89225e+06											1112596	900673	961645	963801	1116911	995751
																					4.86669e+06	3.03209e+06	3.13075e+06	3.19414e+06	3.43995e+06	2.88983e+06											1113134	900120	961326	963015	1115394	993862
																					4.86932e+06	3.02582e+06	3.1246e+06	3.18493e+06	3.43882e+06	2.88966e+06											1117152	898987	960978	962533	1115174	992195
																					4.87164e+06	3.02445e+06	3.12e+06	3.18299e+06	3.4362e+06	2.88805e+06											1118694	898819	958505	962279	1114575	991346
																					4.88725e+06	3.02352e+06	3.11929e+06	3.18104e+06	3.43441e+06	2.8859e+06											1118874	898012	956715	962220	1114427	989898
																					4.88781e+06	3.01838e+06	3.11872e+06	3.17455e+06	3.43356e+06	2.88568e+06											1119464	896151	956151	960725	1113887	989542
																					4.88917e+06	3.01014e+06	3.10915e+06	3.17438e+06	3.43251e+06	2.88457e+06											1122308	895953	954945	959504	1113101	988374
																					4.90268e+06	3.00585e+06	3.10838e+06	3.172e+06	3.43157e+06	2.88227e+06											1122483	895790	954163	956945	1111026	987258
																					4.91212e+06	3.00493e+06	3.10051e+06	3.17181e+06	3.42308e+06	2.8808e+06											1124097	894029	953765	956838	1109658	983019
																					4.91631e+06	2.99752e+06	3.09788e+06	3.17168e+06	3.41764e+06	2.88064e+06											1125623	892916	952223	955873	1108019	982906
																					4.92342e+06	2.99111e+06	3.09662e+06	3.1716e+06	3.41507e+06	2.87668e+06											1125704	892902	949830	955753	1107853	979292
																					4.92364e+06	2.98828e+06	3.09556e+06	3.1612e+06	3.40484e+06	2.87393e+06											1126418	892783	948604	955574	1107654	977057
																					4.93124e+06	2.98817e+06	3.09209e+06	3.15574e+06	3.40229e+06	2873571											1127754	889008	947939	954543	1107608	974898
																					4.9349e+06	2.98816e+06	3.08928e+06	3.1535e+06	3.40161e+06	2.87216e+06											1129073	888478	947765	954245	1107167	973865
																					4.94261e+06	2.98552e+06	3.08398e+06	3.15313e+06	3.399e+06	2.87117e+06											1129268	887851	945082	953997	1105834	973506
																					4.94264e+06	2.98214e+06	3.08239e+06	3.153e+06	3.39305e+06	2.86926e+06											1133568	887532	944902	953756	1105526	971726
																					4.94599e+06	2.98184e+06	3.07101e+06	3.15255e+06	3.39066e+06	2.8661e+06											1135882	884014	944721	948458	1105238	970954
																					4.94906e+06	2.98163e+06	3.06575e+06	3.14953e+06	3.39052e+06	2.86258e+06											1139871	883157	944601	948240	1104165	970910
																					4.95614e+06	2.97739e+06	3.06551e+06	3.14723e+06	3.37601e+06	2.86159e+06											1142658	879783	943032	947541	1103759	970839
																					4.96551e+06	2.97586e+06	3.06424e+06	3.14541e+06	3.36565e+06	2.85908e+06											1143039	876326	942032	947395	1102274	970191
																					4.97018e+06	2.97511e+06	3.06011e+06	3.14475e+06	3.35758e+06	2.85662e+06											1144150	876168	940578	943185	1102141	968649
																					4.97246e+06	2.96944e+06	3.05942e+06	3.13948e+06	3.35207e+06	2.85379e+06											1144758	876113	939259	942910	1101835	967503
																					4.97517e+06	2.9685e+06	3.05837e+06	3.13427e+06	3.34563e+06	2.84378e+06											1146704	875970	938642	941585	1099438	964027
																					4.98367e+06	2.96648e+06	3.0571e+06	3.13069e+06	3.34525e+06	2.84241e+06											1146880	875940	936201	941339	1097706	963821
																					4.98591e+06	2.96643e+06	3.04891e+06	3.12741e+06	3.33842e+06	2.83941e+06											1146971	873917	936062	940734	1095197	961808
																					4.98874e+06	2.96502e+06	3.04784e+06	3.12293e+06	3.329e+06	2.83724e+06											1148164	872740	935622	938573	1094778	961650
																					5.00029e+06	2.96357e+06	3.04399e+06	3.11876e+06	3.32283e+06	2.83555e+06											1148722	871536	935013	937921	1088296	960758
																					5001404	2.96345e+06	3.0399e+06	3.11866e+06	3.31911e+06	2.83284e+06											1153786	871137	933799	937523	1087756	960444
																					5.00547e+06	2.96232e+06	3.03074e+06	3.11411e+06	3.3161e+06	2.83232e+06											1154712	869927	933176	936363	1087713	959771
																					5.01425e+06	2.96059e+06	3.02638e+06	3.11291e+06	3.30646e+06	2.82937e+06											1158833	869054	932362	934298	1086250	958107
																					5.01904e+06	2.95982e+06	3.0224e+06	3.11043e+06	3.30239e+06	2.82931e+06											1163419	865345	930915	933889	1084530	957104
																					5.02186e+06	2.94262e+06	3.02001e+06	3.10893e+06	3.29212e+06	2.82829e+06											1163618	865144	930037	933401	1083035	956851
																					5.02456e+06	2.93724e+06	3.01962e+06	3.10384e+06	3.28209e+06	2.82682e+06											1164283	864808	929347	933100	1080960	956812
																					5.02636e+06	2.92638e+06	3.01543e+06	3.1033e+06	3.27743e+06	2.82586e+06											1170235	862724	927877	932512	1077975	956609
																					5.03245e+06	2.91833e+06	2.99783e+06	3.10128e+06	3.27203e+06	2.82411e+06											1170464	861602	925688	931831	1076930	955987
																					5.03698e+06	2.91389e+06	2.99127e+06	3.09609e+06	3.26901e+06	2.82398e+06											1170484	861235	925347	931645	1074113	955869
																					5.03868e+06	2.91383e+06	2.98596e+06	3.09267e+06	3.26638e+06	2.82384e+06											1173035	861174	925188	931628	1074013	955199
																					5039104	2.91315e+06	2.98459e+06	3.08548e+06	3.26394e+06	2.81858e+06											1173816	857068	923741	926684	1068647	954421
																					5.05091e+06	2.9115e+06	2.97858e+06	3.0845e+06	3.2587e+06	2.81844e+06											1174712	855626	922645	925899	1067875	953907
																					5.05643e+06	2.90766e+06	2.97717e+06	3.07969e+06	3.24433e+06	2.81576e+06											1179625	855583	922476	925864	1062620	952585
																					5.06367e+06	2.90559e+06	2.97664e+06	3.07675e+06	3.24425e+06	2.81303e+06											1179764	854928	921127	925558	1062058	952071
																					5.06441e+06	2.9026e+06	2.97099e+06	3.07646e+06	3.23968e+06	2.8113e+06											1180870	854750	920221	923939	1061477	951989
																					5.07142e+06	2.89997e+06	2.96997e+06	3.07557e+06	3.23479e+06	2.80829e+06											1181883	854587	918791	923522	1061108	951490
																					5.07262e+06	2.89262e+06	2.96742e+06	3.0747e+06	3.23251e+06	2.80777e+06											1183113	853378	917737	921157	1060244	950712
																					5.08813e+06	2.89051e+06	2.96651e+06	3.06799e+06	3.23229e+06	2.80666e+06											1183615	852739	917527	919625	1059776	950679
																					5.08875e+06	2883390	2.96497e+06	3.06495e+06	3.23218e+06	2.7976e+06											1184286	852383	915949	917016	1059679	945975
																					5.09013e+06	2.88298e+06	2.96424e+06	3.06328e+06	3.22791e+06	2.79745e+06											1185118	850025	915788	916089	1059270	945040
																					5.09783e+06	2.88204e+06	2.9624e+06	3.06314e+06	3.22728e+06	2.79517e+06											1190243	848036	915437	916087	1058038	943263
																					5.11794e+06	2.87972e+06	2.96009e+06	3.06177e+06	3.22604e+06	2.79412e+06											1191853	846846	914874	914088	1052806	942062
																					5.12315e+06	2.87947e+06	2.95564e+06	3.06057e+06	3.22512e+06	2.79323e+06											1196019	846706	914189	913968	1051530	942005
																					5.12492e+06	2.87881e+06	2.9544e+06	3.05824e+06	3.22261e+06	2.78806e+06											1196365	845734	913995	913953	1051439	939311
																					5.1328e+06	2.87579e+06	2.95349e+06	3.05558e+06	3.22237e+06	2.78627e+06											1196767	842944	913797	912828	1050933	938624
																					5.13283e+06	2.87378e+06	2.95031e+06	3.05253e+06	3.20587e+06	2.7851e+06											1197580	840758	912488	911598	1049947	938334
																					5.13701e+06	2.87172e+06	2.94297e+06	3.04867e+06	3.1992e+06	2.78215e+06											1199405	838514	912250	911449	1047463	935526
																					5.14276e+06	2.87062e+06	2.94256e+06	3.04579e+06	3.19886e+06	2.78126e+06											1200391	837358	911521	910527	1044971	935264
																					5.14554e+06	2.86857e+06	2.93775e+06	3.04293e+06	3.19774e+06	2.77951e+06											1200935	836878	910808	909114	1041450	934929
																					5.14825e+06	2.86778e+06	2.93173e+06	3.04271e+06	3.19307e+06	2.77835e+06											1205854	836496	909351	908246	1038538	932835
																					5.14864e+06	2.86215e+06	2.93142e+06	3.03849e+06	3.1714e+06	2.77425e+06											1206125	836237	908630	904579	1038004	932151
																					5.15549e+06	2.86154e+06	2.9311e+06	3.0372e+06	3.1668e+06	2.77116e+06											1212402	835938	905660	904532	1037162	931612
																					5.15928e+06	2.85957e+06	2.92402e+06	3.02749e+06	3.16362e+06	2.77058e+06											1212816	835558	904440	903891	1037121	931358
																					5.15953e+06	2.85091e+06	2.92057e+06	3.02546e+06	3.15614e+06	2.76528e+06											1218691	833899	900195	902519	1036124	930680
																					5.1608e+06	2.84773e+06	2.91696e+06	3.01421e+06	3.15411e+06	2.76462e+06											1220039	832895	899668	902024	1032984	929715
																					5.16272e+06	2.84532e+06	2.9045e+06	3.00782e+06	3.1529e+06	2.7635e+06											1229172	831243	899071	901958	1030200	926733
																					5.16556e+06	2.84477e+06	2.90244e+06	3.00677e+06	3.15288e+06	2.75819e+06											1230746	830983	898802	901004	1029541	926226
																					5.18594e+06	2.84402e+06	2.89979e+06	3.00583e+06	3.14449e+06	2.7574e+06											1231516	829726	897364	900889	1027547	923691
																					5.19253e+06	2.84027e+06	2.89855e+06	2.99332e+06	3.1403e+06	2.7523e+06											1239535	829579	896091	900627	1026242	923060
																					5.19482e+06	2.83898e+06	2.8907e+06	2.98667e+06	3.13464e+06	2.75212e+06											1239992	828910	895581	898774	1026129	922701
																					5.19637e+06	2.83594e+06	2.88731e+06	2.98612e+06	3.13346e+06	2.7497e+06											1240989	828422	893390	894710	1025903	921706
																					5.19929e+06	2.81777e+06	2.88419e+06	2.98541e+06	3.12968e+06	2.74839e+06											1241018	826387	892497	894487	1025630	920803
																					5.20017e+06	2.81651e+06	2.88401e+06	2.98375e+06	3.12945e+06	2.74431e+06											1242084	825460	891442	893700	1024612	919866
																					5.20723e+06	2.81515e+06	2.88054e+06	2.98211e+06	3.12756e+06	2.74365e+06											1242854	824709	890474	893363	1021923	918125
																					5.21331e+06	2.81164e+06	2.87758e+06	2.97734e+06	3.12015e+06	2.74264e+06											1246934	824627	890025	892363	1015668	918042
																					5.21371e+06	2.80679e+06	2.87683e+06	2.97646e+06	3.11848e+06	2.74067e+06											1247693	824277	888857	892096	1015184	918039
																					5.23602e+06	2.80564e+06	2.87553e+06	2.97529e+06	3.11848e+06	2.7342e+06											1248754	824227	887672	889964	1011243	915829
																					5.23685e+06	2.79857e+06	2.8746e+06	2.97512e+06	3.11732e+06	2.73068e+06											1250521	823706	886958	888640	1008615	915052
																					5.24366e+06	2.79732e+06	2.87157e+06	2.97239e+06	3.11685e+06	2.7247e+06											1250694	822656	886795	888332	1008059	914281
																					5.25736e+06	2.79398e+06	2.86385e+06	2.97193e+06	3.10075e+06	2.72449e+06											1256299	822597	886250	888065	1006800	912733
																					5.26077e+06	2.79179e+06	2.86324e+06	2.9714e+06	3.09197e+06	2.72385e+06											1259773	820847	884773	886185	1004735	911536
																					5.26555e+06	2.78799e+06	2856236	2.96769e+06	3.09188e+06	2.72323e+06											1260465	819365	884470	886054	1002351	910052
																					5.27e+06	2.78363e+06	2.85287e+06	2.96335e+06	3077606	2.72304e+06											1264118	819234	881192	885908	1001884	907624
																					5.27912e+06	2.78033e+06	2.8504e+06	2.96159e+06	3.07592e+06	2.72214e+06											1266006	819214	880803	883382	997110	907596
																					5.28042e+06	2.77728e+06	2.85032e+06	2.96154e+06	3.07543e+06	2.72138e+06											1272570	818847	880624	879928	995575	906775
																					5.28058e+06	2.777e+06	2.8471e+06	2.95959e+06	3.07272e+06	2714863											1272666	817052	880519	879317	995097	905964
																					5.30045e+06	2.7748e+06	2842944	2.95873e+06	3.07197e+06	2.70989e+06											1272684	816794	879425	878929	989986	905071
																					5.31124e+06	2.77318e+06	2.84085e+06	2.95646e+06	3.07031e+06	2.7064e+06											1275219	816074	878223	876465	989856	904562
																					5.3168e+06	2.76973e+06	2.83897e+06	2.95602e+06	3.06755e+06	2.70161e+06											1275757	814998	877293	875407	989638	902772
																					5.32719e+06	2.76934e+06	2.83345e+06	2.95546e+06	3.06312e+06	2.7003e+06											1281014	814661	876844	874899	988713	902111
																					5.32884e+06	2.76686e+06	2.83264e+06	2.95136e+06	3.05505e+06	2.69873e+06											1281114	812703	876287	874886	988255	901035
																					5.33212e+06	2.75644e+06	2.83243e+06	2.95105e+06	3.0454e+06	2.69322e+06											1281136	811094	875697	873488	987859	900522
																					5.33215e+06	2.75125e+06	2.82638e+06	2945355	3.04527e+06	2.69211e+06											1282478	809654	875207	873392	987336	899181
																					5.33843e+06	2.74925e+06	2.82035e+06	2.94517e+06	3.03962e+06	2.69137e+06											1283966	809438	875073	872880	986868	898462
																					5.33947e+06	2.74174e+06	2.81968e+06	2.943e+06	3.03848e+06	2.68828e+06											1285786	808955	873162	872201	982507	897351
																					5.35621e+06	2.7415e+06	2.81916e+06	2.93862e+06	3.03324e+06	2.6867e+06											1287222	808933	871762	868333	979712	896438
																					5.38701e+06	2.73722e+06	2.81763e+06	2.93831e+06	3.03162e+06	2.68485e+06											1288093	808513	871458	867649	978132	896333
																					5.38943e+06	2.73468e+06	2.81199e+06	2.93301e+06	3.03088e+06	2.67097e+06											1291378	805094	870114	867101	977752	894361
																					5.39476e+06	2.73373e+06	2809610	2.91709e+06	3.02926e+06	2.66648e+06											1291480	802880	869984	866908	977675	892536
																					5.39704e+06	2733558	2.80603e+06	2.91373e+06	3.02918e+06	2.66194e+06											1291790	802846	869383	866319	976681	891972
																					5.40382e+06	2.73247e+06	2.80515e+06	2.91369e+06	3.02833e+06	2.66143e+06											1295418	801948	869337	865783	976009	891783
																					5.40655e+06	2.72657e+06	2.80464e+06	2.91269e+06	3.02794e+06	2.66077e+06											1295534	801274	868549	865741	973974	890247
																					5.41641e+06	2.72582e+06	2.80051e+06	2.90885e+06	3.00926e+06	2.65937e+06											1298020	800984	867486	862907	971945	889136
																					5.4188e+06	2.72361e+06	2.79918e+06	2.9082e+06	3.00859e+06	2.65898e+06											1301588	800510	866771	862208	971836	888310
																					5.41887e+06	2.71967e+06	2.78793e+06	2.90688e+06	3.00786e+06	2.65185e+06											1318648	800347	865655	862206	971120	886646
																					5.41924e+06	2.71922e+06	2.78204e+06	2.89284e+06	3.00689e+06	2.64521e+06											1319730	799687	865075	861144	970054	885201
																					5.42229e+06	2.71769e+06	2.78089e+06	2.89056e+06	3.00417e+06	2.64025e+06											1321123	799046	864456	860755	968556	884972
																					5.42387e+06	2.71676e+06	2.77757e+06	2.88937e+06	3.00121e+06	2.64008e+06											1323121	798942	864193	860171	968048	883772
																					5.4328e+06	2.7151e+06	2.77531e+06	2.88847e+06	2.99948e+06	2.63804e+06											1325628	798627	862114	859132	965550	883182
																					5.43512e+06	2.71361e+06	2.77369e+06	2.88486e+06	2.99805e+06	2.63327e+06											1328014	798441	861745	858950	964800	883059
																					5.44408e+06	2.70872e+06	2.77019e+06	2.88313e+06	2.99535e+06	2.63138e+06											1333914	796725	860999	858284	964267	882758
																					5.45e+06	2.6925e+06	2.75764e+06	2.88271e+06	2.99304e+06	2.63044e+06											1338201	796307	860232	857259	963215	878734
																					5.45519e+06	2.69194e+06	2.75727e+06	2.87807e+06	2.9906e+06	2.62556e+06											1343378	796083	859787	854347	955616	878378
																					5.4572e+06	2.6855e+06	2.7546e+06	2.8738e+06	2.98832e+06	2.62536e+06											1344503	795704	859116	852926	949133	878236
																					5.46528e+06	2680185	2.74328e+06	2.86952e+06	2.986e+06	2.62453e+06											1344633	793729	857930	852024	948971	875297
																					5.46946e+06	2.67851e+06	2.74023e+06	2.86684e+06	2.97788e+06	2.62433e+06											1346187	793713	857459	851885	948733	874869
																					5.47501e+06	2.67679e+06	2.73968e+06	2.86661e+06	2.97727e+06	2.62239e+06											1346487	793602	856747	851392	948286	874762
																					5.47677e+06	2.67669e+06	2.73236e+06	2.8657e+06	2.9745e+06	2.61857e+06											1347489	793489	854819	850771	946722	874092
																					5.4837e+06	2.66827e+06	2.73115e+06	2.86531e+06	2.9713e+06	2.60908e+06											1347632	793402	854409	849573	944298	873630
																					5.4861e+06	2.66576e+06	2.72734e+06	2.86323e+06	2.96846e+06	2.60835e+06											1349831	791607	853141	849451	943443	873058
																					5.49099e+06	2.66091e+06	2.72543e+06	2.86076e+06	2.9659e+06	2.60676e+06											1351341	790100	852245	847374	942655	871557
																					5.49726e+06	2.65698e+06	2.72456e+06	2.86064e+06	2.94455e+06	2.60522e+06											1355261	789888	850770	846948	940445	871240
																					5.50291e+06	2.65485e+06	2.72186e+06	2.85604e+06	2.93551e+06	2.60332e+06											1357050	789054	848631	844930	937653	870918
																					5.51004e+06	2.65007e+06	2.72084e+06	2.85403e+06	2.93438e+06	2.60298e+06											1360215	788931	848278	842691	936321	869116
																					5.5139e+06	2.6323e+06	2.71768e+06	2.85309e+06	2.93038e+06	2.59958e+06											1365844	788546	847318	842451	934658	867562
																					5.52916e+06	2.63066e+06	2.71662e+06	2.85301e+06	2.92593e+06	2.59795e+06											1370990	787769	844622	842158	933317	865272
																					5.52957e+06	2.62352e+06	2.71565e+06	2.85006e+06	2.92155e+06	2.59572e+06											1376201	787016	843902	839547	930944	865199
																					5.53401e+06	2.61067e+06	2710567	2.84869e+06	2.92081e+06	2.59491e+06											1387376	786420	843587	839422	930674	864359
																					5.54377e+06	2.60627e+06	2.70482e+06	2.84256e+06	2.91282e+06	2.59174e+06											1387954	785585	841963	836446	929986	863382
																					5.54403e+06	2.60413e+06	2.69647e+06	2.84068e+06	2.90537e+06	2.58797e+06											1388841	785008	840977	835288	926884	861964
																					5.55107e+06	2.60293e+06	2.69284e+06	2.8397e+06	2.89878e+06	2.57991e+06											1389828	784819	840707	834781	926613	861120
																					5.55631e+06	2.60113e+06	2.69192e+06	2.8378e+06	2.89637e+06	2.57569e+06											1390586	784298	839242	833889	926389	857199
																					5.5649e+06	2.6e+06	2.69126e+06	2.836e+06	2.88507e+06	2.57484e+06											1395412	781806	838021	833760	924784	856028
																					5.57238e+06	2.59272e+06	2.68954e+06	2.83327e+06	2.87913e+06	2.56817e+06											1399481	780835	837385	833340	924552	854692
																					5.58977e+06	2.5897e+06	2.68509e+06	2.82677e+06	2.86866e+06	2.56621e+06											1399812	780780	837181	833307	924035	851618
																					5.61031e+06	2.58349e+06	2.67892e+06	2.8267e+06	2.86694e+06	2.55836e+06											1402093	779305	837005	831924	919017	849020
																					5.6172e+06	2.57598e+06	2.67849e+06	2.81189e+06	2.86554e+06	2.55595e+06											1405758	778420	835667	826518	917775	846842
																					5.61842e+06	2.56797e+06	2.67684e+06	2.80826e+06	2.86412e+06	2.55301e+06											1406286	778140	835298	826386	916280	846642
																					5.62088e+06	2.56688e+06	2.6721e+06	2.80639e+06	2.8611e+06	2.55043e+06											1406834	776652	835125	826288	915381	844684
																					5.62619e+06	2.56621e+06	2.66447e+06	2798272	2.85848e+06	2.5464e+06											1407013	775875	834571	825554	914774	843154
																					5.62742e+06	2.56543e+06	2.66124e+06	2.79821e+06	2.83828e+06	2.5461e+06											1407432	775546	834102	824898	912326	841556
																					5.6404e+06	2.56129e+06	2.65926e+06	2.79817e+06	2.83626e+06	2.54594e+06											1419013	775503	833222	824296	912092	841320
																					5.6435e+06	2.55745e+06	2.65563e+06	2.78577e+06	2.83295e+06	2.5445e+06											1424651	774177	829773	823416	909297	841147
[truncated: 195 more rows]

## Sheet: Figure S2
	Fig.S2A: WB									Fig.S2A：quantified BrdU signals										Fig.S2B: WB									Fig.S2B：quantified BrdU signals									Fig.S2C：GCaMPer signal
[truncated: 1,007 more rows]

[truncated: 2 more sheets: Figure S3, Figure S4]
